# Supplementary material for: CRISPR screens identify genes essential for in vivo virulence among proteins of hyperLOPIT-unassigned subcellular localization in Toxoplasma
Source: mBio. 2024 Jul 31;15(9):e01728-24. doi: 10.1128/mbio.01728-24 (PMC11389413; doi:10.1128/mbio.01728-24)
Supplement: Table S1 — Summary of in vivo CRISPR screen using Unassigned_1 library, gRNA sequences, raw count data, and in vivo fitness scores for each mouse. [file mbio.01728-24-s0002.xlsx]

## Sheet: Summary
GT1_ID	ME49_ID	Description	LOPIT(TAGM-MAP)	In vitro fitness score	In vivo fitness score	Distance	p.value (in vitro vs. in vivo)	adj.p.value (in vitro vs. in vivo)	IFN-γ vs Naive BMDM
TGGT1_211850	TGME49_211850	Hypothetical protein	unknown	0.95	-7.65	5.24	0.000267406	0.0786832	-3.12
TGGT1_224060	TGME49_224060	putative thioredoxin (Trx4)	unknown	0.02	-8.31	5.24	0.000267406	0.0786832	-0.61
TGGT1_282190	TGME49_282190	hydrolase, NUDIX family protein (Nudix)	unknown	-0.7	-8.54	5.01	0.000267406	0.0786832	-2.62
TGGT1_221170	TGME49_221170	CAAX metallo endopeptidase (CAAX)	unknown	-1.83	-7.64	3.62	0.00201018	0.506566	-2.67
TGGT1_205250	TGME49_205250	ROP18	rhoptries 1	1.2	-5.39	3.54	0.000267406	0.0786832	-1.17
TGGT1_297880	TGME49_297880	GRA23	dense granules	0.25	-6.05	3.53	0.000267406	0.0786832	0.33
TGGT1_237460	TGME49_237460	Hypothetical protein	unknown	-1.02	-6.43	3.1	0.000801672	0.218857	-0.03
TGGT1_266800	TGME49_266800	VIT	unknown	0.53	-5.32	3.09	0.000267406	0.0786832	0.54
TGGT1_304680	TGME49_304680	DDI1	unknown	-1.39	-6.46	2.91	0.000267406	0.0786832	-1.48
TGGT1_277840	TGME49_277840	TgGTPase	unknown	-1.72	-6.67	2.89	0.000801672	0.218857	-1.43
TGGT1_239752	TGME49_239752	GLT2	unknown	-1.92	-6.8	2.88	0.000267406	0.0786832	-0.17
TGGT1_310070	TGME49_310070	AAMT	unknown	0.64	-4.91	2.82	0.000720929	0.197534	-0.5
TGGT1_217340	TGME49_217340	Hypothetical protein	unknown	-1.08	-6	2.72	0.00392927	0.915521	-1.51
TGGT1_221190	TGME49_221190	putative mrna cleavage factor family protein (mRNACF)	unknown	-1.18	-6.01	2.67	0.00149036	0.384512	-0.37
TGGT1_253560	TGME49_253560	Hypothetical protein	unknown	0.16	-5	2.62	0.000988911	0.26305	-0.5
TGGT1_208390	TGME49_208390	putative capping alpha-like subunit	unknown	-1.57	-6.06	2.48	0.000890742	0.239609	-0.14
TGGT1_206580	TGME49_206580	formin FRM2	unknown	0.55	-4.54	2.47	0.000890742	0.239609	-0.44
TGGT1_257780	TGME49_257780	Hypothetical protein	unknown	-1.34	-5.87	2.47	0.00431036	0.969831	-0.81
TGGT1_216130	TGME49_216130	putative ubiquitin conjugating enzyme E2	unknown	0.59	-4.18	2.2	0.000299526	0.0838672	-1.33
TGGT1_223672	TGME49_223672	3'(2'),5'-bisphosphate nucleotidase	unknown	0.12	-4.5	2.19	0.000801672	0.218857	-1.04
TGGT1_207460A	TGME49_207460	Rab5B protein	unknown	-0.71	-5.03	2.14	0.0995057	1	-0.85
TGGT1_264220	TGME49_264220	Hypothetical protein	unknown	0.4	-4.19	2.1	0.00325743	0.781784	0.11
TGGT1_249390	TGME49_249390	glutamate/leucine/phenylalanine/valine dehydrogenase family protein	unknown	0.92	-3.72	2.02	0.000267406	0.0786832	-0.77
TGGT1_243450	TGME49_243450	putative Ras-related protein Rab2BV	unknown	-1.06	-5.12	2.01	0.010415	1	-1.03
TGGT1_214300	TGME49_214300	Hypothetical protein	unknown	-1.53	-5.36	1.93	0.00805946	1	-0.17
TGGT1_261450	TGME49_261450	Hypothetical protein	unknown	-0.34	-4.41	1.85	0.00956934	1	-2.16
TGGT1_253570	TGME49_253570	Hypothetical protein	unknown	-0.42	-4.46	1.85	0.0123082	1	-1.02
TGGT1_304520	TGME49_304520	Hypothetical protein	unknown	-1.6	-5.06	1.65	0.00878546	1	-0.05
TGGT1_227870	TGME49_227870	Tim10/DDP family zinc finger superfamily protein	unknown	-1.35	-4.86	1.63	0.0113265	1	-1.25
TGGT1_203710	TGME49_203710	AP2 domain transcription factor AP2VIIa-4	unknown	-2	-5.32	1.63	0.0270765	1	-0.16
TGGT1_234510	TGME49_234510	acyl-CoA binding protein ACBP2	unknown	-0.41	-4.15	1.6	0.000647795	0.178792	0.02
TGGT1_316255	TGME49_316255	Hypothetical protein	unknown	-1.24	-4.73	1.59	0.0589767	1	0.67
TGGT1_263190	TGME49_263190	putative adenylosuccinate lyase	unknown	-0.31	-4.02	1.55	0.00392927	0.915521	-0.24
TGGT1_266120	TGME49_266120	thioredoxin-dependent peroxidase TPX1/2	unknown	-0.68	-4.26	1.53	0.0170292	1	-0.54
TGGT1_314500	TGME49_314500	subtilisin SUB2	unknown	0.61	-3.17	1.39	0.00566309	1	-2.79
TGGT1_263560	TGME49_263560	Hypothetical protein	unknown	0.78	-3	1.35	0.00221746	0.549931	-3.01
TGGT1_286490	TGME49_286490	putative G protein-coupled receptor 89 isoform 5	unknown	0.7	-3.01	1.31	0.00164798	0.420236	-2.49
TGGT1_268880	TGME49_268880	Hypothetical protein	unknown	-0.38	-3.76	1.3	0.0199375	1	-0.47
TGGT1_221200A	TGME49_221200	CW-type Zinc Finger protein	unknown	-0.17	-3.49	1.2	0.000890742	0.239609	-1.74
TGGT1_319730	TGME49_319730	YOU2 family C2C2 zinc finger protein	unknown	-1.38	-4.34	1.19	0.692666	1	-0.3
TGGT1_224205	TGME49_224205	putative ER lumen protein retaining receptor	unknown	-1.47	-4.4	1.19	0.0123082	1	-0.69
TGGT1_291800	TGME49_291800	ADP-ribosylation factor-like protein ArlX2	unknown	-1.99	-4.76	1.18	0.0449123	1	-0.26
TGGT1_310150	TGME49_310150	acyl-CoA synthetase ACS2, putative	unknown	-0.65	-3.8	1.17	0.0184332	1	-0.87
TGGT1_313820	TGME49_313820	putative dynactin p25	unknown	-1.62	-4.48	1.17	0.0123082	1	-0.01
TGGT1_277760	TGME49_277760	putative adenylosuccinate lyase	unknown	-1.46	-4.36	1.16	0.0337888	1	-0.94
TGGT1_228300	TGME49_228300	CCDC25 protein	unknown	-0.05	-3.35	1.16	0.00134673	0.354189	-2.94
TGGT1_267500	TGME49_267500	conserved basal apical peripheral protein CBAP	unknown	-2.49	-5.07	1.14	0.0061927	1	0.13
TGGT1_209240	TGME49_209240	RNA methyltransferase	unknown	0.01	-3.25	1.11	0.00325743	0.781784	-0.65
TGGT1_235160	TGME49_235160	Hypothetical protein	unknown	0.45	-2.86	1.05	0.000581612	0.161106	0.5
TGGT1_305860	TGME49_305860	calcium-dependent protein kinase CDPK3	PM - peripheral 2	0.17	-3.04	1.03	0.0133645	1	-0.96
TGGT1_263820	TGME49_263820	DEAD/DEAH box helicase domain-containing protein	unknown	0.65	-2.69	1.02	0.00296237	0.719856	-0.5
TGGT1_225450	TGME49_225450	Hypothetical protein	unknown	-1.32	-4.08	1.01	0.0145001	1	-0.33
TGGT1_233300	TGME49_233300	RhoGAP domain-containing protein	unknown	0.42	-2.82	0.99	0.00878546	1	-0.8
TGGT1_236000	TGME49_236000	putative ferredoxin	unknown	-1.77	-4.36	0.98	0.247501	1	0.02
TGGT1_286740	TGME49_286740	microneme-like protein	unknown	-0.83	-3.67	0.97	0.01572	1	0.31
TGGT1_263810	TGME49_263810	Hypothetical protein	unknown	0.79	-2.52	0.96	0.00392927	0.915521	-1.02
TGGT1_273930	TGME49_273930	DNA topoisomerase domain-containing protein	unknown	-0.61	-3.49	0.94	0.0145001	1	0.68
TGGT1_272383	TGME49_272383	Hypothetical protein	unknown	0.91	-2.41	0.94	0.00121596	0.321015	-0.74
TGGT1_243800	TGME49_243800	putative long-chain fatty acid CoA ligase	unknown	-0.32	-3.28	0.94	0.00738764	1	0.52
TGGT1_265260	TGME49_265260	Hypothetical protein	unknown	-0.67	-3.5	0.92	0.0449123	1	0.07
TGGT1_203510	TGME49_203510	zinc finger, C3HC4 type (RING finger) domain-containing protein	unknown	-0.77	-3.54	0.89	0.00201018	0.506566	-0.12
TGGT1_224460	TGME49_224460	aminopeptidase n, putative	unknown	0.23	-2.82	0.89	0.0270765	1	-0.37
TGGT1_310030	TGME49_310030	putative cyclase-associated protein	unknown	1.19	-2.08	0.83	0.00134673	0.354189	-2.1
TGGT1_247690	TGME49_247690	phospholipid-translocating P-type ATPase, flippase subfamily protein	unknown	-1.48	-3.95	0.82	0.0337888	1	-0.31
TGGT1_305900	TGME49_305900	Hypothetical protein	unknown	-2.36	-4.54	0.79	0.285245	1	-0.84
TGGT1_213550	TGME49_213550	DHHC zinc finger domain-containing protein	unknown	-1.58	-3.98	0.78	0.00325743	0.781784	-0.52
TGGT1_267280	TGME49_267280	Hypothetical protein	unknown	0.14	-2.73	0.76	0.104189	1	0.14
TGGT1_248600	TGME49_248600	aspartate aminotransferase	unknown	0.02	-2.78	0.73	0.0418759	1	-0.52
TGGT1_239080	TGME49_239080	carrier superfamily protein	unknown	-0.4	-3.06	0.71	0.00221746	0.549931	-0.79
TGGT1_315710	TGME49_315710	Hypothetical protein	unknown	-1.45	-3.79	0.7	0.010415	1	-0.05
TGGT1_310870	TGME49_310870	putative integral membrane protein	unknown	0.04	-2.71	0.68	0.00109702	0.29071	-0.66
TGGT1_290670	TGME49_290670	leucyl aminopeptidase LAP	unknown	-2.82	-4.72	0.67	0.0270765	1	-0.09
TGGT1_297730	TGME49_297730	putative transcription elongation factor 1	unknown	0.44	-2.4	0.66	0.00244416	0.59882	-0.68
TGGT1_248980	TGME49_248980	NudC family protein	unknown	-2.01	-4.12	0.65	0.117274	1	0
TGGT1_212920	TGME49_212920	Hypothetical protein	unknown	-1.67	-3.84	0.61	0.0170273	1	-0.39
TGGT1_259950	TGME49_259950	carbonate dehydratase, eukaryotic-type domain-containing protein	unknown	1.62	-1.49	0.6	0.000801672	0.218857	-1.1
TGGT1_277820	TGME49_277820	Hypothetical protein	unknown	1.05	-1.89	0.6	0.00566309	1	-0.6
TGGT1_305510	TGME49_305510	Hypothetical protein	unknown	-1.93	-4	0.6	0.00956934	1	-0.05
TGGT1_223750	TGME49_223750	Hypothetical protein	unknown	-2.43	-4.33	0.57	0.192634	1	-0.33
TGGT1_272320	TGME49_272320	DHHC zinc finger domain-containing protein	unknown	-1.03	-3.34	0.57	0.0363219	1	-1.21
TGGT1_224530	TGME49_224530	alveolin domain containing intermediate filament IMC5	unknown	0.59	-2.18	0.57	0.00201018	0.506566	-0.73
TGGT1_236270	TGME49_236270	Hypothetical protein	unknown	-3.13	-4.8	0.55	0.110579	1	-1.07
TGGT1_311230	TGME49_311230	Hypothetical protein	unknown	-0.88	-3.19	0.54	0.039015	1	-0.72
TGGT1_225310	TGME49_225310	putative ARF1-directed GTPase-activating protein	unknown	-0.42	-2.86	0.54	0.0337888	1	-1.08
TGGT1_309885	TGME49_309885	Hypothetical protein	unknown	-0.2	-2.67	0.52	0.0123082	1	0.04
TGGT1_209600	TGME49_209600	Hypothetical protein	unknown	0.66	-2.04	0.49	0.00221746	0.549931	-0.28
TGGT1_263200	TGME49_263200	Hypothetical protein	unknown	-0.96	-3.16	0.47	0.0363219	1	-0.41
TGGT1_207590	TGME49_207590	protein phosphatase 2C domain-containing protein	unknown	-0.11	-2.52	0.45	0.025111	1	-0.99
TGGT1_286630	TGME49_286630	redoxin domain-containing protein	unknown	1.22	-1.56	0.43	0.00149036	0.384512	-1.36
TGGT1_224520	TGME49_224520	alveolin domain containing intermediate filament IMC8	unknown	-2.6	-4.24	0.4	0.404059	1	-1.3
TGGT1_246990	TGME49_246990	Hypothetical protein	unknown	-0.7	-2.88	0.4	0.629046	1	0.16
TGGT1_232760	TGME49_232760	protein phosphatase inhibitor IPP2	unknown	-0.49	-2.73	0.39	0.0481324	1	-0.45
TGGT1_310450	TGME49_310450	putative myosin heavy chain	unknown	0.66	-1.88	0.37	0.00392927	0.915521	0.08
TGGT1_221390	TGME49_221390	Hypothetical protein	unknown	-0.15	-2.44	0.36	0.00805946	1	-0.62
TGGT1_309870	TGME49_309870	Hypothetical protein	unknown	0.46	-2	0.35	0.00878546	1	-0.63
TGGT1_309240	TGME49_309240	CorA family Mg2+ transporter protein	unknown	-0.71	-2.83	0.35	0.147278	1	-0.46
TGGT1_319560	TGME49_319560	microneme protein MIC3	micronemes	2.17	-0.78	0.34	0.000647795	0.178792	0.21
TGGT1_261000	TGME49_261000	MutS domain V domain-containing protein	unknown	0.05	-2.27	0.33	0.00431036	0.969831	-1.24
TGGT1_312490	TGME49_312490	Hypothetical protein	unknown	0.5	-1.94	0.32	0.0133645	1	-1.95
TGGT1_247920	TGME49_247920	methyltransferase domain-containing protein	unknown	-0.28	-2.48	0.32	0.0291733	1	-0.32
TGGT1_269960	TGME49_269960	14-3-3 superfamily protein	unknown	-1.63	-3.42	0.3	0.387768	1	0
TGGT1_227952	TGME49_227952	14-3-3 superfamily protein	unknown	-2.11	-3.76	0.29	0.155627	1	0.15
TGGT1_237570	TGME49_237570	leucine carboxyl methyltransferase	unknown	-0.43	-2.56	0.29	0.00392927	0.915521	-1.05
TGGT1_250740	TGME49_250740	Yip1 domain-containing protein	unknown	0.34	-2	0.28	0.00392927	0.915521	1.7
TGGT1_271870	TGME49_271870	zinc carboxypeptidase superfamily protein	unknown	-3.94	-5.03	0.27	0.312468	1	-0.11
TGGT1_242270	TGME49_242270	Hypothetical protein	unknown	0.76	-1.67	0.25	0.00566309	1	-0.49
TGGT1_204490	TGME49_204490	Hypothetical protein	unknown	0.32	-1.97	0.25	0.0133645	1	-0.73
TGGT1_272420	TGME49_272420	putative phosphatidylcholine-sterol O-acyltransferase	unknown	0.07	-2.15	0.24	0.0314084	1	-0.59
TGGT1_273560	TGME49_273560	putative kinesin heavy chain	unknown	-1.18	-3.02	0.23	0.0922923	1	-0.47
TGGT1_264770	TGME49_264770	Hypothetical protein	unknown	-0.61	-2.61	0.22	0.104189	1	0.43
TGGT1_257430	TGME49_257430	Hypothetical protein	unknown	-0.08	-2.23	0.22	0.0314084	1	-0.31
TGGT1_225540	TGME49_225540	Hypothetical protein	unknown	0.72	-1.66	0.22	0.00244416	0.59882	0.12
TGGT1_309590	TGME49_309590	rhoptry protein ROP1	unknown	1.92	-0.81	0.22	0.000467705	0.13049	-1.19
TGGT1_233310	TGME49_233310	putative peptidase D	unknown	-0.7	-2.66	0.22	0.039015	1	-0.68
TGGT1_288920	TGME49_288920	ATP-binding cassette G family transporter ABCG96	unknown	1.13	-1.35	0.2	0.00517468	1	-1.52
TGGT1_224890	TGME49_224890	Hypothetical protein	unknown	-1.09	-2.9	0.19	0.192634	1	-0.55
TGGT1_273050	TGME49_273050	Hypothetical protein	unknown	-0.65	-2.59	0.18	0.0061927	1	-0.82
TGGT1_227570	TGME49_227570	transmembrane amino acid transporter protein	unknown	0.43	-1.81	0.17	0.0123082	1	-0.32
TGGT1_254510	TGME49_254510	ankyrin repeat-containing protein	unknown	-0.09	-2.18	0.17	0.0980969	1	-0.2
TGGT1_231070	TGME49_231070	protein kinase	unknown	0	-2.11	0.17	0.00878546	1	-0.98
TGGT1_289990	TGME49_289990	Hypothetical protein	unknown	-0.36	-2.34	0.15	0.0270765	1	-1.07
TGGT1_264000	TGME49_264000	aldehyde dehydrogenase	unknown	-0.3	-2.26	0.12	0.0270765	1	-0.62
TGGT1_251640	TGME49_251640	ubiquitin-conjugating enzyme subfamily protein	unknown	0.35	-1.78	0.1	0.0123082	1	0.29
TGGT1_216410	TGME49_216410	Hypothetical protein	unknown	0.09	-1.93	0.07	0.0551562	1	-0.85
TGGT1_223940	TGME49_223940	GAP45 protein	IMC	-2.87	-4.02	0.07	0.259673	1	-0.4
TGGT1_226840	TGME49_226840	Hypothetical protein	unknown	0.32	-1.71	0.03	0.0145001	1	-0.52
TGGT1_269460	TGME49_269460	Ser/Thr phosphatase family protein	unknown	-0.89	-2.57	0.03	0.0867669	1	-0.05
TGGT1_254050	TGME49_254050	optic atrophy 3 protein (opa3) protein	unknown	1.17	-1.1	0.02	0.00738764	1	-1.52
TGGT1_229150	TGME49_229150	transporter, major facilitator family protein	unknown	0	-1.92	0.02	0.0815117	1	-0.04
TGGT1_248940	TGME49_248940	Hypothetical protein	unknown	1.26	-1.01	0	0.010415	1	-0.1
TGGT1_221590	TGME49_221590	dual specificity phosphatase, catalytic domain-containing protein	unknown	1.21	-1.04	0	0.00392927	0.915521	0.3
TGGT1_269970	TGME49_269970	Hypothetical protein	unknown	0.44	-1.56	-0.02	0.0418759	1	-0.63
TGGT1_254610	TGME49_254610	Tim10/DDP family zinc finger superfamily protein	unknown	0.3	-1.66	-0.02	0.00566309	1	-0.6
TGGT1_267150	TGME49_267150	SAG-related sequence SRS38C	unknown	1.5	-0.8	-0.02	0.00738764	1	-0.12
TGGT1_243760	TGME49_243760	Hypothetical protein	unknown	-1.94	-3.22	-0.05	0.29865	1	0.47
TGGT1_276890	TGME49_276890	Hypothetical protein	unknown	0.17	-1.72	-0.05	0.00431036	0.969831	-0.47
TGGT1_241890	TGME49_241890	Hypothetical protein	unknown	1.49	-0.77	-0.06	0.00392927	0.915521	0.45
TGGT1_244280	TGME49_244280	Hypothetical protein	unknown	2.18	-0.24	-0.09	0.000267406	0.0786832	-0.66
TGGT1_234370	TGME49_234370	SAG-related sequence SRS42	unknown	1.39	-0.8	-0.09	0.0061927	1	-0.24
TGGT1_240560	TGME49_240560	MAPEG family protein	unknown	0.38	-1.51	-0.1	0.0314084	1	0.08
TGGT1_230980	TGME49_230980	myosin I	unknown	-0.53	-2.15	-0.1	0.0765177	1	-0.3
TGGT1_217550	TGME49_217550	Hypothetical protein	unknown	0.71	-1.26	-0.11	0.00805946	1	0.02
TGGT1_270980	TGME49_270980	phosphoglycerate mutase family protein	unknown	0.39	-1.46	-0.14	0.0765177	1	0.99
TGGT1_278450	TGME49_278450	Hypothetical protein	unknown	1.05	-0.97	-0.15	0.0170292	1	0.68
TGGT1_230840	TGME49_230840	Hypothetical protein	unknown	1.2	-0.86	-0.16	0.00805946	1	-0.76
TGGT1_294440	TGME49_294440	NOL1/NOP2/sun family protein	unknown	-0.12	-1.78	-0.17	0.0630144	1	-0.86
TGGT1_301430	TGME49_301430	putative septum formation protein maf	unknown	0.54	-1.31	-0.17	0.0815117	1	-0.65
TGGT1_227970	TGME49_227970	histone family DNA-binding protein	apicoplast	-4.15	-4.63	-0.18	0.895185	1	-0.56
TGGT1_255250	TGME49_255250	putative tRNA (cytosine(34)-C(5))-methyltransferase	unknown	-0.36	-1.93	-0.18	0.124283	1	-0.36
TGGT1_268630	TGME49_268630	YagE family protein	unknown	-0.99	-2.36	-0.2	0.312468	1	-0.53
TGGT1_257380	TGME49_257380	Hypothetical protein	unknown	0.82	-1.05	-0.22	0.00431036	0.969831	-0.86
TGGT1_251850	TGME49_251850	serine/threonine protein phosphatase	unknown	-0.04	-1.65	-0.23	0.0199375	1	-1.04
TGGT1_234980	TGME49_234980	Hypothetical protein	unknown	-1.53	-2.67	-0.26	0.147278	1	-0.27
TGGT1_258940	TGME49_258940	acylphosphatase family protein	unknown	1.5	-0.5	-0.27	0.00164798	0.420236	0.24
TGGT1_225470	TGME49_225470	peptide methionine sulfoxide reductase	unknown	0.96	-0.88	-0.27	0.025111	1	0.61
TGGT1_314390	TGME49_314390	Hypothetical protein	unknown	0.45	-1.24	-0.28	0.067278	1	-0.37
TGGT1_289620	TGME49_289620	cathepsin CPC1	unknown	-0.15	-1.64	-0.3	0.0123082	1	-1.11
TGGT1_203810	TGME49_203810	kelch repeat-containing protein	unknown	-0.33	-1.76	-0.3	0.173393	1	-0.19
TGGT1_208430	TGME49_208430	putative serine proteinase inhibitor PI-2	unknown	1.54	-0.42	-0.32	0.00738764	1	-0.4
TGGT1_221470	TGME49_221470	Hypothetical protein	unknown	-0.29	-1.68	-0.34	0.0449123	1	-0.17
TGGT1_262080	TGME49_262080	Hypothetical protein	unknown	0.52	-1.11	-0.34	0.039015	1	-0.39
TGGT1_240500	TGME49_240500	Hypothetical protein	unknown	1.44	-0.44	-0.36	0.00472466	1	-1.18
TGGT1_214260	TGME49_214260	putative alpha-glucan water dikinase 1	unknown	-0.15	-1.55	-0.37	0.224368	1	-0.57
TGGT1_203150	TGME49_203150	Hypothetical protein	unknown	-0.74	-1.96	-0.38	0.039015	1	-0.59
TGGT1_277230	TGME49_277230	Hypothetical protein	unknown	1.05	-0.68	-0.39	0.00805946	1	-0.03
TGGT1_290160	TGME49_290160	putative sortilin	Golgi	-4.82	-4.83	-0.4	0.714393	1	-0.04
TGGT1_253770	TGME49_253770	Hypothetical protein	NA	0.66	-0.93	-0.4	0.00357904	0.841074	-0.58
TGGT1_223550	TGME49_223550	Hypothetical protein	unknown	2.15	0.15	-0.42	0.00296237	0.719856	0.05
TGGT1_224980	TGME49_224980	Hypothetical protein	unknown	0.78	-0.83	-0.43	0.0113265	1	-0.23
TGGT1_288320	TGME49_288320	adenylate kinase	unknown	0.68	-0.89	-0.43	0.039015	1	-0.5
TGGT1_221922	TGME49_221922	NifU family domain-containing protein	unknown	-0.82	-1.94	-0.44	0.110579	1	-0.58
TGGT1_277080	TGME49_277080	microneme protein MIC5	micronemes	1.44	-0.33	-0.45	0.010415	1	0.38
TGGT1_202550	TGME49_202550	NLI interacting factor family phosphatase	unknown	0.61	-0.92	-0.45	0.0291733	1	0.5
TGGT1_227560	TGME49_227560	putative IWS1 transcription factor	unknown	-2.54	-3.15	-0.45	0.312468	1	-2.64
TGGT1_259040	TGME49_259040	Hypothetical protein	unknown	0.1	-1.27	-0.46	0.0980969	1	-0.15
TGGT1_228360	TGME49_228360	putative peptidyl-prolyl isomerase FKBP12	unknown	1.05	-0.59	-0.46	0.00357904	0.841074	-0.24
TGGT1_293180	TGME49_293180	NADP-specific glutamate dehydrogenase	unknown	1.08	-0.57	-0.46	0.0215479	1	-0.66
TGGT1_215290	TGME49_215290	saccharopine dehydrogenase domain-containing protein	unknown	1.41	-0.31	-0.48	0.00738764	1	-0.5
TGGT1_208550	TGME49_208550	Hypothetical protein	unknown	0.61	-0.88	-0.48	0.0291733	1	-0.6
TGGT1_217410	TGME49_217410	Hypothetical protein	unknown	-0.63	-1.76	-0.48	0.139277	1	-0.23
TGGT1_260370	TGME49_260370	AtPH1 family protein	unknown	1.53	-0.21	-0.49	0.0418759	1	-1.01
TGGT1_233850	TGME49_233850	Hypothetical protein	unknown	-2.03	-2.7	-0.53	0.164329	1	-0.04
TGGT1_220510	TGME49_220510	Hypothetical protein	unknown	-0.02	-1.27	-0.53	0.0980969	1	-0.52
TGGT1_214830	TGME49_214830	Hypothetical protein	unknown	0.22	-1.07	-0.55	0.117274	1	-0.41
TGGT1_207460B	TGME49_207460	Rab5B protein	unknown	1.02	-0.49	-0.56	0.00738764	1	-1.33
TGGT1_207930	TGME49_207930	phosphatidylethanolamine-binding protein	unknown	0.73	-0.68	-0.57	0.025111	1	0.21
TGGT1_223840	TGME49_223840	putative ATP-citrate lyase	unknown	1.38	-0.22	-0.57	0.00296237	0.719856	-0.81
TGGT1_316710	TGME49_316710	Hypothetical protein	unknown	2.7	0.75	-0.6	0.000521768	0.145052	-0.03
TGGT1_229390	TGME49_229390	Hypothetical protein	unknown	-0.39	-1.44	-0.6	0.312468	1	-0.9
TGGT1_227620	TGME49_227620	dense granule protein GRA2	dense granules	1.73	0.07	-0.6	0.00878546	1	-0.44
TGGT1_264450	TGME49_264450	putative DNA topoisomerase III beta-1	60S ribosome	0.42	-0.85	-0.61	0.0232703	1	-0.62
TGGT1_310240	TGME49_310240	Hypothetical protein	unknown	0.07	-1.09	-0.61	0.0515442	1	-0.26
TGGT1_229930	TGME49_229930	p25-alpha family protein	unknown	2.11	0.37	-0.63	0.00134673	0.354189	-0.35
TGGT1_224910	TGME49_224910	divalent cation tolerance protein, CutA1 family protein	unknown	0.13	-1.03	-0.63	0.341349	1	0.06
TGGT1_462965	TGME49_206430	formin domain-containing protein	NA	-4.8	-4.52	-0.64	0.272254	1	0.1
TGGT1_208730	TGME49_208730	putative microneme protein	unknown	1.58	0.01	-0.65	0.00431036	0.969831	-0.15
TGGT1_213610	TGME49_213610	Hypothetical protein	unknown	-1.06	-1.84	-0.66	0.235733	1	0.37
TGGT1_249010	TGME49_249010	Hypothetical protein	unknown	-0.7	-1.58	-0.66	0.235733	1	0.46
TGGT1_264660	TGME49_264660	SAG-related sequence SRS44	unknown	-0.03	-1.1	-0.67	0.0630144	1	-0.38
TGGT1_255660	TGME49_255660	EF hand domain-containing protein	unknown	0.76	-0.53	-0.68	0.0199375	1	0.06
TGGT1_313790	TGME49_313790	Hypothetical protein	unknown	-0.26	-1.24	-0.68	0.155627	1	-0.15
TGGT1_235140	TGME49_235140	Hypothetical protein	unknown	1.53	0.05	-0.71	0.0270765	1	-0.71
TGGT1_243580	TGME49_243580	putative Hit family protein involved in cell-cycle regulation	unknown	-0.16	-1.15	-0.71	0.202823	1	-1.12
TGGT1_216055	TGME49_216055	Hypothetical protein	unknown	0.89	-0.38	-0.72	0.0061927	1	-0.06
TGGT1_312640	TGME49_312640	Hypothetical protein	unknown	-0.14	-1.1	-0.73	0.0922923	1	-1.7
TGGT1_293360	TGME49_293360	Hypothetical protein	unknown	1.09	-0.23	-0.73	0.312468	1	0.38
TGGT1_273200	TGME49_273200	Hypothetical protein	unknown	-0.42	-1.3	-0.74	0.164329	1	-0.03
TGGT1_213520	TGME49_213520	peptidase M20D, amidohydrolase	unknown	1.87	0.34	-0.75	0.00566309	1	0.21
TGGT1_318275	TGME49_318275	peptidyl-prolyl cis-trans isomerase, FKBP-type domain-containing protein	unknown	2.09	0.53	-0.77	0.00201018	0.506566	-0.05
TGGT1_214500	TGME49_214500	ankyrin repeat-containing protein	unknown	-0.04	-0.98	-0.77	0.110579	1	-0.05
TGGT1_261650	TGME49_261650	Hypothetical protein	unknown	1.16	-0.12	-0.78	0.0291733	1	-0.97
TGGT1_240700	TGME49_240700	ubiquitin family protein	unknown	-0.14	-1.04	-0.78	0.213399	1	0.1
TGGT1_201860	TGME49_201860	Hypothetical protein	unknown	2.1	0.55	-0.78	0.00325743	0.781784	-0.55
TGGT1_273980	TGME49_273980	Hypothetical protein	unknown	1.16	-0.12	-0.78	0.0363219	1	-0.93
TGGT1_254120	TGME49_254120	putative autophagy-related protein 8 atg8	Golgi	-1.71	-2.15	-0.79	0.649977	1	0.11
TGGT1_234560	TGME49_234560	Hypothetical protein	unknown	0.3	-0.72	-0.79	0.0717761	1	-0.88
TGGT1_221200B	TGME49_221200	CW-type Zinc Finger protein	unknown	0.93	-0.26	-0.8	0.0922923	1	-0.11
TGGT1_201840	TGME49_201840	aspartyl protease ASP1	endomembrane vesicles	-0.54	-1.31	-0.8	0.736354	1	-0.39
TGGT1_236010	TGME49_236010	prenylcysteine oxidase	unknown	1.41	0.08	-0.8	0.0515442	1	-0.65
TGGT1_257990	TGME49_257990	putative heat shock protein 101	unknown	1.48	0.13	-0.8	0.0270765	1	-0.7
TGGT1_306620	TGME49_306620	AP2 domain transcription factor AP2IX-9	NA	1.54	0.19	-0.81	0.00134673	0.354189	-0.28
TGGT1_256090	TGME49_256090	glycerophosphodiester phosphodiesterase family protein	unknown	1.17	-0.07	-0.81	0.025111	1	-0.61
TGGT1_202390	TGME49_202390	S15 sporozoite-expressed protein	unknown	1.35	0.06	-0.81	0.0170292	1	-0.92
TGGT1_213680	TGME49_213680	MmgE/PrpD family protein	unknown	1.41	0.1	-0.82	0.0270765	1	-0.63
TGGT1_213050	TGME49_213050	Hypothetical protein	unknown	1.04	-0.15	-0.83	0.0291733	1	-0.47
TGGT1_229420	TGME49_229420	putative cytochrome c	unknown	1.72	0.35	-0.84	0.025111	1	0.69
TGGT1_262730	TGME49_262730	rhoptry protein ROP16	rhoptries 1	1.07	-0.1	-0.85	0.0291733	1	0.08
TGGT1_314850	TGME49_314850	Hypothetical protein	unknown	-0.84	-1.45	-0.85	0.192634	1	-0.03
TGGT1_241880	TGME49_241880	3'5'-cyclic nucleotide phosphodiesterase domain-containing protein	unknown	0.76	-0.3	-0.86	0.025111	1	-0.49
TGGT1_217850	TGME49_217850	Sucrose-6F-phosphate phosphohydrolase	unknown	-0.46	-1.17	-0.87	0.437843	1	0.1
TGGT1_408620	TGME49_248140	hypothetical protein	unknown	1.22	0.03	-0.87	0.0815117	1	0.04
TGGT1_233830	TGME49_233830	Hypothetical protein	unknown	0.48	-0.46	-0.89	0.117274	1	0.19
TGGT1_258160	TGME49_258160	carbohydrate kinase	unknown	0.8	-0.23	-0.9	0.124283	1	-0.59
TGGT1_225490	TGME49_225490	calcium-dependent protein kinase CDPK2	NA	0.28	-0.6	-0.9	0.0765177	1	-0.67
TGGT1_289050	TGME49_289050	putative FIKK kinase	unknown	2.07	0.69	-0.91	0.00149036	0.384512	-0.27
TGGT1_230070	TGME49_230070	BolA family protein	unknown	1.57	0.33	-0.91	0.00517468	1	0.05
TGGT1_230190	TGME49_230190	Hypothetical protein	unknown	-0.74	-1.3	-0.92	0.671189	1	-0.71
TGGT1_200440	TGME49_200440	Hypothetical protein	unknown	0.68	-0.27	-0.94	0.104189	1	0.11
TGGT1_266950	TGME49_266950	putative protein kinase	unknown	1.25	0.14	-0.94	0.010415	1	-0.42
TGGT1_215980	TGME49_215980	Hypothetical protein	unknown	2.25	0.87	-0.96	0.00164798	0.420236	0.43
TGGT1_239400	TGME49_239400	Hypothetical protein	unknown	-0.2	-0.86	-0.96	0.671189	1	-1.23
TGGT1_224470	TGME49_224470	Hypothetical protein	unknown	2.52	1.07	-0.96	0.00134673	0.354189	-1.35
TGGT1_254870	TGME49_254870	Hypothetical protein	unknown	0.84	-0.11	-0.97	0.192634	1	-0.17
TGGT1_273490	TGME49_273490	putative glutamine synthetase, type I	unknown	-0.18	-0.82	-0.99	0.192634	1	0.58
TGGT1_244180	TGME49_244180	microneme-like protein	unknown	-2.66	-2.58	-0.99	0.941643	1	-0.83
TGGT1_276100	TGME49_276100	Hypothetical protein	unknown	-0.59	-1.08	-1.01	0.182826	1	0.11
TGGT1_290730	TGME49_290730	CS domain-containing protein	unknown	1.3	0.27	-1.01	0.00805946	1	0.29
TGGT1_276990	TGME49_276990	cytochrome b5 family heme/steroid binding domain-containing protein	unknown	0.01	-0.6	-1.05	0.164329	1	1.07
TGGT1_203880	TGME49_203880	Hypothetical protein	unknown	-0.94	-1.27	-1.06	0.356411	1	0.19
TGGT1_294970	TGME49_294970	Hypothetical protein	unknown	1.97	0.81	-1.07	0.0418759	1	-0.29
TGGT1_311010	TGME49_311010	Hypothetical protein	unknown	1.84	0.72	-1.07	0.0170292	1	-0.55
TGGT1_278870	TGME49_278870	myosin F	unknown	-6.13	-4.94	-1.07	0.025111	1	-0.5
TGGT1_259870	TGME49_259870	Hypothetical protein	unknown	-0.3	-0.79	-1.08	0.629046	1	-0.36
TGGT1_294690	TGME49_294690	rhomboid protease ROM5	PM - integral	0.96	0.11	-1.08	0.067278	1	-1.12
TGGT1_246080	TGME49_246080	NAD dependent epimerase/dehydratase family protein	unknown	0.44	-0.26	-1.08	0.0980969	1	-1.71
TGGT1_250040	TGME49_250040	Hypothetical protein	unknown	0.43	-0.26	-1.09	0.235733	1	0.15
TGGT1_202890	TGME49_202890	Hypothetical protein	unknown	-1.45	-1.59	-1.09	0.455327	1	-0.3
TGGT1_224110	TGME49_224110	putative adhesion regulating molecule region protein	19S proteasome	1.38	0.46	-1.13	0.0113265	1	0.62
TGGT1_232400	TGME49_232400	PAN domain-containing protein	unknown	2.15	1.01	-1.13	0.00738764	1	0.07
TGGT1_228690	TGME49_228690	phosphatidylinositol 3- and 4-kinase	unknown	0.47	-0.18	-1.13	0.0980969	1	0.31
TGGT1_248140	TGME49_248140	Hypothetical protein	unknown	0.06	-0.42	-1.17	0.473197	1	-0.57
TGGT1_293540	TGME49_293540	Hypothetical protein	unknown	0.54	-0.06	-1.19	0.0449123	1	0.17
TGGT1_291590	TGME49_291590	Hypothetical protein	unknown	-0.8	-1.01	-1.19	0.404059	1	0.54
TGGT1_215380	TGME49_215380	Hypothetical protein	unknown	1	0.29	-1.21	0.147278	1	-0.1
TGGT1_226420	TGME49_226420	peptidase family M3 protein	unknown	1.4	0.58	-1.21	0.164329	1	-0.3
TGGT1_229380	TGME49_229380	Hypothetical protein	unknown	0.46	-0.06	-1.24	0.312468	1	-0.39
TGGT1_253470	TGME49_253470	alveolin domain containing intermediate filament IMC13	unknown	0.91	0.27	-1.24	0.147278	1	-0.19
TGGT1_286720	TGME49_286720	heat shock protein HSP28	unknown	2.51	1.41	-1.25	0.00325743	0.781784	-0.78
TGGT1_249630	TGME49_249630	glutathione S-transferase, N-terminal domain-containing protein	unknown	0.59	0.06	-1.26	0.192634	1	-0.08
TGGT1_232270	TGME49_232270	histidine acid phosphatase superfamily protein	unknown	1.61	0.79	-1.26	0.0291733	1	-0.2
TGGT1_221580	TGME49_221580	ribosomal RNA large subunit methyltransferase J protein	unknown	-0.17	-0.43	-1.3	0.491447	1	-0.63
TGGT1_212210	TGME49_212210	Hypothetical protein	unknown	0.67	0.2	-1.32	0.110579	1	-0.17
TGGT1_244380	TGME49_244380	cactin	nucleus - non-chromatin	-5.69	-4.29	-1.35	0.124195	1	-0.04
TGGT1_301440	TGME49_301440	calcium-dependent protein kinase CDPK1	nucleus - chromatin	-5.62	-4.21	-1.37	0.104146	1	-0.05
TGGT1_246460	TGME49_246460	Hypothetical protein	unknown	0.16	-0.06	-1.41	0.918384	1	-0.4
TGGT1_206340	TGME49_206340	Hypothetical protein	unknown	0.54	0.22	-1.41	0.224368	1	-0.63
TGGT1_246920	TGME49_246920	glutathione reductase	unknown	-1.18	-0.96	-1.45	0.671189	1	-0.02
TGGT1_300350	TGME49_300350	cysteine desulfurase/selenocysteine lyase family PLP dependent transferase superfamily protein	unknown	1.11	0.8	-1.56	0.491447	1	0.15
TGGT1_230030	TGME49_230030	WD domain, G-beta repeat-containing protein	unknown	0.9	0.65	-1.56	0.182826	1	-0.18
TGGT1_217430	TGME49_217430	protease inhibitor PI1	unknown	0.87	0.65	-1.57	0.147278	1	-0.79
TGGT1_290040	TGME49_290040	putative macrophage migration inhibitory factor	unknown	1.01	0.77	-1.59	0.455327	1	0.01
TGGT1_223140	TGME49_223140	tRNA binding domain-containing protein	unknown	0.34	0.35	-1.64	0.548387	1	-0.21
TGGT1_293690	TGME49_293690	profilin PRF	cytosol	-5.89	-4.07	-1.64	0.0215479	1	-0.04
TGGT1_317705	TGME49_317705	enoyl-CoA hydratase/isomerase family protein	unknown	0.3	0.41	-1.71	0.872075	1	-0.61
TGGT1_312480	TGME49_312480	putative uracil phosphoribosyltransferase FUR1	cytosol	1.61	1.35	-1.72	0.110579	1	-0.43
TGGT1_311470	TGME49_311470	rhoptry neck protein RON5	rhoptries 1	-7.09	-4.83	-1.72	0.000266723	0.0786832	-0.04
TGGT1_217688	TGME49_217688	Hypothetical protein	unknown	0.92	1.1	-1.91	0.629046	1	-0.53
TGGT1_209870	TGME49_209870	HAD hydrolase, family IIA protein	unknown	-2.87	-1.56	-1.93	0.588077	1	-0.63
TGGT1_312570	TGME49_312570	CMGC kinase, MAPK family (ERK) MAPK-1	NA	-7.47	-4.69	-2.05	0.000267406	0.0786832	-0.04
TGGT1_243250	TGME49_243250	myosin H	apical 2	-7.02	-4.33	-2.08	0.000267406	0.0786832	0.05
TGGT1_255370	TGME49_255370	TIC20 protein	NA	-6.82	-4.14	-2.12	0.000267406	0.0786832	-0.16
TGGT1_312600	TGME49_312600	heat shock protein HSP21	unknown	0.52	1.18	-2.21	0.941653	1	-0.66
TGGT1_285190	TGME49_285190	zinc finger, C3HC4 type (RING finger) domain-containing protein	unknown	0.27	1.08	-2.27	0.849074	1	-0.48
TGGT1_235470	TGME49_235470	myosin A	IMC	-6.7	-3.66	-2.45	0.0123082	1	-0.2
TGGT1_209030	TGME49_209030	actin ACT1	cytosol	-7.55	-3.73	-2.88	0.000267406	0.0786832	-0.04

## Sheet: Un1_gRNA
Gene ID	gRNA ID	gRNA Sequence
TGGT1_200440	TGGT1_200440_1	GAAGGTCGGTACACGAGCGG
TGGT1_200440	TGGT1_200440_10	GATTCCTCGCAGGAAAAGCAG
TGGT1_200440	TGGT1_200440_2	GGCACTGCGGAAGTGAGCAG
TGGT1_200440	TGGT1_200440_3	GAGAAGTGGAGAGGGCACTG
TGGT1_200440	TGGT1_200440_4	GGCAGGCGAGGAAAGCGCGA
TGGT1_200440	TGGT1_200440_5	GGAGACAGGAGAAAGCAGGG
TGGT1_200440	TGGT1_200440_6	GATTCCCCACTACTACCCAG
TGGT1_200440	TGGT1_200440_7	GCGGGATGAAGAAACCGACG
TGGT1_200440	TGGT1_200440_8	GTCCGAAGAAACTCCAGGCGA
TGGT1_200440	TGGT1_200440_9	GCCGATCTGGGAGTGTCTGG
TGGT1_201860	TGGT1_201860_1	GAGGACCACAAAGAGCGAAG
TGGT1_201860	TGGT1_201860_10	GCAAAACTCCACTCTTTGTCG
TGGT1_201860	TGGT1_201860_2	GCAAAACGCAGGTGGTCGCGA
TGGT1_201860	TGGT1_201860_3	GAACGTTCAAACTCAAAACGC
TGGT1_201860	TGGT1_201860_4	GTGGAGCTCCCAGCTTCACGC
TGGT1_201860	TGGT1_201860_5	GAAGCGGCCCGCGACAAAGAG
TGGT1_201860	TGGT1_201860_6	GAACGTTGACGAAGCAGACG
TGGT1_201860	TGGT1_201860_7	GCTTCACGCAGGAAGACGCCG
TGGT1_201860	TGGT1_201860_8	GCAGATTGTCAGCAAGAGCCT
TGGT1_201860	TGGT1_201860_9	GAGACGAAAACGACTCAGCTG
TGGT1_202390	TGGT1_202390_1	GGAAAGCTGACAGTTCCCGA
TGGT1_202390	TGGT1_202390_10	GCGTTGAGCAGGAAAACGGA
TGGT1_202390	TGGT1_202390_2	GACGGTGTCTGTGAACTCGGG
TGGT1_202390	TGGT1_202390_3	GCCGCGTCCGTAGCTCACAG
TGGT1_202390	TGGT1_202390_4	GTGCAAGAGTGGGCTATGCGG
TGGT1_202390	TGGT1_202390_5	GCGGGAACTCGAAGCTCGCGA
TGGT1_202390	TGGT1_202390_6	GATCGGCATGAAGCTGACGA
TGGT1_202390	TGGT1_202390_7	GTAAGTCTCAGTGCAACGTCG
TGGT1_202390	TGGT1_202390_8	GAGACTTACCTCTTTCAGCGA
TGGT1_202390	TGGT1_202390_9	GAGTACGACGTGCGCACGTGG
TGGT1_202550	TGGT1_202550_1	GAGGTGAGGTGTGGGGACGG
TGGT1_202550	TGGT1_202550_10	GTACGGCGTCACATGAACCA
TGGT1_202550	TGGT1_202550_2	GACGAGAGACATCCGCGAGG
TGGT1_202550	TGGT1_202550_3	GGAGCCTCCCTGCGCAACGG
TGGT1_202550	TGGT1_202550_4	GAGAGACACGAAGCATACCGG
TGGT1_202550	TGGT1_202550_5	GGAGCCAAAGCCATAAGCGG
TGGT1_202550	TGGT1_202550_6	GGGGCGCCACAGAACCACGA
TGGT1_202550	TGGT1_202550_7	GCAGCCCAGAAGCTCTGCGG
TGGT1_202550	TGGT1_202550_8	GCCGCGGAGGAAAGTCCACAG
TGGT1_202550	TGGT1_202550_9	GAAGAACGCGAGACGTCGGGA
TGGT1_202890	TGGT1_202890_1	GCCGAGGCTCAACCAGGAGG
TGGT1_202890	TGGT1_202890_10	GAGTGGCTAGAAGGCCCGTG
TGGT1_202890	TGGT1_202890_2	GCCAGTCGCTGGATGACGCAG
TGGT1_202890	TGGT1_202890_3	GGTAGGCGGGACCTATGCGC
TGGT1_202890	TGGT1_202890_4	GCGGGCAGTCAAGCAGCCGA
TGGT1_202890	TGGT1_202890_5	GACAGAAGAGAAAGGAGGGA
TGGT1_202890	TGGT1_202890_6	GCGGACAGCCAGAAGAGTCGG
TGGT1_202890	TGGT1_202890_7	GTGTGAGACCGCCGGACGCGG
TGGT1_202890	TGGT1_202890_8	GATTCACCGCGTCAACCAGG
TGGT1_202890	TGGT1_202890_9	GCAACGTCTTCAGAAGGAAG
TGGT1_203150	TGGT1_203150_1	GGAGAACGAACAGGAGGCGG
TGGT1_203150	TGGT1_203150_10	GCGGAGAGAGAAGCCACAGG
TGGT1_203150	TGGT1_203150_2	GACGAGGCCGGCAGATCCGG
TGGT1_203150	TGGT1_203150_3	GGTGAGAGTCACCCAAACGA
TGGT1_203150	TGGT1_203150_4	GAGAGCAGAGGAAGAACCCG
TGGT1_203150	TGGT1_203150_5	GGACAGAGGAAACTGAGGAG
TGGT1_203150	TGGT1_203150_6	GCGTGGAGGCAGCTTGGCGG
TGGT1_203150	TGGT1_203150_7	GAGAAACTGTGAGCTCAGGG
TGGT1_203150	TGGT1_203150_8	GGGGAGGCAAGGAAGAACGG
TGGT1_203150	TGGT1_203150_9	GTCTTCTTCCAAGGACTGCCG
TGGT1_203510	TGGT1_203510_1	GCGGAGAGACAGAAGCAGCCG
TGGT1_203510	TGGT1_203510_10	GCGAGCTATCGAGGAGCCCGG
TGGT1_203510	TGGT1_203510_2	GCAGCACGGCCGGTACGAGA
TGGT1_203510	TGGT1_203510_3	GAGAGCGGCTCCAGGAGGCGG
TGGT1_203510	TGGT1_203510_4	GGAGCACGCGGCGAGTACAG
TGGT1_203510	TGGT1_203510_5	GAGTCTCCGCCGGATGACGG
TGGT1_203510	TGGT1_203510_6	GCAAGGAACCAGTCGTGCCG
TGGT1_203510	TGGT1_203510_7	GCTCGCGAGGAAGACAGAGG
TGGT1_203510	TGGT1_203510_8	GTCAGTCTCAACGGTGCACGG
TGGT1_203510	TGGT1_203510_9	GCGAGGGCGACAAAGGCGACG
TGGT1_203710	TGGT1_203710_1	GCAGCGCATGTCGCTCGCGG
TGGT1_203710	TGGT1_203710_10	GCCGTCTCTGAACAAACGCGG
TGGT1_203710	TGGT1_203710_2	GGAATGACACACCGACGCTG
TGGT1_203710	TGGT1_203710_3	GAAGAGTCAGACGACCGCGA
TGGT1_203710	TGGT1_203710_4	GGAGTTTCTAGTCAGCGCGG
TGGT1_203710	TGGT1_203710_5	GCATCCGCGCAGGTAGCGGG
TGGT1_203710	TGGT1_203710_6	GAGGACCAGAAAGTGACCGG
TGGT1_203710	TGGT1_203710_7	GAAGATGCGTCTTCCAGCGA
TGGT1_203710	TGGT1_203710_8	GTCGCCGTCGCAGAGATCCGG
TGGT1_203710	TGGT1_203710_9	GTGGAGGGCCTAACTGGGCCG
TGGT1_203810	TGGT1_203810_1	GAGAGAGCGGCCCTTCGCGG
TGGT1_203810	TGGT1_203810_10	GAGCAGATGGAATGTCGCCT
TGGT1_203810	TGGT1_203810_2	GAGCAGCTGATTCTCTTCGG
TGGT1_203810	TGGT1_203810_3	GCATTGGATGCTGGTTTGCGG
TGGT1_203810	TGGT1_203810_4	GAGAGGGTACAAACAGCTCGG
TGGT1_203810	TGGT1_203810_5	GCGGCAAATTCCACGAGCAC
TGGT1_203810	TGGT1_203810_6	GAACACTTACTTGAATCGCGG
TGGT1_203810	TGGT1_203810_7	GACACGAAACATGGTAACAA
TGGT1_203810	TGGT1_203810_8	GCTAGAGGGTCCGTCTTCCGA
TGGT1_203810	TGGT1_203810_9	GTGTTTTCGCAACAGGCCCA
TGGT1_203880	TGGT1_203880_1	GCGGAGGAGGAAGTTCGCCA
TGGT1_203880	TGGT1_203880_10	GAAGACGAACAAGAACGACA
TGGT1_203880	TGGT1_203880_2	GGACTCGCAGAACGAGACGA
TGGT1_203880	TGGT1_203880_3	GAAGACGGCCACACAGAAACG
TGGT1_203880	TGGT1_203880_4	GGGAGCGAAAACCGAAACGG
TGGT1_203880	TGGT1_203880_5	GGAGGCTGCGCGAAATGCGC
TGGT1_203880	TGGT1_203880_6	GTTTAGAACAAAGGACCCCG
TGGT1_203880	TGGT1_203880_7	GATGTAGCAGAAGATCAGCGA
TGGT1_203880	TGGT1_203880_8	GACAGAGACATCGGGAAACAG
TGGT1_203880	TGGT1_203880_9	GAAGGAAGGAGATACAGGAG
TGGT1_204490	TGGT1_204490_1	GAAAGAAGGAACAAAAGCGG
TGGT1_204490	TGGT1_204490_10	GGAAGCGAAGAAGCGAAAGA
TGGT1_204490	TGGT1_204490_2	GAGAAGGCGGAAGAGGAGAG
TGGT1_204490	TGGT1_204490_3	GTCTGACCAGAGTGAGAGCGA
TGGT1_204490	TGGT1_204490_4	GCGAAGGGGAACCTTCAAGG
TGGT1_204490	TGGT1_204490_5	GCTTCTTCTCGAGGCTGCGA
TGGT1_204490	TGGT1_204490_6	GAACTACGACCATGATTACGG
TGGT1_204490	TGGT1_204490_7	GATGCAAATGGAGGACGATG
TGGT1_204490	TGGT1_204490_8	GATAGCAGCAGCGAGGACAG
TGGT1_204490	TGGT1_204490_9	GGTCGGCTTTCGAAGAGAGA
TGGT1_206340	TGGT1_206340_1	GATGTTGGTCAGCCATAGGAG
TGGT1_206340	TGGT1_206340_10	GCGGATTCTTGGAAAGCGGC
TGGT1_206340	TGGT1_206340_2	GTGGTTGCACAAAACAGCCA
TGGT1_206340	TGGT1_206340_3	GCCAGATGTGTGTGCAACGCG
TGGT1_206340	TGGT1_206340_4	GAGGAGAGGGCTCGTTGGAGG
TGGT1_206340	TGGT1_206340_5	GTAACAGCTAATACCACAGGC
TGGT1_206340	TGGT1_206340_6	GAAACTCTGCATCCTGATGA
TGGT1_206340	TGGT1_206340_7	GCACGCCGGAAGAGGCAGCAG
TGGT1_206340	TGGT1_206340_8	GAACGCTGCCGACCGACACAT
TGGT1_206340	TGGT1_206340_9	GACGGGTCGCTAATGGGTGT
TGGT1_206580	TGGT1_206580_1	GAGACGCAGAATGGAACCGA
TGGT1_206580	TGGT1_206580_10	GTGGGATAGAGAATTCACCGG
TGGT1_206580	TGGT1_206580_2	GAGGAAGCGTCTCCAAACCGG
TGGT1_206580	TGGT1_206580_3	GAATCCCGAAGCACTTGCGG
TGGT1_206580	TGGT1_206580_4	GACGCGTCTAAGGCCCCTGG
TGGT1_206580	TGGT1_206580_5	GCTTGCTGCAAAAGACGCGA
TGGT1_206580	TGGT1_206580_6	GCGGCACGGCCCAGAAGCTG
TGGT1_206580	TGGT1_206580_7	GGGACGCCACAGATTCCCCG
TGGT1_206580	TGGT1_206580_8	GTCTGCGTCCGCCGACGACGG
TGGT1_206580	TGGT1_206580_9	GTGGGCGACGGGGTTCGGGA
TGGT1_207460A	TGGT1_207460A_1	GGAGCTCGCGGTGCATCCCA
TGGT1_207460A	TGGT1_207460A_2	GCGGTGACGTACTGGAGCTCG
TGGT1_207460A	TGGT1_207460A_3	GCTCCGCATGACTAATGCAG
TGGT1_207460A	TGGT1_207460A_4	GATTGTTGGCAGCGGCGTCGG
TGGT1_207460B	TGGT1_207460B_1	GCAGGAACGCTTCAGAGCGA
TGGT1_207460B	TGGT1_207460B_10	GCTGCAGCAAACGATTCGCGT
TGGT1_207460B	TGGT1_207460B_2	GTAGACAACGACAGCACCCG
TGGT1_207460B	TGGT1_207460B_3	GCAGAGCCTCCACCTGAAGA
TGGT1_207460B	TGGT1_207460B_4	GCGGCGTCGCGATAGTAGAG
TGGT1_207460B	TGGT1_207460B_5	GGAGTTGAAGCAGCGCGGCC
TGGT1_207460B	TGGT1_207460B_6	GGAAATGAAGAAGTACTGCG
TGGT1_207460B	TGGT1_207460B_7	GACCGAGTTGCTCGAAGAGG
TGGT1_207460B	TGGT1_207460B_8	GGATGCCGTCCGCTTCTGGG
TGGT1_207460B	TGGT1_207460B_9	GTCAACTCCTCCACCCAGAAG
TGGT1_207590	TGGT1_207590_1	GTAAGCAGTTCCACAGGGAGG
TGGT1_207590	TGGT1_207590_10	GGTGATCTGTCGCTCTGTGG
TGGT1_207590	TGGT1_207590_2	GGATTCCGCATCGTAGACAG
TGGT1_207590	TGGT1_207590_3	GCCTTCGGAGAAGTTCTGCGG
TGGT1_207590	TGGT1_207590_4	GCGGCGGACTGCGGATTCGG
TGGT1_207590	TGGT1_207590_5	GACACTGGCTCAAAATCCAG
TGGT1_207590	TGGT1_207590_6	GAGGGAGGGGAGCCCTAACAG
TGGT1_207590	TGGT1_207590_7	GACGGAAGCAACCCACGCAG
TGGT1_207590	TGGT1_207590_8	GCTCGAGAAAGAATGTGGAG
TGGT1_207590	TGGT1_207590_9	GCATGCGTCCTGTTCAAGCTG
TGGT1_207930	TGGT1_207930_1	GTGAGCTACCAACCAAGAGAG
TGGT1_207930	TGGT1_207930_10	GCCAAGCGGATCGCCGACACG
TGGT1_207930	TGGT1_207930_2	GACACTGGGTGGCGTCTACCG
TGGT1_207930	TGGT1_207930_3	GAGGGAAGAAAGGAAGCAAG
TGGT1_207930	TGGT1_207930_4	GAGTCAAACGACTGTCGCCA
TGGT1_207930	TGGT1_207930_5	GGCATGGGAGATCCACGTGT
TGGT1_207930	TGGT1_207930_6	GTGTGACTGCACGCAGAGGCA
TGGT1_207930	TGGT1_207930_7	GCACAGACAGCTCGTGACACG
TGGT1_207930	TGGT1_207930_8	GTTGACATTGAATTCCCAAG
TGGT1_207930	TGGT1_207930_9	GTGAATCCTGTCGCTGCCGAG
TGGT1_208390	TGGT1_208390_1	GTGACGGTCAGCTTCGCCGG
TGGT1_208390	TGGT1_208390_10	GCAGGGGATCATGTGCCGCGA
TGGT1_208390	TGGT1_208390_2	GGTGGAATGGGAGATCGTGA
TGGT1_208390	TGGT1_208390_3	GCGTCCGAACCGCGGAGCGA
TGGT1_208390	TGGT1_208390_4	GCAACAGCTGAAGACGACTG
TGGT1_208390	TGGT1_208390_5	GCGTTCGTGAAAGAAGGAGG
TGGT1_208390	TGGT1_208390_6	GCTGTGTCTCAGCGACATGG
TGGT1_208390	TGGT1_208390_7	GCATCAAAACCAAAGAAACGG
TGGT1_208390	TGGT1_208390_8	GTGTTCTCTCCCTCACAGGG
TGGT1_208390	TGGT1_208390_9	GACGGGTTGACCTTCACCTG
TGGT1_208430	TGGT1_208430_1	GCAGCTCCAGTCGGATGGAG
TGGT1_208430	TGGT1_208430_10	GTTACCGAGTGATTCATGGGT
TGGT1_208430	TGGT1_208430_2	GCAGGTGCAATGGCATGGCAG
TGGT1_208430	TGGT1_208430_3	GTTACTGTGACACTTGCCAG
TGGT1_208430	TGGT1_208430_4	GATGATGCTGGCCTGCACCG
TGGT1_208430	TGGT1_208430_5	GCAGGCAGGCAACCATAAGAA
TGGT1_208430	TGGT1_208430_6	GCGACGTTACCGCACAGACG
TGGT1_208430	TGGT1_208430_7	GTGCAAGGTCCCGGATGCGC
TGGT1_208430	TGGT1_208430_8	GTTTGTGGTTTGCAGAGGTGG
TGGT1_208430	TGGT1_208430_9	GAATGCACTCGCGACTGCCA
TGGT1_208550	TGGT1_208550_1	GACGTGACTGCAATACCGAGT
TGGT1_208550	TGGT1_208550_10	GCTGTCTGCCAGGATGAAACG
TGGT1_208550	TGGT1_208550_2	GCTGCTTCTCCCGTACGTGA
TGGT1_208550	TGGT1_208550_3	GAAGATGCTTCTCGATGAGG
TGGT1_208550	TGGT1_208550_4	GAAGAGACCTGGACACACTG
TGGT1_208550	TGGT1_208550_5	GCGGGAAAGGAGGTGGGCAT
TGGT1_208550	TGGT1_208550_6	GAGTTCGCCTGAAGAAGGCGC
TGGT1_208550	TGGT1_208550_7	GCCAGCAAGCAGAGAGACGTG
TGGT1_208550	TGGT1_208550_8	GAGCGTCGAAGAAGAGCTGA
TGGT1_208550	TGGT1_208550_9	GCATAAAGCACCATCGAGAGA
TGGT1_208730	TGGT1_208730_1	GAAAGCCTGTGAAGCAAACAG
TGGT1_208730	TGGT1_208730_10	GATGTGCTCTTCTTCACCGC
TGGT1_208730	TGGT1_208730_2	GTTGTCAGCACAGGCCGGGT
TGGT1_208730	TGGT1_208730_3	GCGGAGAGAGCTCTAAGGGG
TGGT1_208730	TGGT1_208730_4	GTACTGTGCAAACAATTGCGG
TGGT1_208730	TGGT1_208730_5	GAGCAAGCAGCAAGAAGCCA
TGGT1_208730	TGGT1_208730_6	GAGGATGAAGAACCAAAGTGG
TGGT1_208730	TGGT1_208730_7	GAGATACGGCGAAGGATGGG
TGGT1_208730	TGGT1_208730_8	GTGGATTGTAGGGTCATCCG
TGGT1_208730	TGGT1_208730_9	GACGACAATGGAACCTAAGG
TGGT1_209240	TGGT1_209240_1	GTGTTGCTACACCAGTGCGG
TGGT1_209240	TGGT1_209240_10	GCAAGACCCGTCAGATCCACA
TGGT1_209240	TGGT1_209240_2	GACAACCTGGCTCGGACTCGG
TGGT1_209240	TGGT1_209240_3	GCGCGATGTCTCTCTCGAGG
TGGT1_209240	TGGT1_209240_4	GCAGTGAGGGAGAACAGGGT
TGGT1_209240	TGGT1_209240_5	GCGTCGCATCCACTCCAGGG
TGGT1_209240	TGGT1_209240_6	GCAGATGCAGGCACACTCGGG
TGGT1_209240	TGGT1_209240_7	GCGGTTGGATCGACCAAGAGG
TGGT1_209240	TGGT1_209240_8	GAGGAGCTGAGAGAGACGCA
TGGT1_209240	TGGT1_209240_9	GCCAACGGAGAAAGGAGACG
TGGT1_209600	TGGT1_209600_1	GGACGAAGGCAAAGAAGCCG
TGGT1_209600	TGGT1_209600_10	GTCAGCGTTCTCCGGCAGCAG
TGGT1_209600	TGGT1_209600_2	GGAGATCGACGACTGCGCAG
TGGT1_209600	TGGT1_209600_3	GTCAGAAAATACCTGTTGCGG
TGGT1_209600	TGGT1_209600_4	GTTGTAGCCACTGCAAACCGG
TGGT1_209600	TGGT1_209600_5	GAACAATGGCGAAGAACACGC
TGGT1_209600	TGGT1_209600_6	GCGAGTTATTTAAGTCGTCGG
TGGT1_209600	TGGT1_209600_7	GCAGTTATTTGGGAAGGTGA
TGGT1_209600	TGGT1_209600_8	GACAGCCTCACACGCACTCGA
TGGT1_209600	TGGT1_209600_9	GAGAAGAAGCGAAGCCAGTGG
TGGT1_209870	TGGT1_209870_1	GAGCAAAGCCCATGTCACAG
TGGT1_209870	TGGT1_209870_10	GGAACAATCAACCAAGGCAA
TGGT1_209870	TGGT1_209870_2	GGCGACGGGGAAGAAGGCGG
TGGT1_209870	TGGT1_209870_3	GAGTGAGGAGATACTCGCGG
TGGT1_209870	TGGT1_209870_4	GAAGAGCGAAAGAAAAGGAG
TGGT1_209870	TGGT1_209870_5	GAAACGGTGGACGAGAGAGA
TGGT1_209870	TGGT1_209870_6	GACGTCCACAGACCTCCTTG
TGGT1_209870	TGGT1_209870_7	GTCTGTGTCGCAGGAGAGGGG
TGGT1_209870	TGGT1_209870_8	GAGAAAAGAAGGAGGAAGAGA
TGGT1_209870	TGGT1_209870_9	GAAGGAGGAGCGTCGAGAGG
TGGT1_211850	TGGT1_211850_1	GGGATGAATTTGAAGCCGGG
TGGT1_211850	TGGT1_211850_10	GAACAAGCTGTCATCGTGCAA
TGGT1_211850	TGGT1_211850_2	GAAAGCGGAGCCTGAGGCAGG
TGGT1_211850	TGGT1_211850_3	GAAGCTTTTCGGAGGTCCGT
TGGT1_211850	TGGT1_211850_4	GTGAAATGCGGAACAACGACC
TGGT1_211850	TGGT1_211850_5	GGCCGCCTTTGAGAAACCGA
TGGT1_211850	TGGT1_211850_6	GCAACGGATCTTTTGCCAGA
TGGT1_211850	TGGT1_211850_7	GAGGTGATCTGCGGAAAAGC
TGGT1_211850	TGGT1_211850_8	GCTTCGATATCTATTGCGAG
TGGT1_211850	TGGT1_211850_9	GCGGAACTCGACTGCTGAAAG
TGGT1_212210	TGGT1_212210_1	GCGAACAAAGCTCGGAAGCGG
TGGT1_212210	TGGT1_212210_10	GTCTTCGCTTGACGAAGACGG
TGGT1_212210	TGGT1_212210_2	GAAGCGGAGGGTCAAAGACC
TGGT1_212210	TGGT1_212210_3	GCGAGTGACATGTATGACCCG
TGGT1_212210	TGGT1_212210_4	GGTGGCAGAACACACAGAGC
TGGT1_212210	TGGT1_212210_5	GACACAAGAAAGTTCTGCAG
TGGT1_212210	TGGT1_212210_6	GAGTGTCAGACCTCCGAACAG
TGGT1_212210	TGGT1_212210_7	GCAGCGAGCCCGCCAAAGAAG
TGGT1_212210	TGGT1_212210_8	GGTGCCCGCACAAGCATCTG
TGGT1_212210	TGGT1_212210_9	GCCATGGTTGATCAGTGGCGG
TGGT1_212920	TGGT1_212920_1	GAAGGAAGCCATCGTAGCTG
TGGT1_212920	TGGT1_212920_10	GCAGCCGTCCAATCCGATGTG
TGGT1_212920	TGGT1_212920_2	GGCGTCACGCACTCGAATGA
TGGT1_212920	TGGT1_212920_3	GCTTTCTGCCTCAGCTACGA
TGGT1_212920	TGGT1_212920_4	GCTTCGTTTTCAATGCCAAG
TGGT1_212920	TGGT1_212920_5	GAATGCCAAGAGGGACCAAGA
TGGT1_212920	TGGT1_212920_6	GTATTCTGCTTGCAGATGCCT
TGGT1_212920	TGGT1_212920_7	GCTGTCGACGAAACATAGGAC
TGGT1_212920	TGGT1_212920_8	GTCGTAGTAGCTTTCCAGCCG
TGGT1_212920	TGGT1_212920_9	GCGACTTTCCGCACATCGGAT
TGGT1_213050	TGGT1_213050_1	GAGCAGTAGAAATCAACCAG
TGGT1_213050	TGGT1_213050_10	GCTTTTGCGATATGATGACCG
TGGT1_213050	TGGT1_213050_2	GGAAGGAGTACAGAGCGCAG
TGGT1_213050	TGGT1_213050_3	GCCCTGCGACAACTACGCCG
TGGT1_213050	TGGT1_213050_4	GCAGCTGGCCAGCAAGCTAG
TGGT1_213050	TGGT1_213050_5	GCATATGCCGACAACTGGTG
TGGT1_213050	TGGT1_213050_6	GATTGTTCTCAGGATGCCGT
TGGT1_213050	TGGT1_213050_7	GCATGCAAGCTCAACAAAGTG
TGGT1_213050	TGGT1_213050_8	GGCGAGACTGCAGTCGCTGA
TGGT1_213050	TGGT1_213050_9	GCAGAGGAAACTACATCCTGC
TGGT1_213520	TGGT1_213520_1	GGAGGGAAACCCATGCCCCG
TGGT1_213520	TGGT1_213520_10	GGGGAATTGGCGACAAGAAA
TGGT1_213520	TGGT1_213520_2	GAAGCTTGTGAATCAGTGCAG
TGGT1_213520	TGGT1_213520_3	GACGTTCGGGTCACAACAGGA
TGGT1_213520	TGGT1_213520_4	GCAGCTGGAGCCCCACATGG
TGGT1_213520	TGGT1_213520_5	GCAACCTGCCGAGGAAGGCGG
TGGT1_213520	TGGT1_213520_6	GGGGATAGCGGACCCGACGC
TGGT1_213520	TGGT1_213520_7	GATTCGTTGGCACCGCAAGG
TGGT1_213520	TGGT1_213520_8	GAGAAGAAGCGAAAATTGCAC
TGGT1_213520	TGGT1_213520_9	GCATCGTGGTATGAACGTCG
TGGT1_213550	TGGT1_213550_1	GAAGGTGAACACCGAAAGGA
TGGT1_213550	TGGT1_213550_10	GCGAAACAGAGCGGGCGCGA
TGGT1_213550	TGGT1_213550_2	GAGGTGGGGCAAGACGGCGC
TGGT1_213550	TGGT1_213550_3	GCAGCTCTGGGGCAAGGCGA
TGGT1_213550	TGGT1_213550_4	GCTGCGGTGAGAGACCCGAG
TGGT1_213550	TGGT1_213550_5	GAGTGGTGAGAGCCTGCGCGG
TGGT1_213550	TGGT1_213550_6	GCACCTCGCTCACCGAAGCGG
TGGT1_213550	TGGT1_213550_7	GAAGGCATCGAGACGGCAGG
TGGT1_213550	TGGT1_213550_8	GCGTAGGAGGCAGATTGGCGG
TGGT1_213550	TGGT1_213550_9	GAAAGAGGACGACGACCCAG
TGGT1_213610	TGGT1_213610_1	GAGCAAGATCGAATGAGCAG
TGGT1_213610	TGGT1_213610_10	GAGCGATGCTTCAAGAAGACG
TGGT1_213610	TGGT1_213610_2	GAGGACGGCAGAGATGACGA
TGGT1_213610	TGGT1_213610_3	GACGCAATCACAACATCCAC
TGGT1_213610	TGGT1_213610_4	GCGTGTGCCTCGACAAAGGTG
TGGT1_213610	TGGT1_213610_5	GAAAATGAGTGGAGAGGCGA
TGGT1_213610	TGGT1_213610_6	GAAGGAAGACACAACATATGG
TGGT1_213610	TGGT1_213610_7	GAGACAGACGAAACGGAAAGG
TGGT1_213610	TGGT1_213610_8	GTGGAGAGTCCAGTTACTCG
TGGT1_213610	TGGT1_213610_9	GAAGGCGTTAAGAGATCTGGG
TGGT1_213680	TGGT1_213680_1	GCCAGACAAAGCATAGCCCGG
TGGT1_213680	TGGT1_213680_10	GTACGATGCCAAATATCCTG
TGGT1_213680	TGGT1_213680_2	GTAGAAGGGCACCATAGACTG
TGGT1_213680	TGGT1_213680_3	GATGAGCGACACACATGCCGA
TGGT1_213680	TGGT1_213680_4	GCCGTTCTGAGCATGCGCCG
TGGT1_213680	TGGT1_213680_5	GTATGAACATCAATCAGCAG
TGGT1_213680	TGGT1_213680_6	GCAGGCATCGCACACATCCGA
TGGT1_213680	TGGT1_213680_7	GTGAGTCTCGAGGCAAAACAA
TGGT1_213680	TGGT1_213680_8	GCTAACGCGGATACTCCAGAG
TGGT1_213680	TGGT1_213680_9	GGATTCCGGAAGATATCTCG
TGGT1_214260	TGGT1_214260_1	GGTGCCACTAGGATCCGGGG
TGGT1_214260	TGGT1_214260_10	GAGCTGAAGAAGAGAAACGA
TGGT1_214260	TGGT1_214260_2	GGAACGCGAGCTTCCAACGG
TGGT1_214260	TGGT1_214260_3	GCAGAAACCGATGAATGCGG
TGGT1_214260	TGGT1_214260_4	GAAGCGAGTCTCCTTGGCAG
TGGT1_214260	TGGT1_214260_5	GGCGGCGACGAACTCGGGGA
TGGT1_214260	TGGT1_214260_6	GAGAGTGTGACCACGGGCGG
TGGT1_214260	TGGT1_214260_7	GAGTGGATCCGGCAACAAGG
TGGT1_214260	TGGT1_214260_8	GCCTGACGTACCACAACGCGA
TGGT1_214260	TGGT1_214260_9	GCACTCACGCTCTATTGGAG
TGGT1_214300	TGGT1_214300_1	GAAGCGTCTTCAGATACCGA
TGGT1_214300	TGGT1_214300_10	GCGGAGGGTCCAACTCGACCG
TGGT1_214300	TGGT1_214300_2	GTCGGCGGAAAGGCGGAGCGG
TGGT1_214300	TGGT1_214300_3	GAGGGACGTTCATCTCGAGG
TGGT1_214300	TGGT1_214300_4	GAGAGGTGACAAGCTTCACGA
TGGT1_214300	TGGT1_214300_5	GGAGAGATTGGAAGCGCGGG
TGGT1_214300	TGGT1_214300_6	GGTGTCCCAGAACATCGAGA
TGGT1_214300	TGGT1_214300_7	GCCAGCTGTGGGTTTAACCAG
TGGT1_214300	TGGT1_214300_8	GGACGAGCAACATCAAGCTG
TGGT1_214300	TGGT1_214300_9	GATGAAGCAAGAAATAACGC
TGGT1_214500	TGGT1_214500_1	GAAAGGTCACGCGGAGACAG
TGGT1_214500	TGGT1_214500_10	GTTGTTTCAGCTTTTGCGCGG
TGGT1_214500	TGGT1_214500_2	GGAGAAGGGCTGCGTTGAGG
TGGT1_214500	TGGT1_214500_3	GGGGTCGGACAAGAGCAAGA
TGGT1_214500	TGGT1_214500_4	GCGGGACAGAGAGAAAACGA
TGGT1_214500	TGGT1_214500_5	GCAAGGCGAGAGGGAAGCGC
TGGT1_214500	TGGT1_214500_6	GAGGACGATTCGCACGGAGA
TGGT1_214500	TGGT1_214500_7	GTGAATCTGGAAAACGCCCAG
TGGT1_214500	TGGT1_214500_8	GTCAGGGCCTTCTTCGCCAGG
TGGT1_214500	TGGT1_214500_9	GACGAAGAACAGAGAAGCACG
TGGT1_214830	TGGT1_214830_1	GAGAGCCGCAGAAAGGAGCGG
TGGT1_214830	TGGT1_214830_10	GCAACGCCCAGAGCTCGTCG
TGGT1_214830	TGGT1_214830_2	GAGATCGAGACAGAAGCCGG
TGGT1_214830	TGGT1_214830_3	GGAGGAGGCGGAGAGAGCAG
TGGT1_214830	TGGT1_214830_4	GGAGCTGGAGAGCGACGGGG
TGGT1_214830	TGGT1_214830_5	GCACCCGAGACGAAACACGG
TGGT1_214830	TGGT1_214830_6	GCAAGAGAGACAAACAGCTG
TGGT1_214830	TGGT1_214830_7	GCGTCGCGTGCATAACGGGG
TGGT1_214830	TGGT1_214830_8	GGTAGAGCCCAAAGAGCCGG
TGGT1_214830	TGGT1_214830_9	GAGACGCGGAGACAGCCACGG
TGGT1_215290	TGGT1_215290_1	GAGGAGGTCGAGAACAACGA
TGGT1_215290	TGGT1_215290_10	GTGAAGGTCGTGCACTGCTG
TGGT1_215290	TGGT1_215290_2	GTTTCTGGTCAGGTTTGCGT
TGGT1_215290	TGGT1_215290_3	GCTGTCACCGAACTGCATGG
TGGT1_215290	TGGT1_215290_4	GAGCTCATGAGCGTCAACAA
TGGT1_215290	TGGT1_215290_5	GCACGTAGACAAGCATAGAGG
TGGT1_215290	TGGT1_215290_6	GAAGCAGTCTGAGAGCAAAG
TGGT1_215290	TGGT1_215290_7	GCGAGGTCGATACGCACGAGG
TGGT1_215290	TGGT1_215290_8	GTCTCGGTGTACGCTTCGCGA
TGGT1_215290	TGGT1_215290_9	GAACTGTCCGCGGCAATCAG
TGGT1_215380	TGGT1_215380_1	GAAGCAGCTAGTGAACACGA
TGGT1_215380	TGGT1_215380_10	GGATAAGGACAGCACTCCAG
TGGT1_215380	TGGT1_215380_2	GTGGAGGACCAGCAACGCGA
TGGT1_215380	TGGT1_215380_3	GCATCCAGTGGCTAAAGTGG
TGGT1_215380	TGGT1_215380_4	GAAACCTCGAGAGTGACAAG
TGGT1_215380	TGGT1_215380_5	GAGAGGTTTGGCGCCTACCGG
TGGT1_215380	TGGT1_215380_6	GAGGGGAGTCCCATGCAGTGG
TGGT1_215380	TGGT1_215380_7	GCCCGAGATAGAACATGACGG
TGGT1_215380	TGGT1_215380_8	GAGTGACGCATCAAACCGCAG
TGGT1_215380	TGGT1_215380_9	GAAACACATCAGGTAGCCGA
TGGT1_215980	TGGT1_215980_1	GACAGGCGAAGACTGGGCGG
TGGT1_215980	TGGT1_215980_10	GCAGCGATTAGCTGTAGTCC
TGGT1_215980	TGGT1_215980_2	GAGAGTATCGCACGGTGGCGG
TGGT1_215980	TGGT1_215980_3	GGAGAAACAGCTCCGCCCAG
TGGT1_215980	TGGT1_215980_4	GCAAAGGCGACAGAAAGCAC
TGGT1_215980	TGGT1_215980_5	GCGGGGAATTACGAGAAGCAG
TGGT1_215980	TGGT1_215980_6	GGAACTGGTAGAGCGGGAAG
TGGT1_215980	TGGT1_215980_7	GCCAGAGAGAAATCTTCAGCG
TGGT1_215980	TGGT1_215980_8	GAAGCTGTAGCGCCTCTGGG
TGGT1_215980	TGGT1_215980_9	GGCGAGAGTTCAAACGACAC
TGGT1_216055	TGGT1_216055_1	GAGAGTCGCCCCACCCCGTGG
TGGT1_216055	TGGT1_216055_10	GAAATATGTGAAGTTCCCTG
TGGT1_216055	TGGT1_216055_2	GAGGGGAAGCCAGCAACGCGG
TGGT1_216055	TGGT1_216055_3	GATGCACAAGACCTTACGGA
TGGT1_216055	TGGT1_216055_4	GTCGGTCAGCCTCCACGGGG
TGGT1_216055	TGGT1_216055_5	GACAGTGGCGTGGCTGTGCCA
TGGT1_216055	TGGT1_216055_6	GGAACCGCTCCACAGTGGAG
TGGT1_216055	TGGT1_216055_7	GAGGCGAAGAGCAATTCGCGG
TGGT1_216055	TGGT1_216055_8	GAGTGAACCTGTCCCAGGAGG
TGGT1_216055	TGGT1_216055_9	GGATGGACACCCCAAACCCC
TGGT1_216130	TGGT1_216130_1	GCTCCGTTGACGCCATGGGG
TGGT1_216130	TGGT1_216130_10	GAAATGTTTACCTCCCTCCCA
TGGT1_216130	TGGT1_216130_2	GACAGGAACTTGACTAGCGG
TGGT1_216130	TGGT1_216130_3	GTCGGTCCGGAGGATACGCCG
TGGT1_216130	TGGT1_216130_4	GCTACAGACAGATCCTCCCCA
TGGT1_216130	TGGT1_216130_5	GTGTGTGCAGTCTATAATGA
TGGT1_216130	TGGT1_216130_6	GCGAAAAGATGTCGAGCCACG
TGGT1_216130	TGGT1_216130_7	GTTGGATAGATGTCAGAATGG
TGGT1_216130	TGGT1_216130_8	GAACGCCGTGATCTTCGGTC
TGGT1_216130	TGGT1_216130_9	GTCGGCAACGATATCATGAAA
TGGT1_216410	TGGT1_216410_1	GAAACCGCGGACATTCAGCAG
TGGT1_216410	TGGT1_216410_10	GTGAATCGGATGCCGACAAAG
TGGT1_216410	TGGT1_216410_2	GTATGAGCTGGAGAAGAGGA
TGGT1_216410	TGGT1_216410_3	GAAGAGGATGGGTTTGAAGG
TGGT1_216410	TGGT1_216410_4	GTAGTGTTCGATATGAAACCG
TGGT1_216410	TGGT1_216410_5	GCAGTTCTTGGGAGCAAGGAG
TGGT1_216410	TGGT1_216410_6	GTTACAGGGAAATCGTCACCC
TGGT1_216410	TGGT1_216410_7	GAAAGGTTGCACGGTATGAGC
TGGT1_216410	TGGT1_216410_8	GCAGGTTCTATGGATCCAAGG
TGGT1_216410	TGGT1_216410_9	GGATCAGATCAGCGTTATCC
TGGT1_217340	TGGT1_217340_1	GTGGAGAAGGAGCAAAGCGA
TGGT1_217340	TGGT1_217340_10	GGAGACAGCAGAGAATGCAG
TGGT1_217340	TGGT1_217340_2	GCGAGGAAGAACAAGAGACAG
TGGT1_217340	TGGT1_217340_3	GCCGAAGGCGCAGACGGCGT
TGGT1_217340	TGGT1_217340_4	GGGAAGCGAGGCCGAGCCGA
TGGT1_217340	TGGT1_217340_5	GTCTGCCGGCTGAGAAATTGG
TGGT1_217340	TGGT1_217340_6	GAGAGGTCGCCCAAGTAGAAG
TGGT1_217340	TGGT1_217340_7	GCAGCAGAATTTTCACAAAG
TGGT1_217340	TGGT1_217340_8	GAAAGCGACGCGTCGCTCTTG
TGGT1_217340	TGGT1_217340_9	GCAGAGATGCTCCAAACTCGA
TGGT1_217410	TGGT1_217410_1	GAGCGGAAGAAGCACCGCGG
TGGT1_217410	TGGT1_217410_10	GTGTGTCCAGAGAACCTCGG
TGGT1_217410	TGGT1_217410_2	GAAATCCACCAGACTCACCCG
TGGT1_217410	TGGT1_217410_3	GCAAGAGAGGCAGACCCACCG
TGGT1_217410	TGGT1_217410_4	GAAGTACTCGGGGATTCTGA
TGGT1_217410	TGGT1_217410_5	GGTGCTCTGAGCTGGCGGGG
TGGT1_217410	TGGT1_217410_6	GAAGAGCATTGATAGACGCCG
TGGT1_217410	TGGT1_217410_7	GGGAGAGGAGAAAACACCGC
TGGT1_217410	TGGT1_217410_8	GAAAGTGCGCCAGCAAACGCA
TGGT1_217410	TGGT1_217410_9	GCGAGATTCCCACGCAAGACG
TGGT1_217430	TGGT1_217430_1	GTGAAAAGGCACTTCACACAG
TGGT1_217430	TGGT1_217430_10	GCCGTCAGCGCTGTCCTCGC
TGGT1_217430	TGGT1_217430_2	GGGACAAACGGCTTCAGCCA
TGGT1_217430	TGGT1_217430_3	GGAGCCACTATTTCCCAAGA
TGGT1_217430	TGGT1_217430_4	GAGTGAGACTATACTCTTCGT
TGGT1_217430	TGGT1_217430_5	GTACGCGTCGAAAGAGCTGA
TGGT1_217430	TGGT1_217430_6	GATAGTGTTCCGACCAGGAGA
TGGT1_217430	TGGT1_217430_7	GTCCGGAGTGACGGCTGCCGG
TGGT1_217430	TGGT1_217430_8	GAGTCTCACTAGAGTGCCTGC
TGGT1_217430	TGGT1_217430_9	GGGCAGCACAAGAGTGCAGA
TGGT1_217550	TGGT1_217550_1	GGAGTCCAAGTGAAATCCAG
TGGT1_217550	TGGT1_217550_10	GAATCCGACGCGTATGACCAT
TGGT1_217550	TGGT1_217550_2	GCCAAACCGTTATATTCGGGG
TGGT1_217550	TGGT1_217550_3	GAGGCACGCGGCGTCTGTGG
TGGT1_217550	TGGT1_217550_4	GCATGATTCTCCAGCAACCGC
TGGT1_217550	TGGT1_217550_5	GATCCAAGTGTAACTTCCAA
TGGT1_217550	TGGT1_217550_6	GACTTGGATCGAGGACCACGC
TGGT1_217550	TGGT1_217550_7	GCGTATCTTCCGGGTCACCAG
TGGT1_217550	TGGT1_217550_8	GCCTGCGAAACGTTCAGAAGG
TGGT1_217550	TGGT1_217550_9	GATTGTGAAGAACTCGGAAA
TGGT1_217688	TGGT1_217688_1	GAAGAGAGGGTAGCAGGGAG
TGGT1_217688	TGGT1_217688_10	GACGAAGGTGGGTCATAGCCG
TGGT1_217688	TGGT1_217688_2	GCCGCTTTCGCGACAAGGCG
TGGT1_217688	TGGT1_217688_3	GCAGTCCGTTCTTCTGCCAG
TGGT1_217688	TGGT1_217688_4	GGTTCCGCCCTCCCGAAGGA
TGGT1_217688	TGGT1_217688_5	GAAGCGGGACAAAGTGACCGA
TGGT1_217688	TGGT1_217688_6	GATGGACTCAGAAAGAAGCAG
TGGT1_217688	TGGT1_217688_7	GAAGCAGAGGAGTCAGACAG
TGGT1_217688	TGGT1_217688_8	GACAGGGACAAAGGTCCACCG
TGGT1_217688	TGGT1_217688_9	GCGACAACACAAAACGCCCGG
TGGT1_217850	TGGT1_217850_1	GCGGCGTTTGAGGCATCCGG
TGGT1_217850	TGGT1_217850_10	GAACGAACCTTGAAACTCCGA
TGGT1_217850	TGGT1_217850_2	GAACTGAAGCAGCACAGGTG
TGGT1_217850	TGGT1_217850_3	GTTGTTGGAAGTGCAAGACGG
TGGT1_217850	TGGT1_217850_4	GCAATGGCGAACGCACGCAC
TGGT1_217850	TGGT1_217850_5	GACAGATGTTTCAGATTCCAG
TGGT1_217850	TGGT1_217850_6	GTCGAAGTGGGCGTGAGCGC
TGGT1_217850	TGGT1_217850_7	GACAGAACGGGAGACCCACGG
TGGT1_217850	TGGT1_217850_8	GTCACGGTCGAGGAAGTGCGG
TGGT1_217850	TGGT1_217850_9	GCGACTGGAAGGATCAGACAA
TGGT1_220510	TGGT1_220510_1	GGTCGAGAGCAGCTCGGCGG
TGGT1_220510	TGGT1_220510_10	GAGCACGGCTGAGGGCGACGG
TGGT1_220510	TGGT1_220510_2	GGAGAGAGAGAACGCAGAGA
TGGT1_220510	TGGT1_220510_3	GGAGCAAGAGAAAGAAGTGA
TGGT1_220510	TGGT1_220510_4	GAGGAGACGGTGAAGCCCGG
TGGT1_220510	TGGT1_220510_5	GCCTGCGAGGCTCCTTTGAGG
TGGT1_220510	TGGT1_220510_6	GAGGGTACAGAACCCGACGA
TGGT1_220510	TGGT1_220510_7	GCAAGACGTGGAACTCCGCGT
TGGT1_220510	TGGT1_220510_8	GGAGGTGCTCGCGCAAGTCA
TGGT1_220510	TGGT1_220510_9	GAAGACGCCGAGCGGGGACCG
TGGT1_221170	TGGT1_221170_1	GAGACCGACGACAGAAGCGC
TGGT1_221170	TGGT1_221170_10	GAGAAAGTGCAGAAGAGCTGA
TGGT1_221170	TGGT1_221170_2	GCAGACGCTCCAGCAGCGGC
TGGT1_221170	TGGT1_221170_3	GCAGCTCTGGGGCTTCTCTG
TGGT1_221170	TGGT1_221170_4	GAGAGCGGCGCAATGAAATTG
TGGT1_221170	TGGT1_221170_5	GTCACACGACCAAGATGATGG
TGGT1_221170	TGGT1_221170_6	GAACATCAGGGCAATTGTTG
TGGT1_221170	TGGT1_221170_7	GCTCAAGGACGAAGAACTCCG
TGGT1_221170	TGGT1_221170_8	GATGAGATGGACAACTCGAAG
TGGT1_221170	TGGT1_221170_9	GTCTGGTCGTGAGGCAAGTGG
TGGT1_221190	TGGT1_221190_1	GACCCGACAACGCAACGCCG
TGGT1_221190	TGGT1_221190_10	GACTCTCCGGAGAGTATCTCG
TGGT1_221190	TGGT1_221190_2	GCCAGCGACGGAGACAGCAGG
TGGT1_221190	TGGT1_221190_3	GAGACGAAACCATCCAGCGA
TGGT1_221190	TGGT1_221190_4	GCCAACAGGAAGGAGACGCGG
TGGT1_221190	TGGT1_221190_5	GCCGCGAGCGAGAACGCAGG
TGGT1_221190	TGGT1_221190_6	GGAAGCGGGAGACGACGTGA
TGGT1_221190	TGGT1_221190_7	GCAGTTCCTCTGTGGCGCCG
TGGT1_221190	TGGT1_221190_8	GAGGCGGAAGGAGCACTTGGG
TGGT1_221190	TGGT1_221190_9	GCGGCCTGCGCAGGTTCGCAG
TGGT1_221200A	TGGT1_221200A_1	GAGGCGCGAACTTCTCGCCG
TGGT1_221200A	TGGT1_221200A_10	GCATGCAGAAGCAGAGACGA
TGGT1_221200A	TGGT1_221200A_2	GCGACAAGTGCGACAAGTGG
TGGT1_221200A	TGGT1_221200A_3	GGGAGAAACGAACGACCCAG
TGGT1_221200A	TGGT1_221200A_4	GCAGCAGGGTGGAGTCGCCG
TGGT1_221200A	TGGT1_221200A_5	GCAGCGTCTGGAACGCGCCT
TGGT1_221200A	TGGT1_221200A_6	GAACTTCCAGCTCGACGCAG
TGGT1_221200A	TGGT1_221200A_7	GCAGAGACTCCCGCTGAACG
TGGT1_221200A	TGGT1_221200A_8	GTGTGCTCCCGATCCAGAGG
TGGT1_221200A	TGGT1_221200A_9	GCCAGTCTGCAGGGTCTCCAG
TGGT1_221200B	TGGT1_221200B_1	GATGTCTCTGAACCCCGCAG
TGGT1_221200B	TGGT1_221200B_10	GCGAGTTTCTCTGCCTCGCCG
TGGT1_221200B	TGGT1_221200B_2	GACGCGAGACGCATACGCAG
TGGT1_221200B	TGGT1_221200B_3	GAGAGAAAGCGGAGGAGGCAG
TGGT1_221200B	TGGT1_221200B_4	GAAGCCTGGAGACGAAGAAG
TGGT1_221200B	TGGT1_221200B_5	GAGAGACTTCAGAACAGGCAG
TGGT1_221200B	TGGT1_221200B_6	GCAAGAGGGAGAAAGCAGCCA
TGGT1_221200B	TGGT1_221200B_7	GAAGAAGGAAGAACAAGGAA
TGGT1_221200B	TGGT1_221200B_8	GTGAAGAGACACCAGCAGCGA
TGGT1_221200B	TGGT1_221200B_9	GACAGCGTCCAGGGAAGCGC
TGGT1_221390	TGGT1_221390_1	GTCAGCCGATAGCGGACGCGG
TGGT1_221390	TGGT1_221390_10	GGGGTCGAGATTCGTTGCCG
TGGT1_221390	TGGT1_221390_2	GCAGCTTCTTTCTCAAGCGG
TGGT1_221390	TGGT1_221390_3	GTAACGGACTATACAATGGCG
TGGT1_221390	TGGT1_221390_4	GGTGCACAGCCAAAGAACGA
TGGT1_221390	TGGT1_221390_5	GAAGGCGACTCTAAGGGAGG
TGGT1_221390	TGGT1_221390_6	GAGAATCGAGGTGTTGACGA
TGGT1_221390	TGGT1_221390_7	GACGAAGGAGCGAGACGAGG
TGGT1_221390	TGGT1_221390_8	GCTCCGCGCTCACGGACTGG
TGGT1_221390	TGGT1_221390_9	GCAAGACCTAGAGTCTGCAC
TGGT1_221470	TGGT1_221470_1	GTCTGACGGATGAGGACGCTG
TGGT1_221470	TGGT1_221470_10	GGACTGGTCCTTCTTCGCTG
TGGT1_221470	TGGT1_221470_2	GAAAGAACCCAGAAGAAGCAA
TGGT1_221470	TGGT1_221470_3	GCGAGTGAGAGAAGAAGCAAG
TGGT1_221470	TGGT1_221470_4	GGACGTAGTCCAAGTAAGGG
TGGT1_221470	TGGT1_221470_5	GAGCAGGCACCGACTTCGAGG
TGGT1_221470	TGGT1_221470_6	GACCCCGGTAGAGAGACCGA
TGGT1_221470	TGGT1_221470_7	GGCGTACTGGCAGTTGCCGC
TGGT1_221470	TGGT1_221470_8	GCATCTACTTCGAAACGGCC
TGGT1_221470	TGGT1_221470_9	GCGACAGGCAGACAGCCGCAG
TGGT1_221580	TGGT1_221580_1	GAAGCATTTGAATCGAGCAG
TGGT1_221580	TGGT1_221580_10	GCACAGATGTCCACAAAGACG
TGGT1_221580	TGGT1_221580_2	GAAGCGAAGGCGAAGCCCGA
TGGT1_221580	TGGT1_221580_3	GCAGCGAGTCGTTCCCGGGG
TGGT1_221580	TGGT1_221580_4	GGTGGACTAACCAGCAGCGA
TGGT1_221580	TGGT1_221580_5	GGCGCGGTAGAGGAACACGG
TGGT1_221580	TGGT1_221580_6	GAGCGACAGCAGGGAAGCGG
TGGT1_221580	TGGT1_221580_7	GTGCAACCACAGAGAAAGCGA
TGGT1_221580	TGGT1_221580_8	GGGATGCTGTGCTTTGCCGG
TGGT1_221580	TGGT1_221580_9	GAACGGAGGAAGAAGAAGCGA
TGGT1_221590	TGGT1_221590_1	GAATACGTGCCAATGAGAGG
TGGT1_221590	TGGT1_221590_10	GTCCTGTGTTGGGTCCAAGG
TGGT1_221590	TGGT1_221590_2	GACAGGGGAAGGAGAAGGTG
TGGT1_221590	TGGT1_221590_3	GATCTTCGCTCACCGCACAG
TGGT1_221590	TGGT1_221590_4	GCACACAACCATGTCTGCGT
TGGT1_221590	TGGT1_221590_5	GCGTCAGGGAACAAAAGAGA
TGGT1_221590	TGGT1_221590_6	GTGGGGAAGCAGTGGAAGTG
TGGT1_221590	TGGT1_221590_7	GAGGACCCTTCAGGACGACAG
TGGT1_221590	TGGT1_221590_8	GAGCGGTAAACGGGCAGAGA
TGGT1_221590	TGGT1_221590_9	GAATTCCGTACCGACTCTCGA
TGGT1_221922	TGGT1_221922_1	GTGGAGGAGGCGAAAGACGA
TGGT1_221922	TGGT1_221922_10	GCGTGGCGATCAGAAGAGAG
TGGT1_221922	TGGT1_221922_2	GGAAAGCGGACAGAACGTCG
TGGT1_221922	TGGT1_221922_3	GAGGGAGCTTTGAGAGAAGTG
TGGT1_221922	TGGT1_221922_4	GAGTGTGGCCTGACCTGAGTG
TGGT1_221922	TGGT1_221922_5	GATTGCGAGACAAGCTGCCGC
TGGT1_221922	TGGT1_221922_6	GATCGACCCTAGAAGGTCCGG
TGGT1_221922	TGGT1_221922_7	GTGTGACTGAAGACAAGCCGC
TGGT1_221922	TGGT1_221922_8	GCCCGACGACGGAACTTCCGG
TGGT1_221922	TGGT1_221922_9	GTGTCGCCGAGCAAGACGCGA
TGGT1_223140	TGGT1_223140_1	GAATCGTCGCAGGTTCGCGA
TGGT1_223140	TGGT1_223140_10	GAAGTTGTTCTCGCAGCAGA
TGGT1_223140	TGGT1_223140_2	GTCTGAGGCGCCTGGCCACGG
TGGT1_223140	TGGT1_223140_3	GAAGACGGCGAAATCTGCGA
TGGT1_223140	TGGT1_223140_4	GAGTGGTCCCGAACCTGAGG
TGGT1_223140	TGGT1_223140_5	GCAGCAGCTGAGTCGGTCGG
TGGT1_223140	TGGT1_223140_6	GAGTCAGAAGAAAGAAGAGA
TGGT1_223140	TGGT1_223140_7	GAGGCGATCATGCGCACCTG
TGGT1_223140	TGGT1_223140_8	GCTGGCTGCCAAAGAAGGCGC
TGGT1_223140	TGGT1_223140_9	GTCAGGCACAAGTATCGCAG
TGGT1_223550	TGGT1_223550_1	GACGTGGCTGAGAGACGGGA
TGGT1_223550	TGGT1_223550_10	GACAGTTGACGACAAGAACCC
TGGT1_223550	TGGT1_223550_2	GAGGGAGGAACGAAAAGCGG
TGGT1_223550	TGGT1_223550_3	GACAGGACCGACAGGGTACGG
TGGT1_223550	TGGT1_223550_4	GGAAACCTGAGAGTGACGGC
TGGT1_223550	TGGT1_223550_5	GAGATCACTGAAACCACGAG
TGGT1_223550	TGGT1_223550_6	GTATGCCTTGCACAGAGGGA
TGGT1_223550	TGGT1_223550_7	GGAGAAGCGACAACTCCAGA
TGGT1_223550	TGGT1_223550_8	GACGGAAGCGAACCAGGACG
TGGT1_223550	TGGT1_223550_9	GAGATGACCACAATGCAACAA
TGGT1_223672	TGGT1_223672_1	GCTTCGCGTTGTGCTCGGAG
TGGT1_223672	TGGT1_223672_10	GCAGGCTCGACAGGATGCTGA
TGGT1_223672	TGGT1_223672_2	GCAGTACTTAAATTCGCTGG
TGGT1_223672	TGGT1_223672_3	GATGTGCAGGTCATTTGCAC
TGGT1_223672	TGGT1_223672_4	GACCGTTCCCACTCAAGGAC
TGGT1_223672	TGGT1_223672_5	GAAAATCTTGATGCTGGCTG
TGGT1_223672	TGGT1_223672_6	GTTGAGGCATCACTTCCAGA
TGGT1_223672	TGGT1_223672_7	GACAGAGCTGTGCTTCAAGG
TGGT1_223672	TGGT1_223672_8	GAGTCAGCGAGGAGAACACAA
TGGT1_223672	TGGT1_223672_9	GCAGCTTTTCAATGAAAGCGA
TGGT1_223750	TGGT1_223750_1	GAAAATGAAGGAGGAAGGGG
TGGT1_223750	TGGT1_223750_10	GCAAAAGTGGAAGAGACGGG
TGGT1_223750	TGGT1_223750_2	GAAGGCAGTTCACCAGGCAC
TGGT1_223750	TGGT1_223750_3	GCTGGTGGCTGCCGAGGCGA
TGGT1_223750	TGGT1_223750_4	GGCGGCAGAAACGCAAGCGA
TGGT1_223750	TGGT1_223750_5	GAAGGCGAAGGAAGCCCTGG
TGGT1_223750	TGGT1_223750_6	GGAGCGGATGAGCCAGATGG
TGGT1_223750	TGGT1_223750_7	GAAGCTGGTCAGCGTGGAAG
TGGT1_223750	TGGT1_223750_8	GGAAGCGCTATCAAAGGAAG
TGGT1_223750	TGGT1_223750_9	GAAAGGAAGTGCACGACCTGG
TGGT1_223840	TGGT1_223840_1	GAGAAGTGAGGAGCCACGGA
TGGT1_223840	TGGT1_223840_10	GGGAGCGAAGACTAACGGCA
TGGT1_223840	TGGT1_223840_2	GACGTGTTGCTGAAGAGGCG
TGGT1_223840	TGGT1_223840_3	GAGAACGGCTCGACGATGAAG
TGGT1_223840	TGGT1_223840_4	GCGATTCGCACGCTTCGCGA
TGGT1_223840	TGGT1_223840_5	GAAGGCCTGCACGCAGCCGC
TGGT1_223840	TGGT1_223840_6	GTAGCGACATCCGTGACAAG
TGGT1_223840	TGGT1_223840_7	GATGGCACTGAGCATCCGAG
TGGT1_223840	TGGT1_223840_8	GAGAGGCGCGGCCTTTGCGC
TGGT1_223840	TGGT1_223840_9	GCAGGGCTCATCGAGAGGCG
TGGT1_224060	TGGT1_224060_1	GACGCGGGAGAACCAGCTGA
TGGT1_224060	TGGT1_224060_10	GTAGTGATGTACTATGCGCCG
TGGT1_224060	TGGT1_224060_2	GACGAGCGCGAGAATGACCGG
TGGT1_224060	TGGT1_224060_3	GTCGGGGAGCAAGTGGGAGG
TGGT1_224060	TGGT1_224060_4	GAGAGAAAGCGAAGAAAACG
TGGT1_224060	TGGT1_224060_5	GCAGCAGCGACAGCAGACGC
TGGT1_224060	TGGT1_224060_6	GCGAGAGCGGGTACGACGCGA
TGGT1_224060	TGGT1_224060_7	GGACTCCAAGAGGAACCCAG
TGGT1_224060	TGGT1_224060_8	GACGAAACTTGAGCGCAGGG
TGGT1_224060	TGGT1_224060_9	GCGCTGGACTTGCAGAACCG
TGGT1_224110	TGGT1_224110_1	GGAGAGCGTCTCCTTTAGGG
TGGT1_224110	TGGT1_224110_10	GCTGCGATCTGCCCAGCTCG
TGGT1_224110	TGGT1_224110_2	GGGAAGAAACGTACCACTGG
TGGT1_224110	TGGT1_224110_3	GCAGCGGCGACGTCCCCAGA
TGGT1_224110	TGGT1_224110_4	GGCCTCCAGAGCCTGCGCGA
TGGT1_224110	TGGT1_224110_5	GAAGCAGCGAACGCCGCTGA
TGGT1_224110	TGGT1_224110_6	GAGGCCGACTGCAGATTGGAG
TGGT1_224110	TGGT1_224110_7	GATGGTCTCACCCATGTGCGG
TGGT1_224110	TGGT1_224110_8	GCCTGAGGCAGAAGATCCAG
TGGT1_224110	TGGT1_224110_9	GATCGCGAGTTGCCGACGACG
TGGT1_224205	TGGT1_224205_1	GTCTCCACCTGGATTCTCCGG
TGGT1_224205	TGGT1_224205_10	GAAGCGACCAAAAGCGTTGC
TGGT1_224205	TGGT1_224205_2	GCCAGGAAACGAACACACCGC
TGGT1_224205	TGGT1_224205_3	GCTGGGCGTACCCTTCGAAG
TGGT1_224205	TGGT1_224205_4	GACGTCGGCAGAGATACACGA
TGGT1_224205	TGGT1_224205_5	GAAGCAGGGCGAGGAGAGCAG
TGGT1_224205	TGGT1_224205_6	GTCTATCACCTTTTCAGCGA
TGGT1_224205	TGGT1_224205_7	GTGAAGGCGTTGAGAGACGGG
TGGT1_224205	TGGT1_224205_8	GGAGCGCGACTCACGTCCGC
TGGT1_224205	TGGT1_224205_9	GGCGTGGACAGGCTTCTTCG
TGGT1_224460	TGGT1_224460_1	GGGACGAATCGGATGCGCGA
TGGT1_224460	TGGT1_224460_10	GAGAGAGAGTACGCGGAACCG
TGGT1_224460	TGGT1_224460_2	GGGCCGAAGGGCTTTCGCAG
TGGT1_224460	TGGT1_224460_3	GGTGATTCTGCGGAATCCCG
TGGT1_224460	TGGT1_224460_4	GGAGAATCGGGAGGTGACGA
TGGT1_224460	TGGT1_224460_5	GCAGTGGCGAATTTGTCACGA
TGGT1_224460	TGGT1_224460_6	GTATACGCGCAGCATCACCAG
TGGT1_224460	TGGT1_224460_7	GCCAATACATCCAACAGCGA
TGGT1_224460	TGGT1_224460_8	GAGAGTGGAAGAAATTGAGG
TGGT1_224460	TGGT1_224460_9	GAACTTTGTCAGACATGACCA
TGGT1_224470	TGGT1_224470_1	GGTGTCTTCGCATCCGACGG
TGGT1_224470	TGGT1_224470_10	GAACTGCGCCGAACACTCACG
TGGT1_224470	TGGT1_224470_2	GAGAAACAGGCAGGAAGTCA
TGGT1_224470	TGGT1_224470_3	GTGAGAGACTTCACACAGGCG
TGGT1_224470	TGGT1_224470_4	GCAGTCAAATCGCTTACCCGG
TGGT1_224470	TGGT1_224470_5	GCAGCGCAGACCTGTCATGG
TGGT1_224470	TGGT1_224470_6	GTTTCGGGAACGCGTGTGCGA
TGGT1_224470	TGGT1_224470_7	GCTGAGAGAGTCACAACGTG
TGGT1_224470	TGGT1_224470_8	GTGTCTATGGCCACAGAGCTG
TGGT1_224470	TGGT1_224470_9	GCTTCACATTTGATTCACGA
TGGT1_224520	TGGT1_224520_1	GCAGTTCTGAAGACTGTGCGG
TGGT1_224520	TGGT1_224520_10	GATCCTCGTCCACGTAGACGA
TGGT1_224520	TGGT1_224520_2	GCAATCAGGAACGGATTGTGG
TGGT1_224520	TGGT1_224520_3	GGAGGTGATAAAGGAGAGAG
TGGT1_224520	TGGT1_224520_4	GTCGTAGGCACAGGGCTGCGA
TGGT1_224520	TGGT1_224520_5	GACAAGTATGTAGATGTACCG
TGGT1_224520	TGGT1_224520_6	GCCACAGAGAGAAGATCGTCG
TGGT1_224520	TGGT1_224520_7	GCCGGTTTATTGAGGTCCCAG
TGGT1_224520	TGGT1_224520_8	GTGAAACCAGTCAAACAGGAG
TGGT1_224520	TGGT1_224520_9	GAAGCCTGTCTATCTGGACA
TGGT1_224530	TGGT1_224530_1	GAAAGTCTCGGACGCAAGAGA
TGGT1_224530	TGGT1_224530_10	GGATGTGCCAAATGAGAAGT
TGGT1_224530	TGGT1_224530_2	GCACTTGGACAGAGCTCCAGG
TGGT1_224530	TGGT1_224530_3	GAAAGCGAGTCAGTCAACCG
TGGT1_224530	TGGT1_224530_4	GAGGTGAGGACCTCAGCTCG
TGGT1_224530	TGGT1_224530_5	GACTTGAGACAGACAGCGGG
TGGT1_224530	TGGT1_224530_6	GAAGACCTCGACCTAACGCG
TGGT1_224530	TGGT1_224530_7	GTCCTCAGGCTCCACAAGCGG
TGGT1_224530	TGGT1_224530_8	GCACATCACCCCATCAGCGC
TGGT1_224530	TGGT1_224530_9	GTGACGACAGGACCGACTCG
TGGT1_224890	TGGT1_224890_1	GGGAAGGCCAAGTGAAGGGG
TGGT1_224890	TGGT1_224890_10	GGACAAGCTCCACTTCGAGA
TGGT1_224890	TGGT1_224890_2	GCGGCGGTTCTGAGGAACGG
TGGT1_224890	TGGT1_224890_3	GACGAGGTGAAAGAGACACAG
TGGT1_224890	TGGT1_224890_4	GGAGTTCCAGGATCCACACG
TGGT1_224890	TGGT1_224890_5	GAGACGACAGAACGAAGTCA
TGGT1_224890	TGGT1_224890_6	GAGAGAGGTTTAAACCGACGT
TGGT1_224890	TGGT1_224890_7	GAGTGACGTTAGAAGAGGCAG
TGGT1_224890	TGGT1_224890_8	GAAATGAGCGGAGCAATGCAG
TGGT1_224890	TGGT1_224890_9	GGTGAAGGCAAAGGCGACGA
TGGT1_224910	TGGT1_224910_1	GCTTGTGTGTCCAGAAAGACG
TGGT1_224910	TGGT1_224910_10	GAAGGCGATTCTCCACCAACT
TGGT1_224910	TGGT1_224910_2	GTCGCAAAGAACTGGCCGCCG
TGGT1_224910	TGGT1_224910_3	GACGAGCATCTATGAATGGGA
TGGT1_224910	TGGT1_224910_4	GCGTGCGTCAACATCGTCCC
TGGT1_224910	TGGT1_224910_5	GCATTCCTACGACGTTCCTG
TGGT1_224910	TGGT1_224910_6	GATCTTCCTCGATGTCGCCGG
TGGT1_224910	TGGT1_224910_7	GCGCACAGCAGCGACGACCT
TGGT1_224910	TGGT1_224910_8	GCCAGGTTGCATCCAAGTTGG
TGGT1_224910	TGGT1_224910_9	GCGTTTGACCCAATCGAGGTA
TGGT1_224980	TGGT1_224980_1	GGAGAAGAGGACAGAGGCGA
TGGT1_224980	TGGT1_224980_10	GGACCTGCAAGCTGAAGAAG
TGGT1_224980	TGGT1_224980_2	GAAGACTGAGGAGGAACTGG
TGGT1_224980	TGGT1_224980_3	GACTTGCTCTCCAGAACGCGT
TGGT1_224980	TGGT1_224980_4	GAAGGAAGGTCTCGCTGGCGG
TGGT1_224980	TGGT1_224980_5	GAGACTCCCGCGTCTCGCGA
TGGT1_224980	TGGT1_224980_6	GACAGCGTCCAGGGCAGGCGA
TGGT1_224980	TGGT1_224980_7	GCGCCGAAGACTCGAAGCCG
TGGT1_224980	TGGT1_224980_8	GCGAATGTTGTGCGTGACCAG
TGGT1_224980	TGGT1_224980_9	GAGTGCTGCTGAAGGAGGCAG
TGGT1_225310	TGGT1_225310_1	GCTGAAGTGGAAACAAGCGA
TGGT1_225310	TGGT1_225310_10	GCCGATAGTTCTGGCGGCGG
TGGT1_225310	TGGT1_225310_2	GGGTCAAGAGAAGGAAACAG
TGGT1_225310	TGGT1_225310_3	GCAGGTGCACCAAACCCGCAG
TGGT1_225310	TGGT1_225310_4	GCTGCGGCTTCCGAAGCTAG
TGGT1_225310	TGGT1_225310_5	GAAAGATGCCGACGTCGGCGG
TGGT1_225310	TGGT1_225310_6	GAAGTGGCTCTAACGTTGGGA
TGGT1_225310	TGGT1_225310_7	GAAGGACTTCGGTACAGTGG
TGGT1_225310	TGGT1_225310_8	GGAGCTTCAGGAGAGGAAGA
TGGT1_225310	TGGT1_225310_9	GGGACTGTTCGAAAAGGCCA
TGGT1_225450	TGGT1_225450_1	GCCGACTGAGACACAACTGA
TGGT1_225450	TGGT1_225450_10	GCAAACGTTTGAGGAAGAAG
TGGT1_225450	TGGT1_225450_2	GCTGTGCAGCCTACTATACGG
TGGT1_225450	TGGT1_225450_3	GCGCCAAGTTCAACTACACG
TGGT1_225450	TGGT1_225450_4	GTGAGAAGGGCGAGGGCGAGG
TGGT1_225450	TGGT1_225450_5	GATGGAAGAGACCGAAGGAGG
TGGT1_225450	TGGT1_225450_6	GGTTGGATCGAACGCGACAG
TGGT1_225450	TGGT1_225450_7	GCATGCGAGATGCAGAAGCGA
TGGT1_225450	TGGT1_225450_8	GTTTCAGGTTACAGACAGCGA
TGGT1_225450	TGGT1_225450_9	GAAGACGTCTCCGATGGAGA
TGGT1_225470	TGGT1_225470_1	GGGATGAAATGCAGAAACAG
TGGT1_225470	TGGT1_225470_10	GAACACGGGACACTATGAAG
TGGT1_225470	TGGT1_225470_2	GATCACCACCCGCATACTCGG
TGGT1_225470	TGGT1_225470_3	GTCAGACAGCGGAAGAGCTT
TGGT1_225470	TGGT1_225470_4	GTATACCTTGAACGAAATCC
TGGT1_225470	TGGT1_225470_5	GCTTCAAGTTTTGGAAGGCAG
TGGT1_225470	TGGT1_225470_6	GAACGATGTCGGACAGCAGTA
TGGT1_225470	TGGT1_225470_7	GTGCAGAACATCGTCAGACAG
TGGT1_225470	TGGT1_225470_8	GAAGGCAGAGGATTATCATC
TGGT1_225470	TGGT1_225470_9	GCGATGATTGCAGTATCCACC
TGGT1_225540	TGGT1_225540_1	GAAGGTGACAAGAGCAGCCG
TGGT1_225540	TGGT1_225540_10	GAAAGGCGCTCGAGAAGCAA
TGGT1_225540	TGGT1_225540_2	GATTCTACTCAGATAAGGGA
TGGT1_225540	TGGT1_225540_3	GCAGCATCAAATGGAGCTGG
TGGT1_225540	TGGT1_225540_4	GCAGGGACCTCTCCACACGA
TGGT1_225540	TGGT1_225540_5	GTGAGGGTAAGCACGAAGATG
TGGT1_225540	TGGT1_225540_6	GAAGATGCAAAGGATGACAA
TGGT1_225540	TGGT1_225540_7	GAAGTTGGACAGGACGACCA
TGGT1_225540	TGGT1_225540_8	GCATTCGTGCAGGGAAGAAG
TGGT1_225540	TGGT1_225540_9	GTGGGGAATTACGACGCCTG
TGGT1_226420	TGGT1_226420_1	GACAACAGCCAAGAGAAGCGC
TGGT1_226420	TGGT1_226420_10	GGCGCTTCAGGTTGTACCGA
TGGT1_226420	TGGT1_226420_2	GACGCTGTGGAAGCTACAGG
TGGT1_226420	TGGT1_226420_3	GGAGAGATTCAAAGGCACCC
TGGT1_226420	TGGT1_226420_4	GATGAGCGCCTCCAGAAGGG
TGGT1_226420	TGGT1_226420_5	GAGAGCTTGGGGCAATGCCGG
TGGT1_226420	TGGT1_226420_6	GTGACGCGCTCATCCACGCAG
TGGT1_226420	TGGT1_226420_7	GTGTACAAGGCACACCCCGA
TGGT1_226420	TGGT1_226420_8	GACATTCTGGGCTGACGCTG
TGGT1_226420	TGGT1_226420_9	GATCGCTAACGGAGAAGGGA
TGGT1_226840	TGGT1_226840_1	GGAGACAGCAGTGACGACGG
TGGT1_226840	TGGT1_226840_10	GAAGAAGCCGCAGGGAAGGCA
TGGT1_226840	TGGT1_226840_2	GAGGAAAGTCGAGCGCGAGA
TGGT1_226840	TGGT1_226840_3	GTGGAGACAGGAGAAAGTGG
TGGT1_226840	TGGT1_226840_4	GCAGGTGGAGACAGGGAGCGA
TGGT1_226840	TGGT1_226840_5	GAAAGCGAGTGACTTCCAGGG
TGGT1_226840	TGGT1_226840_6	GAAAGAGACAGAACGAGACCC
TGGT1_226840	TGGT1_226840_7	GAAGAAGTAGCACAACTCGGG
TGGT1_226840	TGGT1_226840_8	GAGCGGAGAGCAGAAGCGAG
TGGT1_226840	TGGT1_226840_9	GCGGAAGACGCCACCCTGAGG
TGGT1_227560	TGGT1_227560_1	GGAGTTTCATGAGAACGTGG
TGGT1_227560	TGGT1_227560_10	GCTGGACGCGGCCCATGCTG
TGGT1_227560	TGGT1_227560_2	GAAGACTACGGAGAACACGA
TGGT1_227560	TGGT1_227560_3	GCGAGGAAGGAAAACCCGCGA
TGGT1_227560	TGGT1_227560_4	GATGAACAACGACCTCGGAA
TGGT1_227560	TGGT1_227560_5	GCTCTTGAAGGAATTCACGG
TGGT1_227560	TGGT1_227560_6	GCAGCGCGTCCTCCTGCCGA
TGGT1_227560	TGGT1_227560_7	GCAGCCGCGGAGTCGAGAGG
TGGT1_227560	TGGT1_227560_8	GATAGGACCTACCGTGAGTGG
TGGT1_227560	TGGT1_227560_9	GAAGAACCAAGACCCTTCCG
TGGT1_227570	TGGT1_227570_1	GGAAGGAGCAATGGAAGTGA
TGGT1_227570	TGGT1_227570_10	GATGGAGGTGGGATCCAACCA
TGGT1_227570	TGGT1_227570_2	GTGAGAGCTTTGACAGGCAGG
TGGT1_227570	TGGT1_227570_3	GCTGCTCATCGCTTGCCTGG
TGGT1_227570	TGGT1_227570_4	GAGAGGCCGAGGACGCCCGA
TGGT1_227570	TGGT1_227570_5	GACACGGAGTAGTACATCGGG
TGGT1_227570	TGGT1_227570_6	GCAAGCCTTCGGCGCATGGGG
TGGT1_227570	TGGT1_227570_7	GCACTCCATATCACATCCCGG
TGGT1_227570	TGGT1_227570_8	GCCCTTCTGATGGTCTGCGT
TGGT1_227570	TGGT1_227570_9	GGTCTGCGTCGGGATGGAGG
TGGT1_227870	TGGT1_227870_1	GAGAACTCGTCGCTCTCCAG
TGGT1_227870	TGGT1_227870_10	GAAAGTTCTGCCGCATTTCCA
TGGT1_227870	TGGT1_227870_2	GGTTCAGAGCCTGGATGAGG
TGGT1_227870	TGGT1_227870_3	GAGCCAGCGGCTTCTCCGGGC
TGGT1_227870	TGGT1_227870_4	GTCCAGCGGCGAGGGAGCCAG
TGGT1_227870	TGGT1_227870_5	GTTCTCGCTACTGCCGAACA
TGGT1_227870	TGGT1_227870_6	GTTCTCCGGGCAGGGCGACAG
TGGT1_227870	TGGT1_227870_7	GTTCTGTCCATGCATTTCGCG
TGGT1_227870	TGGT1_227870_8	GTACAAGCCTGTTCCCGACGG
TGGT1_227870	TGGT1_227870_9	GATTGTGCACCAAGCGACCG
TGGT1_227952	TGGT1_227952_1	GGAGAAGCGACAAGAAGCGT
TGGT1_227952	TGGT1_227952_10	GTAAGAAAACATCTGCGTCG
TGGT1_227952	TGGT1_227952_2	GCAGAACCTACCGACTTGCGG
TGGT1_227952	TGGT1_227952_3	GAGGCACTGGTACTGAGGGA
TGGT1_227952	TGGT1_227952_4	GTGGATGCAGACAAAGACAGG
TGGT1_227952	TGGT1_227952_5	GCATTCTTTGAAGCAGGTGA
TGGT1_227952	TGGT1_227952_6	GCAGGTGACGGCGCTCGAGA
TGGT1_227952	TGGT1_227952_7	GTGAGTCACTGCCCACACGA
TGGT1_227952	TGGT1_227952_8	GAAGACGCCATGTACGACTGG
TGGT1_227952	TGGT1_227952_9	GGCACTGCTACGCCATCGTG
TGGT1_228300	TGGT1_228300_1	GTAGCGACAGGCGGAAGAGG
TGGT1_228300	TGGT1_228300_10	GAGAAAGCACCTACCAACATG
TGGT1_228300	TGGT1_228300_2	GGAGGAGGCGAAGCGAAAGG
TGGT1_228300	TGGT1_228300_3	GCGGAGGTAGATGTGAGCAG
TGGT1_228300	TGGT1_228300_4	GTTCCGGGAGCGGCATGCGG
TGGT1_228300	TGGT1_228300_5	GCAGACATTGTGTATACGCCG
TGGT1_228300	TGGT1_228300_6	GCCAGACGACAAACAGGACCC
TGGT1_228300	TGGT1_228300_7	GACTTGCGAAGATTCGACCA
TGGT1_228300	TGGT1_228300_8	GACAACTGCGCAAACGAAAGG
TGGT1_228300	TGGT1_228300_9	GAAAGGAGGAAATGCGCAAG
TGGT1_228360	TGGT1_228360_1	GTCGGCCAGGTCATTGCCGGG
TGGT1_228360	TGGT1_228360_10	GAACTGGAGGTCTGCATTCGG
TGGT1_228360	TGGT1_228360_2	GCAGTGGGATACGGCGCGAG
TGGT1_228360	TGGT1_228360_3	GCAACTCGATCTCGAACTGG
TGGT1_228360	TGGT1_228360_4	GCGAGAGCTTACTGTTGGCA
TGGT1_228360	TGGT1_228360_5	GGCGTTCTTGGCATGACAGT
TGGT1_228360	TGGT1_228360_6	GATGGCAAGCTGGCATCGGCC
TGGT1_228360	TGGT1_228360_7	GGCAGGGATGGAAATACGTC
TGGT1_228360	TGGT1_228360_8	GCGAGCGGCTTCCCTGCATG
TGGT1_228360	TGGT1_228360_9	GTCGGAGGAATACCCCATGCA
TGGT1_228690	TGGT1_228690_1	GAAGTCGAGCAGCTGACACCG
TGGT1_228690	TGGT1_228690_10	GCAGACAAGGCAAGACGCAG
TGGT1_228690	TGGT1_228690_2	GAGTGGGGTAGAGAGCGAGG
TGGT1_228690	TGGT1_228690_3	GGAGGAGCGGGAGGAGGAGG
TGGT1_228690	TGGT1_228690_4	GAAGCCGCGAGCAGACGCGA
TGGT1_228690	TGGT1_228690_5	GGAGTGTCGCTCAGACGCCG
TGGT1_228690	TGGT1_228690_6	GAGACGATCCAGGAGAGCGA
TGGT1_228690	TGGT1_228690_7	GCGAATTCAACAAACAACCGG
TGGT1_228690	TGGT1_228690_8	GAAGCGAGAGACGGCCCAGG
TGGT1_228690	TGGT1_228690_9	GGGCGGCACCCTTTCCGCGA
TGGT1_229150	TGGT1_229150_1	GAGAGGGGAGGAGAGAGGGG
TGGT1_229150	TGGT1_229150_10	GCGCCAGAGGAGCGACGAGG
TGGT1_229150	TGGT1_229150_2	GAGTGTGGGGAAGAGAGGGG
TGGT1_229150	TGGT1_229150_3	GAGAGAGAAGAAGAGAGGGG
TGGT1_229150	TGGT1_229150_4	GTGGCTGCGTCACCTTCCCGG
TGGT1_229150	TGGT1_229150_5	GGTTTGGAGAGCCTAACAGG
TGGT1_229150	TGGT1_229150_6	GCAGAGAGCACAGAAGGACG
TGGT1_229150	TGGT1_229150_7	GATGGTGCAGACGCGAGCGC
TGGT1_229150	TGGT1_229150_8	GCCAGCGTGCGAAAGAGGCGA
TGGT1_229150	TGGT1_229150_9	GCAACGCCGTCGTCCACCGG
TGGT1_229380	TGGT1_229380_1	GACGGTGATTCAGAGAGCCG
TGGT1_229380	TGGT1_229380_10	GGCGAATCAGCGAAGTGCCA
TGGT1_229380	TGGT1_229380_2	GCCGCTGCTGTGCTTGAACGG
TGGT1_229380	TGGT1_229380_3	GAGGTCGATAGCAACTCACCA
TGGT1_229380	TGGT1_229380_4	GCGTGTCCAGCGTAAATGCCA
TGGT1_229380	TGGT1_229380_5	GAAATGAAAGACAAGGCTTG
TGGT1_229380	TGGT1_229380_6	GCGACCCATGAAGCGCCTGA
TGGT1_229380	TGGT1_229380_7	GAGGAAAAGACTGCTCCACGA
TGGT1_229380	TGGT1_229380_8	GAGTTGTTGCCACTGCAGCAA
TGGT1_229380	TGGT1_229380_9	GAAGAGCTGCCGCGCCTGCGG
TGGT1_229390	TGGT1_229390_1	GTCAGCCTGACCCGATTGCGG
TGGT1_229390	TGGT1_229390_10	GGCCTGCAACGTGGCCGCGA
TGGT1_229390	TGGT1_229390_2	GGAATGGAAAGTCGAAAACG
TGGT1_229390	TGGT1_229390_3	GACTGTCGGTGACGATACCGA
TGGT1_229390	TGGT1_229390_4	GCGACACGGAAAACAGAGTGG
TGGT1_229390	TGGT1_229390_5	GAATATCGCTCAAGGAACCCA
TGGT1_229390	TGGT1_229390_6	GCTGCGAGTCCAGCCGGCAG
TGGT1_229390	TGGT1_229390_7	GAGAGTTGTTCGGAGACGTGA
TGGT1_229390	TGGT1_229390_8	GAACGTGGCTTCAGTCAGGGG
TGGT1_229390	TGGT1_229390_9	GTCAGGGGAGGGGCAACCGG
TGGT1_229420	TGGT1_229420_1	GGAGCTGATGGGCGAACACG
TGGT1_229420	TGGT1_229420_10	GCATGTAGACATTCCAGAGAG
TGGT1_229420	TGGT1_229420_2	GGAGCCAGGTTTCTGCGCCA
TGGT1_229420	TGGT1_229420_3	GAGGACGACGAGGTTTCTGA
TGGT1_229420	TGGT1_229420_4	GCCGGCCGTCGCGCTTTGTGG
TGGT1_229420	TGGT1_229420_5	GGAATGATGCGAACCTCATG
TGGT1_229420	TGGT1_229420_6	GAACAGTTTCGCTCCGCGGA
TGGT1_229420	TGGT1_229420_7	GTGATCGCCGGTAATACTTCG
TGGT1_229420	TGGT1_229420_8	GTGTCTACATGAGGACAGCCG
TGGT1_229420	TGGT1_229420_9	GACGGCAGACATTTGATCGC
TGGT1_229930	TGGT1_229930_1	GACGTGCGAAGACTTCGAGA
TGGT1_229930	TGGT1_229930_10	GTAGGCGGACAGCGTCTGCTT
TGGT1_229930	TGGT1_229930_2	GGAGGGCGTGTCCACAGTGG
TGGT1_229930	TGGT1_229930_3	GACAGGCGTCCACGCACATGG
TGGT1_229930	TGGT1_229930_4	GACATGGCGGACCCTCCACTG
TGGT1_229930	TGGT1_229930_5	GACCTGAGAAAGACGGCCCCG
TGGT1_229930	TGGT1_229930_6	GCGGTCCACTCCAGATATCCG
TGGT1_229930	TGGT1_229930_7	GCACGCCCTCCAGAGGCCAGG
TGGT1_229930	TGGT1_229930_8	GGAAGTTCTTGTTCACGCCT
TGGT1_229930	TGGT1_229930_9	GAGGTTGATTTGTCGTCATGT
TGGT1_230030	TGGT1_230030_1	GTAGAGACAGAGGAAGGCGA
TGGT1_230030	TGGT1_230030_10	GACCAACGCTCAGTGGCCGG
TGGT1_230030	TGGT1_230030_2	GCAGAACCCGACAAGCGACGG
TGGT1_230030	TGGT1_230030_3	GTATCTCAGCAGCGAAGACG
TGGT1_230030	TGGT1_230030_4	GAAGTCGCAGAAGACAGGTG
TGGT1_230030	TGGT1_230030_5	GACCTGGAGCTGCATCGAAG
TGGT1_230030	TGGT1_230030_6	GCAGTCGACACGCCGTCCGC
TGGT1_230030	TGGT1_230030_7	GGGGATCCTGAACCAGCGGA
TGGT1_230030	TGGT1_230030_8	GCGCCTGCTGACAGGAACAG
TGGT1_230030	TGGT1_230030_9	GAAGCCGGCAGGATTCAGGG
TGGT1_230070	TGGT1_230070_1	GCCATACCCCAGACGAATGG
TGGT1_230070	TGGT1_230070_10	GATTGTCAGCGATGCATTTGA
TGGT1_230070	TGGT1_230070_2	GCCCGACGTAGAGGTCGCCA
TGGT1_230070	TGGT1_230070_3	GGCACTGCATCGAGAACGCG
TGGT1_230070	TGGT1_230070_4	GCGTTTATAAGTTACTGCGC
TGGT1_230070	TGGT1_230070_5	GAAACTTGAGGACAAGAGCTG
TGGT1_230070	TGGT1_230070_6	GAGCTTCGTTGACCATTCGG
TGGT1_230070	TGGT1_230070_7	GCTTCAGCTTCTCTTCAACGA
TGGT1_230070	TGGT1_230070_8	GACTTCTTCAGCGCCACCGAA
TGGT1_230070	TGGT1_230070_9	GCTGAAGAAAGCGCTTTCTC
TGGT1_230190	TGGT1_230190_1	GTGCGTTGTACGTCGTAGTGG
TGGT1_230190	TGGT1_230190_10	GCAAGCCTCCAACGCTGACGG
TGGT1_230190	TGGT1_230190_2	GCACTGCCTACAATAGACCGG
TGGT1_230190	TGGT1_230190_3	GCTGAGTCGCAGCGTTTACAA
TGGT1_230190	TGGT1_230190_4	GAAATGGCAGGGACCAGCCAC
TGGT1_230190	TGGT1_230190_5	GATCAGGGACAGGCCAATACA
TGGT1_230190	TGGT1_230190_6	GCCCTCAGTTCGAAATGGCA
TGGT1_230190	TGGT1_230190_7	GCGTTCTTCTGTGAGAGAGC
TGGT1_230190	TGGT1_230190_8	GCGTGTCTTGTTTCAGTCAG
TGGT1_230190	TGGT1_230190_9	GAAAAGAGAACACTTCGGAG
TGGT1_230840	TGGT1_230840_1	GCAAACGAGAAACAGGGCCGG
TGGT1_230840	TGGT1_230840_10	GCCGGCGCTCTCCAAACCCTG
TGGT1_230840	TGGT1_230840_2	GCAGTCCCCGGCAGAATCAG
TGGT1_230840	TGGT1_230840_3	GGGTGTTCCGACAGAAGACG
TGGT1_230840	TGGT1_230840_4	GTGTCGACGACGACTTTGGGG
TGGT1_230840	TGGT1_230840_5	GGAGGTTCACAAACAAGGTT
TGGT1_230840	TGGT1_230840_6	GTGGAAGAGAAGCCGGCGGG
TGGT1_230840	TGGT1_230840_7	GGGCGGCGACAGCGTAGAGA
TGGT1_230840	TGGT1_230840_8	GTCGCAGACACTGGGAGCCG
TGGT1_230840	TGGT1_230840_9	GACAGTTGGAGGCGTACGCGA
TGGT1_230980	TGGT1_230980_1	GGTGAGGTAGGAGAACGAGG
TGGT1_230980	TGGT1_230980_10	GCGAGTCGGACGAGAGCCAGG
TGGT1_230980	TGGT1_230980_2	GCAGTTGTGTCTGTGCGGGG
TGGT1_230980	TGGT1_230980_3	GAGGTCTTGAAGACACGCCG
TGGT1_230980	TGGT1_230980_4	GAAACTCGCGAACCAAACGC
TGGT1_230980	TGGT1_230980_5	GAGGTGTCGAGAGGACGCGA
TGGT1_230980	TGGT1_230980_6	GTGGGTGGCCAACCCAAAACC
TGGT1_230980	TGGT1_230980_7	GAGTGGGGCAGGGAAAACAG
TGGT1_230980	TGGT1_230980_8	GAACTCGTCCCGGCCCCAGG
TGGT1_230980	TGGT1_230980_9	GGTGTCACAAGAAGAAAATG
TGGT1_231070	TGGT1_231070_1	GAGAGAGGCCGAACGGCAAGG
TGGT1_231070	TGGT1_231070_10	GGTCCTTCCAGGGAAAGGCG
TGGT1_231070	TGGT1_231070_2	GATGCTGAAGACAGATCCGG
TGGT1_231070	TGGT1_231070_3	GACGCTGCGGAGCAGAGGGA
TGGT1_231070	TGGT1_231070_4	GGAATACTCCCCTGGAACGG
TGGT1_231070	TGGT1_231070_5	GCAGGAGAGGCTGGTCTCGG
TGGT1_231070	TGGT1_231070_6	GAGGAGATGACCATCAAGCGC
TGGT1_231070	TGGT1_231070_7	GGTGAATAATCAGTCACCGG
TGGT1_231070	TGGT1_231070_8	GTGGGAGAAGGAATCAGTCG
TGGT1_231070	TGGT1_231070_9	GAACCGAGTGTCCTCAGAGG
TGGT1_232270	TGGT1_232270_1	GCAAGTCGGCACAAATGGCGG
TGGT1_232270	TGGT1_232270_10	GCTGTCAGAAGCGTAAAAGA
TGGT1_232270	TGGT1_232270_2	GTGCAGGCTCAAACGAACGG
TGGT1_232270	TGGT1_232270_3	GGAGAGACGAAACACCCACG
TGGT1_232270	TGGT1_232270_4	GGGTGGCTCACAGTCTGCGG
TGGT1_232270	TGGT1_232270_5	GGAACAGACGCCGGGAGCGG
TGGT1_232270	TGGT1_232270_6	GTCGTCCACGCCCCGATACGG
TGGT1_232270	TGGT1_232270_7	GTAACGGGTTAACACCCAAGG
TGGT1_232270	TGGT1_232270_8	GACACGGTCCCATCAGCGGC
TGGT1_232270	TGGT1_232270_9	GCTTCTCTACTGCATCGCCG
TGGT1_232400	TGGT1_232400_1	GACGTGATCAAACGCACTGG
TGGT1_232400	TGGT1_232400_10	GGCATCGCTTACGGGAAAAG
TGGT1_232400	TGGT1_232400_2	GTAGGGAAGAAAGAGGGAAG
TGGT1_232400	TGGT1_232400_3	GCAGTGCAAGGGGCCGCTGG
TGGT1_232400	TGGT1_232400_4	GTGTGCAGCGCGTCGATGCGC
TGGT1_232400	TGGT1_232400_5	GACTTGCCAGAGATACTGCG
TGGT1_232400	TGGT1_232400_6	GCGGACTGGATGCCGTCGCGG
TGGT1_232400	TGGT1_232400_7	GCGTTGCGGGGAAATTTGCGT
TGGT1_232400	TGGT1_232400_8	GCCACCTCGAGTGCCCACCGG
TGGT1_232400	TGGT1_232400_9	GCTCTTGGCCAGCAGAAGCCC
TGGT1_232760	TGGT1_232760_1	GAATTCTTCTCATTATCGCCG
TGGT1_232760	TGGT1_232760_10	GTGGGATGAGCAGGCCATTG
TGGT1_232760	TGGT1_232760_2	GGCGTGCCTGGAACACTTAG
TGGT1_232760	TGGT1_232760_3	GTCTCAGCAAGCATCTCACGT
TGGT1_232760	TGGT1_232760_4	GCGGAGCACGACTTGGAACG
TGGT1_232760	TGGT1_232760_5	GAAGCGGAAACAGCTTCGCC
TGGT1_232760	TGGT1_232760_6	GTAGAGGGCAAGCGCTAAACG
TGGT1_232760	TGGT1_232760_7	GCCACGAGTTCGAATTGAAG
TGGT1_232760	TGGT1_232760_8	GCACGCCTGAAGGGCCGAAG
TGGT1_232760	TGGT1_232760_9	GCCGACACCGTATCACAGGCG
TGGT1_233300	TGGT1_233300_1	GTACATGGACAGCGATGAGG
TGGT1_233300	TGGT1_233300_10	GTGAGCGTCTGGCTTGGTCGG
TGGT1_233300	TGGT1_233300_2	GCAAGAACAAGGACAACCAGG
TGGT1_233300	TGGT1_233300_3	GAATTTCTCAGAGACGACAG
TGGT1_233300	TGGT1_233300_4	GCAGGGAATCGAAAAGAAGG
TGGT1_233300	TGGT1_233300_5	GACTCCCCTGAAAATCGCCG
TGGT1_233300	TGGT1_233300_6	GCTCCAACAGTATATGAAGG
TGGT1_233300	TGGT1_233300_7	GGTGGAGATGGCCCAGAAGG
TGGT1_233300	TGGT1_233300_8	GACTGGCGAAACTACATGCAA
TGGT1_233300	TGGT1_233300_9	GCAGCATATGCTCCTTCACCG
TGGT1_233310	TGGT1_233310_1	GCGTCGGAGGGACAACAGGA
TGGT1_233310	TGGT1_233310_10	GATGCAGCCGGGAACAGCGCG
TGGT1_233310	TGGT1_233310_2	GAAACACATGCGGCACCCCA
TGGT1_233310	TGGT1_233310_3	GGAGTGTGTGTAAATCCCGT
TGGT1_233310	TGGT1_233310_4	GCGAGAAGGTGCCCTAAGCCG
TGGT1_233310	TGGT1_233310_5	GAGAAAACATGGTCATCACGG
TGGT1_233310	TGGT1_233310_6	GTCGCGGGCCAATGCAGCCA
TGGT1_233310	TGGT1_233310_7	GCGGCTGAGTGGTACATGCAG
TGGT1_233310	TGGT1_233310_8	GCATCGATCGAAGAAATGCCG
TGGT1_233310	TGGT1_233310_9	GCGGAATATTTACCCTGGGA
TGGT1_233830	TGGT1_233830_1	GAACTCGCGACACTGCGCGA
TGGT1_233830	TGGT1_233830_10	GAGAGCAAGGCGACAATCTCG
TGGT1_233830	TGGT1_233830_2	GACGGGAGAGAAGAAGACCG
TGGT1_233830	TGGT1_233830_3	GGTGTACTGGCAGGACCAGG
TGGT1_233830	TGGT1_233830_4	GAGAGGCGACGGCAGAGGCGA
TGGT1_233830	TGGT1_233830_5	GAGCAGCGACAAGGCTGCAA
TGGT1_233830	TGGT1_233830_6	GAGTGCTGGCGAGAGAAACG
TGGT1_233830	TGGT1_233830_7	GACGGAAGCTGGAGAATCGCA
TGGT1_233830	TGGT1_233830_8	GCAGACCCGGTAAAGGACGT
TGGT1_233830	TGGT1_233830_9	GGACGCCCATCAGAGAAGCG
TGGT1_233850	TGGT1_233850_1	GGACAAATGGGTGAAGGAAG
TGGT1_233850	TGGT1_233850_10	GCAAGGCGAAGGCGCAACACG
TGGT1_233850	TGGT1_233850_2	GAAAGAAAACAGAGCAGCAGG
TGGT1_233850	TGGT1_233850_3	GGAGGCAGCACTCAAAGATG
TGGT1_233850	TGGT1_233850_4	GATGGATCGCCTCAAGGCGA
TGGT1_233850	TGGT1_233850_5	GGCTACGCCAGATTACGTCA
TGGT1_233850	TGGT1_233850_6	GCCTCGTTCCCGACTTCGCGG
TGGT1_233850	TGGT1_233850_7	GATTTGTTTTCAGGTGGCAG
TGGT1_233850	TGGT1_233850_8	GCGAGCGAGCTGCTGGCGCTG
TGGT1_233850	TGGT1_233850_9	GGTGGCAGCGGCACAACAGA
TGGT1_234370	TGGT1_234370_1	GTGTGGTTCAGTTCCATCCG
TGGT1_234370	TGGT1_234370_10	GTGGTGCTTCTTCTGTCACGA
TGGT1_234370	TGGT1_234370_2	GTGTGCCGGACTCGCACCAA
TGGT1_234370	TGGT1_234370_3	GATAGAGGACTCAAAGGCAA
TGGT1_234370	TGGT1_234370_4	GTGTGTATCCTGGATGGAAGG
TGGT1_234370	TGGT1_234370_5	GTTGGTCTGCGTCCATTGCAG
TGGT1_234370	TGGT1_234370_6	GAAGGAGCAGCAGTTTCCGTT
TGGT1_234370	TGGT1_234370_7	GTTGGACAGTACAACATCGTG
TGGT1_234370	TGGT1_234370_8	GCACACCAGGAAAGAGGGCT
TGGT1_234370	TGGT1_234370_9	GAATGCAACAATGCCAAGAAC
TGGT1_234510	TGGT1_234510_1	GCAACAGAAGATACCGCCAAG
TGGT1_234510	TGGT1_234510_10	GACAGCGCTGCATTTGGCAG
TGGT1_234510	TGGT1_234510_2	GGCAGTGTTGAAATAGGAGT
TGGT1_234510	TGGT1_234510_3	GACAACCGACGATGTAGAAGG
TGGT1_234510	TGGT1_234510_4	GGAACCAGAAGAGGCAGAAG
TGGT1_234510	TGGT1_234510_5	GACCATCTAATAAACATGGCG
TGGT1_234510	TGGT1_234510_6	GATAGCCAGTCACTAGGCAGG
TGGT1_234510	TGGT1_234510_7	GAGGCAGAAGAGGCGTACGT
TGGT1_234510	TGGT1_234510_8	GTATCGAGCAACAAGACGAT
TGGT1_234510	TGGT1_234510_9	GTCTGAGGTCTTCCACGATGG
TGGT1_234560	TGGT1_234560_1	GAGAGGCCGAAGAAGACACGG
TGGT1_234560	TGGT1_234560_10	GAGGATCCTCAGGAGAAGCCG
TGGT1_234560	TGGT1_234560_2	GACGACGCCCAAACGATACAG
TGGT1_234560	TGGT1_234560_3	GAACGCGAACAGAGAGAACGG
TGGT1_234560	TGGT1_234560_4	GATTGCGTTTCAGGCTTGCGG
TGGT1_234560	TGGT1_234560_5	GCCAGGAACAACGACGCCGG
TGGT1_234560	TGGT1_234560_6	GAAGGGGTGCGGCCAGACCCG
TGGT1_234560	TGGT1_234560_7	GCGGCAGGGATATCCGACGG
TGGT1_234560	TGGT1_234560_8	GCCTACCGCGACAGAGACGG
TGGT1_234560	TGGT1_234560_9	GGGTTGAGAAGGCGGTGCAG
TGGT1_234980	TGGT1_234980_1	GAAGCTCCAAGAGACCCCGC
TGGT1_234980	TGGT1_234980_10	GTGGCGGCTCCTCGTCTGCGG
TGGT1_234980	TGGT1_234980_2	GAGACAGCTGGGCGCAACGG
TGGT1_234980	TGGT1_234980_3	GCAACGGAGGCGACAAAGAAG
TGGT1_234980	TGGT1_234980_4	GAGACGCGGGAGAGAATGCGA
TGGT1_234980	TGGT1_234980_5	GAGCAGAGCAGCTGAGACTG
TGGT1_234980	TGGT1_234980_6	GAGACAGAGAAGAATAGACAG
TGGT1_234980	TGGT1_234980_7	GAGCTACAGAGAGAGAAGAG
TGGT1_234980	TGGT1_234980_8	GAAATCCGTCAACCCACCCAG
TGGT1_234980	TGGT1_234980_9	GTCGTCGGGGAAGAAGACGG
TGGT1_235140	TGGT1_235140_1	GCAGCACAAGGAGCTTCCGG
TGGT1_235140	TGGT1_235140_10	GAGATGGGTAAGATAACGTCG
TGGT1_235140	TGGT1_235140_2	GAAGGGTCTGATTCACCGCGC
TGGT1_235140	TGGT1_235140_3	GATACAACCTCCGCCGACGG
TGGT1_235140	TGGT1_235140_4	GGAACAACGGAAGATGGAGA
TGGT1_235140	TGGT1_235140_5	GAGCAGAAGGCAGCAGCACA
TGGT1_235140	TGGT1_235140_6	GACTGGCAAGTGTAAAGTGG
TGGT1_235140	TGGT1_235140_7	GACAGGCGCGACCACTCCTCG
TGGT1_235140	TGGT1_235140_8	GCGCTGGCTGTCAAGACTGG
TGGT1_235140	TGGT1_235140_9	GCAGACCCTTCAAGTTCACGA
TGGT1_235160	TGGT1_235160_1	GAGAGCGCTCCAACCATGCGG
TGGT1_235160	TGGT1_235160_10	GGACTGAGTTGGTGTCCTGG
TGGT1_235160	TGGT1_235160_2	GTCTGAGCACAATGACGGCGA
TGGT1_235160	TGGT1_235160_3	GGGGATCTTGGAGTTGCTGA
TGGT1_235160	TGGT1_235160_4	GAGAGTACGAAGAAGGAGTGG
TGGT1_235160	TGGT1_235160_5	GCCAGCTCGAAATCTACTCGG
TGGT1_235160	TGGT1_235160_6	GCAAAAGGTGGGCACCTGCAG
TGGT1_235160	TGGT1_235160_7	GCCACAGTTTGCACGGGCCG
TGGT1_235160	TGGT1_235160_8	GTGTGTTGTTGAAACTGGAGA
TGGT1_235160	TGGT1_235160_9	GACGGCGACGGAGAGCGTGG
TGGT1_236000	TGGT1_236000_1	GTAGCGTTTGAAAACGACGT
TGGT1_236000	TGGT1_236000_10	GTCTTTCCGCAGATCGCGCTT
TGGT1_236000	TGGT1_236000_2	GGCATCGAGGGCGCATGTGG
TGGT1_236000	TGGT1_236000_3	GTGAGGCAGACGACGACGAGC
TGGT1_236000	TGGT1_236000_4	GAAGCTCGGAGAAGAACACAA
TGGT1_236000	TGGT1_236000_5	GGACTTCGCTAAGTTCCCTG
TGGT1_236000	TGGT1_236000_6	GCTGCAGCTGCCAGTGGCAA
TGGT1_236000	TGGT1_236000_7	GGCATGTGCTGCATGCACAC
TGGT1_236000	TGGT1_236000_8	GACCGGGCAAACTGTGTTGA
TGGT1_236000	TGGT1_236000_9	GCGAGCAGGACATGCTCGATT
TGGT1_236010	TGGT1_236010_1	GAGTGCGTTGAACCCAACAGG
TGGT1_236010	TGGT1_236010_10	GTCAGTTTGCAGATGAGGGG
TGGT1_236010	TGGT1_236010_2	GGTATGCGAACCACCTGCGG
TGGT1_236010	TGGT1_236010_3	GTGAGCTCGAAAAGGCATCGA
TGGT1_236010	TGGT1_236010_4	GACGCAGAGAACAGATTCGG
TGGT1_236010	TGGT1_236010_5	GACATTCACGAGACAAACGCA
TGGT1_236010	TGGT1_236010_6	GAAGACTGCTCGCGTATCGGA
TGGT1_236010	TGGT1_236010_7	GCAGGCGTCTCAGGCGTGCGA
TGGT1_236010	TGGT1_236010_8	GTGTTCCCGCCTTCCACACGG
TGGT1_236010	TGGT1_236010_9	GTGCGGACGCAGCCTCGCAG
TGGT1_236270	TGGT1_236270_1	GCCAGCCTCTCGTCGACGCGG
TGGT1_236270	TGGT1_236270_10	GAAGACAAAGGAGCAGCGCTG
TGGT1_236270	TGGT1_236270_2	GCAGAAGCAGGGAAGGCCGGG
TGGT1_236270	TGGT1_236270_3	GACACCGGCAGAGACTGACGA
TGGT1_236270	TGGT1_236270_4	GGAGACTGCTGCGCGAGCAG
TGGT1_236270	TGGT1_236270_5	GAGCAGCGGAGAGCCGCGGA
TGGT1_236270	TGGT1_236270_6	GGAGAGAAGGGCAGAGACGA
TGGT1_236270	TGGT1_236270_7	GCAAATGTGCAGCTCATCCGA
TGGT1_236270	TGGT1_236270_8	GCGAATGGTACGCGAGTGAGG
TGGT1_236270	TGGT1_236270_9	GAGTCTGCTCTGCGTCTCCAG
TGGT1_237460	TGGT1_237460_1	GAGATGGAGGAAGACGGCCG
TGGT1_237460	TGGT1_237460_10	GTGGCACACCCAAGCAGAAGG
TGGT1_237460	TGGT1_237460_2	GCAGCGGCGAGCGCATGCAG
TGGT1_237460	TGGT1_237460_3	GAAGAAATCCGAGAACGCCG
TGGT1_237460	TGGT1_237460_4	GGAACGCATTTCGAAACGAG
TGGT1_237460	TGGT1_237460_5	GAGAGAAGCAGAAAGCAAACG
TGGT1_237460	TGGT1_237460_6	GATGCGCATGCCCCGAGGAG
TGGT1_237460	TGGT1_237460_7	GAGGAGAAGAGAGACGGGAG
TGGT1_237460	TGGT1_237460_8	GATTGGATGCAGAGGCAGCGG
TGGT1_237460	TGGT1_237460_9	GGAGGGAGAATAGCCACTGG
TGGT1_237570	TGGT1_237570_1	GCAGGAAAACTCACCAGCCAG
TGGT1_237570	TGGT1_237570_10	GTAGTCGAAGATGGTCATGA
TGGT1_237570	TGGT1_237570_2	GCTGCTGTACAGACACAAGGG
TGGT1_237570	TGGT1_237570_3	GCGGCTGGCTTTGACTGCGG
TGGT1_237570	TGGT1_237570_4	GCGGCTTTGGCAGCCCAGCGG
TGGT1_237570	TGGT1_237570_5	GGAACTGTTTGATGAACTGG
TGGT1_237570	TGGT1_237570_6	GTTGAAGGGACGAGCAGATGG
TGGT1_237570	TGGT1_237570_7	GCTGGCGAATCGCCGCGACG
TGGT1_237570	TGGT1_237570_8	GCAGAGAGCCATGCGGGAGA
TGGT1_237570	TGGT1_237570_9	GTCTGCTGACAGGTCCTCCGC
TGGT1_239080	TGGT1_239080_1	GTGTGGGGAAGGACGTCGGGG
TGGT1_239080	TGGT1_239080_10	GGTCTACGAAAAGTCGAAGG
TGGT1_239080	TGGT1_239080_2	GAAAGCGTCAGAGAAACCGCG
TGGT1_239080	TGGT1_239080_3	GTAGGCGTAGAACTTGATGG
TGGT1_239080	TGGT1_239080_4	GCAACAGGCGCTCCCTCCACG
TGGT1_239080	TGGT1_239080_5	GAAGGCATGGGGACTGGCGG
TGGT1_239080	TGGT1_239080_6	GACCTCTGTACAGACGCCGG
TGGT1_239080	TGGT1_239080_7	GGAATGATACCGAGAAGAGA
TGGT1_239080	TGGT1_239080_8	GACACCAGGCAAGACGCCGA
TGGT1_239080	TGGT1_239080_9	GCATGAGGCCCACAAGAAGG
TGGT1_239400	TGGT1_239400_1	GCAGAAGTCTCAGCCACACAG
TGGT1_239400	TGGT1_239400_10	GACCTTCTGGCCAGCTGCGG
TGGT1_239400	TGGT1_239400_2	GAAGACGAGGTGCAGAGCGA
TGGT1_239400	TGGT1_239400_3	GACGCGCCTCGAGCTCGACG
TGGT1_239400	TGGT1_239400_4	GGAGTGACTCCGCATGAGGG
TGGT1_239400	TGGT1_239400_5	GAATGTGTGAGAAAGAAGCAG
TGGT1_239400	TGGT1_239400_6	GCATGAGCTCCAGAGAGATG
TGGT1_239400	TGGT1_239400_7	GAGATGCAGGGCGACAAGCG
TGGT1_239400	TGGT1_239400_8	GACCAGCCGGAGAAGACACCG
TGGT1_239400	TGGT1_239400_9	GAGGAGAAGGCGCCTTTGCAG
TGGT1_239752	TGGT1_239752_1	GAAAGGAAGTAAAGGAACAGG
TGGT1_239752	TGGT1_239752_10	GCCACGCGCCGTACAAAGCGC
TGGT1_239752	TGGT1_239752_2	GACAGGGAAAGCATGAAACAG
TGGT1_239752	TGGT1_239752_3	GGATCGAGAGGCAGTCGAGG
TGGT1_239752	TGGT1_239752_4	GAGACGACATGATTCTCGGG
TGGT1_239752	TGGT1_239752_5	GTATGGCATGATCACGACGA
TGGT1_239752	TGGT1_239752_6	GAAGGCTGCTTAAGAAGCTCT
TGGT1_239752	TGGT1_239752_7	GACTTTCAGTAACGTACCCTG
TGGT1_239752	TGGT1_239752_8	GACCAAAACCACAAAACGAGG
TGGT1_239752	TGGT1_239752_9	GAAGACGCGAGCTGGGATCGG
TGGT1_240500	TGGT1_240500_1	GTACGACGAAACGCCTGCAC
TGGT1_240500	TGGT1_240500_10	GTGTGCAAAGACGAACACCTC
TGGT1_240500	TGGT1_240500_2	GCACCTGCAAACTTCGACTGG
TGGT1_240500	TGGT1_240500_3	GTTAAGGTAATAACCTGTGC
TGGT1_240500	TGGT1_240500_4	GCTGGAGGAAACCAAGTACCA
TGGT1_240500	TGGT1_240500_5	GCAAATCTTCGTCATCATCCG
TGGT1_240500	TGGT1_240500_6	GAGGAGCGCTTGCTACTGCG
TGGT1_240500	TGGT1_240500_7	GTGCGCGGTAGCAAGTTCCAG
TGGT1_240500	TGGT1_240500_8	GTGTACTTCAGATTACCTCGA
TGGT1_240500	TGGT1_240500_9	GCGTACACCGTGCTGAAATCG
TGGT1_240560	TGGT1_240560_1	GTCAACGTGACACGGGCTCGG
TGGT1_240560	TGGT1_240560_10	GAGTGTTCAATTGCTATCAGC
TGGT1_240560	TGGT1_240560_2	GACGGATACTGAAGTCCGCCA
TGGT1_240560	TGGT1_240560_3	GACCTTTGATGGCGTAGACGT
TGGT1_240560	TGGT1_240560_4	GCTATGTTCTGCAGAATACGC
TGGT1_240560	TGGT1_240560_5	GTGCTTTGCAGTGTACGGCT
TGGT1_240560	TGGT1_240560_6	GCGCCAAGGCAAAGAAGAGCA
TGGT1_240560	TGGT1_240560_7	GCTCACCTGTATAGTACCCAA
TGGT1_240560	TGGT1_240560_8	GTCAACCAGAGAAGCGAATGT
TGGT1_240560	TGGT1_240560_9	GCGAGCGAGAATGCCGGACC
TGGT1_240700	TGGT1_240700_1	GGAGTCCCGAGAGAGAATGG
TGGT1_240700	TGGT1_240700_10	GAGGAAATGCCGAATCCTTG
TGGT1_240700	TGGT1_240700_2	GCCAACATCGAGGCCCTCCCG
TGGT1_240700	TGGT1_240700_3	GAAGACGCAGGTGTTTCCGA
TGGT1_240700	TGGT1_240700_4	GAGACTGGAAGTGCTCCCGA
TGGT1_240700	TGGT1_240700_5	GAGGTCCATAACCACCCGGA
TGGT1_240700	TGGT1_240700_6	GCCTGCGGAAGAGACTCCCG
TGGT1_240700	TGGT1_240700_7	GCAGGCCAGAGTTCGACTCG
TGGT1_240700	TGGT1_240700_8	GTGACCATTCGCAGAAAGTCG
TGGT1_240700	TGGT1_240700_9	GCGCAGCACAGATCGCGCTA
TGGT1_241880	TGGT1_241880_1	GAAGCGGTTGTGAGGCGTGG
TGGT1_241880	TGGT1_241880_10	GATCGTCGTCGGAAGAAGCCG
TGGT1_241880	TGGT1_241880_2	GGAAATGGAGGAGAAAGAGG
TGGT1_241880	TGGT1_241880_3	GAAGGAACTTCGAAAGGCCG
TGGT1_241880	TGGT1_241880_4	GACAGGCGTTCCGCTGCCGG
TGGT1_241880	TGGT1_241880_5	GAATGGGTGCGAGACCCCGA
TGGT1_241880	TGGT1_241880_6	GAAGAAGGAGAGGGAAATGG
TGGT1_241880	TGGT1_241880_7	GTAGCAAGGAATCCCCGTGG
TGGT1_241880	TGGT1_241880_8	GTACGCCTCGTACATGGGGA
TGGT1_241880	TGGT1_241880_9	GTGGACAAGACATCGGTGCGG
TGGT1_241890	TGGT1_241890_1	GCGTTACCATAATCACAGCA
TGGT1_241890	TGGT1_241890_10	GTTCAGCGTCCTTCTAGGCGG
TGGT1_241890	TGGT1_241890_2	GAAACTGGGGACTGAACGCAA
TGGT1_241890	TGGT1_241890_3	GCAGAAGCGAGTAGAAAACTG
TGGT1_241890	TGGT1_241890_4	GCCAAAGAGAAATCGACAGA
TGGT1_241890	TGGT1_241890_5	GCCAGATGTCAACGCTCTCGG
TGGT1_241890	TGGT1_241890_6	GTCGGCGGGCATCCCGAAGAG
TGGT1_241890	TGGT1_241890_7	GAGGACCAATGACTGAGAGCG
TGGT1_241890	TGGT1_241890_8	GAGATGTTTGGAGAAGCGACA
TGGT1_241890	TGGT1_241890_9	GTGTGCGTTCAGCTTTCAGT
TGGT1_242270	TGGT1_242270_1	GTGTGGGGCTCAACGAACACA
TGGT1_242270	TGGT1_242270_10	GGAGAACAAGAAGAAACACG
TGGT1_242270	TGGT1_242270_2	GAAGTCTCTGAAAAGCCTTG
TGGT1_242270	TGGT1_242270_3	GACTGCAGGTGCAGCTGGCTG
TGGT1_242270	TGGT1_242270_4	GCCTCTCTCTCCTCTCGACG
TGGT1_242270	TGGT1_242270_5	GCTCGTCACCAAGCACGCAGG
TGGT1_242270	TGGT1_242270_6	GACGCAGGTGGCCGGAGCACG
TGGT1_242270	TGGT1_242270_7	GTCTTCAGCTCCTGAACTGC
TGGT1_242270	TGGT1_242270_8	GCCGGAGCACGAGGGCCCTCA
TGGT1_242270	TGGT1_242270_9	GAGGCGAGGCCAGAAGAGGG
TGGT1_243450	TGGT1_243450_1	GCTCCAGCTGGCGAAGGCAG
TGGT1_243450	TGGT1_243450_10	GAGACGTCGAGACAGGAATCG
TGGT1_243450	TGGT1_243450_2	GACGTCGTTCAACTCGCTGA
TGGT1_243450	TGGT1_243450_3	GTCGGTCGGCAATGGGAGCGC
TGGT1_243450	TGGT1_243450_4	GCAGTCTTGGCTGCGCGAGT
TGGT1_243450	TGGT1_243450_5	GAATGTGCAGAAAGTTCTCGT
TGGT1_243450	TGGT1_243450_6	GATCAATCACGCACTGAGCAA
TGGT1_243450	TGGT1_243450_7	GGGCCCGGTGGAGAGACAAG
TGGT1_243450	TGGT1_243450_8	GTCACAGAACCACTCTCGGCG
TGGT1_243450	TGGT1_243450_9	GGCGATTCTTCGGAAAGAAA
TGGT1_243580	TGGT1_243580_1	GTGAACAGCTCTGCAGAGCCG
TGGT1_243580	TGGT1_243580_10	GCACGTCGTTCCGCGATACAG
TGGT1_243580	TGGT1_243580_2	GTGCAGGCGACAGGATGCGA
TGGT1_243580	TGGT1_243580_3	GCAAGCAGTTTGCGAGTGCGA
TGGT1_243580	TGGT1_243580_4	GTTTGACCAGATTTTCGAGA
TGGT1_243580	TGGT1_243580_5	GTGACCTCGATCCGGAGACCG
TGGT1_243580	TGGT1_243580_6	GTGAACGTGCTGCAGAACAA
TGGT1_243580	TGGT1_243580_7	GGACGCCTTTCCTGCAGTCG
TGGT1_243580	TGGT1_243580_8	GCTCCTTGTACAGATTCGCCG
TGGT1_243580	TGGT1_243580_9	GCAGAACAACGGAAAAGCGGC
TGGT1_243760	TGGT1_243760_1	GAGGCGGGGAGGAGAAGCGC
TGGT1_243760	TGGT1_243760_10	GCGAGAAAACTGAGAAGGGCG
TGGT1_243760	TGGT1_243760_2	GATGTGCTGGCGGCGCGCAG
TGGT1_243760	TGGT1_243760_3	GCAGGCGGCTCTGCATGCAG
TGGT1_243760	TGGT1_243760_4	GAAGAAGAAGAGAGGCAGAGA
TGGT1_243760	TGGT1_243760_5	GAACGGCGTGGAAAAGTGCCG
TGGT1_243760	TGGT1_243760_6	GAACGACACATCGAACGGCG
TGGT1_243760	TGGT1_243760_7	GTGGAGCAGCGAAACAACTGG
TGGT1_243760	TGGT1_243760_8	GCTGCCGCAGACTTCTGGGA
TGGT1_243760	TGGT1_243760_9	GTACACGAGAAGATGACGAGA
TGGT1_243800	TGGT1_243800_1	GAGCAGGCAAAGAAGAAGCGA
TGGT1_243800	TGGT1_243800_10	GACAGCAAGAACAGAGAAGAG
TGGT1_243800	TGGT1_243800_2	GGACACTCGGCCCGTACCAG
TGGT1_243800	TGGT1_243800_3	GCCAGTGGAAAACGTATCGCG
TGGT1_243800	TGGT1_243800_4	GGAGCAGCTGGCTCTCGAAG
TGGT1_243800	TGGT1_243800_5	GCCGCAGAGCAAACCACCGA
TGGT1_243800	TGGT1_243800_6	GAGAAGAGGGAAAGAAGGCGG
TGGT1_243800	TGGT1_243800_7	GGCACGACAAGCAGACCCAA
TGGT1_243800	TGGT1_243800_8	GGCGTGAACAGGAGATCCAG
TGGT1_243800	TGGT1_243800_9	GAAGATGGGGAACACTCAGAG
TGGT1_244180	TGGT1_244180_1	GAACGGAGAGACAGAAGCAA
TGGT1_244180	TGGT1_244180_10	GCCAAAAGGGATACATCCAGG
TGGT1_244180	TGGT1_244180_2	GACTGCGGCAAGAGACTACGG
TGGT1_244180	TGGT1_244180_3	GCAAGCGTCTGGACACTCCGG
TGGT1_244180	TGGT1_244180_4	GCAGCCGGCAATCATGACGG
TGGT1_244180	TGGT1_244180_5	GGAAGAAGGGGAGAAGAGGG
TGGT1_244180	TGGT1_244180_6	GGAGGCAGAGACGGAAGAAG
TGGT1_244180	TGGT1_244180_7	GGAGTGGATGAGGCCCAGAG
TGGT1_244180	TGGT1_244180_8	GCATGCGCGAACAGGTCCCTG
TGGT1_244180	TGGT1_244180_9	GCAGATGCATTCATAGGCGC
TGGT1_244280	TGGT1_244280_1	GACATCCTCCGAAGAAGACGC
TGGT1_244280	TGGT1_244280_10	GGAACGGATCCTCGGGAGCG
TGGT1_244280	TGGT1_244280_2	GCGTCACCTCAGGATGATGG
TGGT1_244280	TGGT1_244280_3	GACAGATCGAGAGGAAGAGGA
TGGT1_244280	TGGT1_244280_4	GCCAGAGTGAAGACAGCTCAG
TGGT1_244280	TGGT1_244280_5	GGTGCAGCATCTGAGAAAAG
TGGT1_244280	TGGT1_244280_6	GAGCAACCATGCAACTAGCAG
TGGT1_244280	TGGT1_244280_7	GTCTCTTGAGGCGACACGCCG
TGGT1_244280	TGGT1_244280_8	GAGGCAGTTGACATATCTCCA
TGGT1_244280	TGGT1_244280_9	GTCCGTTCCCCACAGATCGAG
TGGT1_246080	TGGT1_246080_1	GCGGAAAAGCGGCTTCGCAG
TGGT1_246080	TGGT1_246080_10	GTGTCTGGCGTTGAAGGCGA
TGGT1_246080	TGGT1_246080_2	GATGCAGACGGAAGAAACGC
TGGT1_246080	TGGT1_246080_3	GGAGACAGGCCCAGACGACG
TGGT1_246080	TGGT1_246080_4	GTGTACGCCTCGAGCAGGAGG
TGGT1_246080	TGGT1_246080_5	GGAGTGATGCTCTCAACTCG
TGGT1_246080	TGGT1_246080_6	GGATCCCATGGCATGCTGGG
TGGT1_246080	TGGT1_246080_7	GCGTCCACGAAAGATGCAGA
TGGT1_246080	TGGT1_246080_8	GCGAGGAGGCCAGTGACGCG
TGGT1_246080	TGGT1_246080_9	GAGGAGGCGCGCAAAGTTCGG
TGGT1_246460	TGGT1_246460_1	GAGCAGCGCGACGCAGAGGA
TGGT1_246460	TGGT1_246460_10	GCTTTTCCTATTTGGAGGCGC
TGGT1_246460	TGGT1_246460_2	GCGCGAGCGCCTCATGACGA
TGGT1_246460	TGGT1_246460_3	GAAGCAACTGAGTAGAGAAC
TGGT1_246460	TGGT1_246460_4	GGAAAAGTCGACGTCGTCAG
TGGT1_246460	TGGT1_246460_5	GCGGTGACAGCAACGTCGAAG
TGGT1_246460	TGGT1_246460_6	GCTACATCAAAAGCGATCAC
TGGT1_246460	TGGT1_246460_7	GCGACCTCTGGGGCTCGCTCG
TGGT1_246460	TGGT1_246460_8	GTCTGTATTAGCGACGACCTC
TGGT1_246460	TGGT1_246460_9	GATGTCGTCGACTTCTTCTG
TGGT1_246920	TGGT1_246920_1	GGCGTCAAACAACGGCACGG
TGGT1_246920	TGGT1_246920_10	GCAACGTACAACGTTCGGGT
TGGT1_246920	TGGT1_246920_2	GCGTGGGCCTGACAGAAGCGG
TGGT1_246920	TGGT1_246920_3	GTTATCGGAGGCGGCAGCGG
TGGT1_246920	TGGT1_246920_4	GCCGACGGCAACAGACTCGG
TGGT1_246920	TGGT1_246920_5	GAAGCCGGAGGCGAAGACCGA
TGGT1_246920	TGGT1_246920_6	GCGGCGCAGGATACATCGCCG
TGGT1_246920	TGGT1_246920_7	GCGAATTTATGAGGAAAGCCG
TGGT1_246920	TGGT1_246920_8	GAATCTGGGTCTCGACGTGG
TGGT1_246920	TGGT1_246920_9	GGATGCGAGAAAACAACGGT
TGGT1_246990	TGGT1_246990_1	GAAGACGCAACCAAGAGCGA
TGGT1_246990	TGGT1_246990_10	GGTGCAGCAGGGGCGACCGA
TGGT1_246990	TGGT1_246990_2	GAGAGAGTGGGTCGGACGCGC
TGGT1_246990	TGGT1_246990_3	GCTCAGCGGACCAGACACGG
TGGT1_246990	TGGT1_246990_4	GGAGTTCGCCAAGGAAAAGA
TGGT1_246990	TGGT1_246990_5	GTGTTGCAGGAGGAGGGCGA
TGGT1_246990	TGGT1_246990_6	GAAACGGACAGAGACACCCGA
TGGT1_246990	TGGT1_246990_7	GAGTTGGCCGCGACACGCAG
TGGT1_246990	TGGT1_246990_8	GCGAGAGAGAGAAAGAGAAGA
TGGT1_246990	TGGT1_246990_9	GACGAAGCTCAGCAAAGCTC
TGGT1_247690	TGGT1_247690_1	GCTGCGGCTGAGGGACGCGA
TGGT1_247690	TGGT1_247690_10	GCAGCGCGCTTTGTTCGCGA
TGGT1_247690	TGGT1_247690_2	GGGGCCTTGAGAGTTCCCAG
TGGT1_247690	TGGT1_247690_3	GAAGACGGCTTCGAACGCCG
TGGT1_247690	TGGT1_247690_4	GAATGACGACGAAGTACACGT
TGGT1_247690	TGGT1_247690_5	GATCGAGAGAGGCAGCGCGA
TGGT1_247690	TGGT1_247690_6	GTCGGCATCACTCCAAAGCAG
TGGT1_247690	TGGT1_247690_7	GTGGAAAGACGTCCAAGCCG
TGGT1_247690	TGGT1_247690_8	GAAGGAAGCACACCGCGAGA
TGGT1_247690	TGGT1_247690_9	GGCGTCCTCGAACTCGACGC
TGGT1_247920	TGGT1_247920_1	GAGTGAAGTCGAAGATGACGG
TGGT1_247920	TGGT1_247920_10	GCGACGCGTATTGAAAGACGG
TGGT1_247920	TGGT1_247920_2	GATAACTTGAACTGGAAACGG
TGGT1_247920	TGGT1_247920_3	GCAGCCGGAGAGGACAGTGG
TGGT1_247920	TGGT1_247920_4	GAAGTTCTCAAGAGCGCCCC
TGGT1_247920	TGGT1_247920_5	GCTGACGTGTGTAGACACCAG
TGGT1_247920	TGGT1_247920_6	GCGCGTGCTCGAGATCGGCGC
TGGT1_247920	TGGT1_247920_7	GGGTCTGCATGCAGCCGGAG
TGGT1_247920	TGGT1_247920_8	GTGTCTGTACCTGAAGGACGA
TGGT1_247920	TGGT1_247920_9	GTTCCTTCGCCATTTGTGCGG
TGGT1_248140	TGGT1_248140_1	GAAGCACCACAGGATCCACCG
TGGT1_248140	TGGT1_248140_10	GTTGCACCAAGCCGAACGAAG
TGGT1_248140	TGGT1_248140_2	GTGGTGCTTCCACTCAGCCA
TGGT1_248140	TGGT1_248140_3	GCAAGACCGGCTACGTCACGC
TGGT1_248140	TGGT1_248140_4	GGAACCCTCGAACGAGAGAG
TGGT1_248140	TGGT1_248140_5	GTTCGGCACATTTCTTTCGA
TGGT1_248140	TGGT1_248140_6	GAGTTCGCCTCACCTTTTCTG
TGGT1_248140	TGGT1_248140_7	GCCAACAAATCTGTGACGGCG
TGGT1_248140	TGGT1_248140_8	GTCGCAGCGACGGCTACTGC
TGGT1_248140	TGGT1_248140_9	GTTCAGGAGGCGTCGCAGCGA
TGGT1_248600	TGGT1_248600_1	GGAGTTTCTGCACTCAACAG
TGGT1_248600	TGGT1_248600_10	GCAGACAAGTAGAGCAGGAGA
TGGT1_248600	TGGT1_248600_2	GAACGAGGAACGACAATGTGG
TGGT1_248600	TGGT1_248600_3	GAGTACACAGAGAAAGACAG
TGGT1_248600	TGGT1_248600_4	GAATGCGGCAAGAAGTATCGA
TGGT1_248600	TGGT1_248600_5	GCAAGAAGGCGGGACTCGAGG
TGGT1_248600	TGGT1_248600_6	GGGAGATCCGAACATGAAAG
TGGT1_248600	TGGT1_248600_7	GCGTGGGGATGTTTCAACGA
TGGT1_248600	TGGT1_248600_8	GACCCAAGAAAAGTGAACCT
TGGT1_248600	TGGT1_248600_9	GGAGCCTACCGAACAGATGA
TGGT1_248940	TGGT1_248940_1	GCTGAGCATTTGCGTCCGCGA
TGGT1_248940	TGGT1_248940_10	GCAAGTGACGGAGGAGGACGG
TGGT1_248940	TGGT1_248940_2	GATGGAGCTCAACACCTTCA
TGGT1_248940	TGGT1_248940_3	GTCCTGTGCGTACCTTGGTCA
TGGT1_248940	TGGT1_248940_4	GCTATCAGTGCCGAAATGAAA
TGGT1_248940	TGGT1_248940_5	GTATATTTGACGCGCCCATCG
TGGT1_248940	TGGT1_248940_6	GAAAGTCGGCGCTCGCAGCTT
TGGT1_248940	TGGT1_248940_7	GCACCTTCAGGGCCCTGACCA
TGGT1_248940	TGGT1_248940_8	GCGTACGTACAGCGGAATCTC
TGGT1_248940	TGGT1_248940_9	GCCAGCTGCTCAACAAGCCGA
TGGT1_248980	TGGT1_248980_1	GTGAGTCGGTCAAGCGTGTGG
TGGT1_248980	TGGT1_248980_10	GAACGAGGGATGGGTTGAAAG
TGGT1_248980	TGGT1_248980_2	GAGGAAGGCTTGGGATGCCG
TGGT1_248980	TGGT1_248980_3	GTGGGAGGATCACGTGAACG
TGGT1_248980	TGGT1_248980_4	GACTGCTCTGAAAATTAACG
TGGT1_248980	TGGT1_248980_5	GCCACCACCCATGAACCCCGA
TGGT1_248980	TGGT1_248980_6	GCCTCCCACTCGCCCTCCAAG
TGGT1_248980	TGGT1_248980_7	GAGAAGGCGCGAGAAAATTGG
TGGT1_248980	TGGT1_248980_8	GTCGACCAACAGCAGAAGTTG
TGGT1_248980	TGGT1_248980_9	GAAGGAGGAACTTCTGAGGA
TGGT1_249010	TGGT1_249010_1	GGAGCTTTTCAGCGAAGGGA
TGGT1_249010	TGGT1_249010_10	GAAGTCTCCGACTGACGCGA
TGGT1_249010	TGGT1_249010_2	GCGTCGGGCAGCACACTCTG
TGGT1_249010	TGGT1_249010_3	GAAAGCGAAAGAAGTTTCCGC
TGGT1_249010	TGGT1_249010_4	GCCCTGTGGCAGCGAATGCGG
TGGT1_249010	TGGT1_249010_5	GAAGAAAGTCTGTCAGGTGA
TGGT1_249010	TGGT1_249010_6	GCGACAGAAGCCAGTTCGCGA
TGGT1_249010	TGGT1_249010_7	GTGGCGTCGACTACAGCGCGG
TGGT1_249010	TGGT1_249010_8	GAGTCATCTGGACAAACGGT
TGGT1_249010	TGGT1_249010_9	GTAGGGGATCAGAGGGGTGA
TGGT1_249390	TGGT1_249390_1	GACTGTGTCCTCAGAGAACGG
TGGT1_249390	TGGT1_249390_10	GACGAGCACACCGGGACTGG
TGGT1_249390	TGGT1_249390_2	GAAGAACAAAGACATTCCGG
TGGT1_249390	TGGT1_249390_3	GGAGAAGAAGAACTTGAAGG
TGGT1_249390	TGGT1_249390_4	GTCGTCGAAGAAGGATCCCG
TGGT1_249390	TGGT1_249390_5	GATACTGCGCAGAGACAACGA
TGGT1_249390	TGGT1_249390_6	GTTACAGAAGACTCAACGAGG
TGGT1_249390	TGGT1_249390_7	GCTCCGCATACGCACGCGGG
TGGT1_249390	TGGT1_249390_8	GCTGGGTAGTCAGCCTCGGGG
TGGT1_249390	TGGT1_249390_9	GTCACCACGCAGAGCTACCAG
TGGT1_249630	TGGT1_249630_1	GAAGTTGCTCAGTGCTGCGA
TGGT1_249630	TGGT1_249630_10	GAGGAGATGCGAAAGCTACCA
TGGT1_249630	TGGT1_249630_2	GAGGCAGGTATCTGTTGCGG
TGGT1_249630	TGGT1_249630_3	GAAACGGGAGAGACACGAAG
TGGT1_249630	TGGT1_249630_4	GCACAAATACACCTCACCGA
TGGT1_249630	TGGT1_249630_5	GGAACGGGGAAAATGAGTCC
TGGT1_249630	TGGT1_249630_6	GCGTGGAATAAAGACAGGCA
TGGT1_249630	TGGT1_249630_7	GTACCTGCGAACATCAGAAG
TGGT1_249630	TGGT1_249630_8	GTTGCGGAGGAGAGTTGAAG
TGGT1_249630	TGGT1_249630_9	GAGCGAGCCGAGAGCGCCAG
TGGT1_250040	TGGT1_250040_1	GAAGGAGTTTAGAGGCGCAGG
TGGT1_250040	TGGT1_250040_10	GACTCAAGCGGCGAGGAAGG
TGGT1_250040	TGGT1_250040_2	GAGGGAAATGGAAGAACGCCG
TGGT1_250040	TGGT1_250040_3	GCGCGCGGCTGACCACACCGA
TGGT1_250040	TGGT1_250040_4	GAAGAAGCAGGAGTTGAAGGA
TGGT1_250040	TGGT1_250040_5	GGAGCTGCCGCAGACGACCC
TGGT1_250040	TGGT1_250040_6	GCGAGGTGTGCATACACCCCG
TGGT1_250040	TGGT1_250040_7	GTGAGAGCGGGGAAGATGCAA
TGGT1_250040	TGGT1_250040_8	GCTACGGACCCATGACGACCG
TGGT1_250040	TGGT1_250040_9	GCTTCACGGCAGCCTTCGGTG
TGGT1_250740	TGGT1_250740_1	GAGGTCAGCTCAGCGGCGCGG
TGGT1_250740	TGGT1_250740_10	GAAAAGTGGACTTACACGGAG
TGGT1_250740	TGGT1_250740_2	GAAGCCTCGTGGTCATCGCGA
TGGT1_250740	TGGT1_250740_3	GCGACAGCTGAGAAGACTCGG
TGGT1_250740	TGGT1_250740_4	GCTCTGCGGTGGTCTGCGGG
TGGT1_250740	TGGT1_250740_5	GACAGCGAATCGCATTTTCGC
TGGT1_250740	TGGT1_250740_6	GTGAGAAAGGTGAAAGAACGC
TGGT1_250740	TGGT1_250740_7	GACAATGGCTACGCGACTCCA
TGGT1_250740	TGGT1_250740_8	GCGTCTGGGCATGTTGCGCGT
TGGT1_250740	TGGT1_250740_9	GTCAGAAAAGCGGCGATGTCG
TGGT1_251640	TGGT1_251640_1	GCGGACTCCCCTTACCACGG
TGGT1_251640	TGGT1_251640_10	GCACAAAGTCAGGAAACATGG
TGGT1_251640	TGGT1_251640_2	GTGAGCATGAAGATCGACGG
TGGT1_251640	TGGT1_251640_3	GAGGCTGGAGACGCTGGTGA
TGGT1_251640	TGGT1_251640_4	GCCGATGTCCCGCGACAAGGG
TGGT1_251640	TGGT1_251640_5	GCGAAAACTCGCGCGCAAGG
TGGT1_251640	TGGT1_251640_6	GCTGCAGACACGACCTCCCTG
TGGT1_251640	TGGT1_251640_7	GAAGGCGGCCGGGACCGAGGA
TGGT1_251640	TGGT1_251640_8	GCGCGCCTACCAGCTTGCCG
TGGT1_251640	TGGT1_251640_9	GGCGCGAAAGGATAGTTGGG
TGGT1_251850	TGGT1_251850_1	GAAGTCCGGCAAAAGTACGG
TGGT1_251850	TGGT1_251850_10	GGATTTAAACAACGAGGGCA
TGGT1_251850	TGGT1_251850_2	GCAGCACCGGCGAACAGCTG
TGGT1_251850	TGGT1_251850_3	GCAGCAAGAGAAGTGTGCCG
TGGT1_251850	TGGT1_251850_4	GAAGGGAGCAGTTGTCGAGG
TGGT1_251850	TGGT1_251850_5	GCGAACTTGTAGAAGATCCAG
TGGT1_251850	TGGT1_251850_6	GCTTTTCTGCAGAGACCGCCG
TGGT1_251850	TGGT1_251850_7	GGGTTCGAGCCCGTCCACGA
TGGT1_251850	TGGT1_251850_8	GGCGTGTGACTCCTGCGCAG
TGGT1_251850	TGGT1_251850_9	GAAGCGACTGCACGTAGTCG
TGGT1_253470	TGGT1_253470_1	GACATTTTGCACATGATACCG
TGGT1_253470	TGGT1_253470_10	GTACTACCCGGGACCCACCA
TGGT1_253470	TGGT1_253470_2	GTATGTGGAGAAGTACGTGG
TGGT1_253470	TGGT1_253470_3	GGAGAGAGTGGAGATTGTCG
TGGT1_253470	TGGT1_253470_4	GTCTCGTAAATATAACGGGG
TGGT1_253470	TGGT1_253470_5	GAAGGACTTTCGATCGGCGG
TGGT1_253470	TGGT1_253470_6	GAGACTCAGACCCGACCTGA
TGGT1_253470	TGGT1_253470_7	GCTGATGGTCTGATTTATCAG
TGGT1_253470	TGGT1_253470_8	GTGGGTGGAGAAAATCGTCG
TGGT1_253470	TGGT1_253470_9	GGTGCCAGTTCCGGGACCTG
TGGT1_253560	TGGT1_253560_1	GCTTGCGGAGACCAAAGGTG
TGGT1_253560	TGGT1_253560_10	GGCGCGAGGCGAGCACAAGG
TGGT1_253560	TGGT1_253560_2	GAAGGTCGAGTGGAACTGCGA
TGGT1_253560	TGGT1_253560_3	GTAGGGAGAAGTGGGGACGA
TGGT1_253560	TGGT1_253560_4	GGACGGATGCGGGGAAGGGG
TGGT1_253560	TGGT1_253560_5	GGGTCCGGGCGCGAAAGGGA
TGGT1_253560	TGGT1_253560_6	GCAGGAGTGGAACCCAGACG
TGGT1_253560	TGGT1_253560_7	GCAGAGGAAGGAGGAGCCTG
TGGT1_253560	TGGT1_253560_8	GGTCTCTCGACAGGAACCGG
TGGT1_253560	TGGT1_253560_9	GAGACCTGCAGAGTTTTGGG
TGGT1_253570	TGGT1_253570_1	GTGGACCTACGAGTGCCAGG
TGGT1_253570	TGGT1_253570_10	GAAAAGGCCGAAGCTCACGAG
TGGT1_253570	TGGT1_253570_2	GAAGGAAGAAGAAACTAAGGG
TGGT1_253570	TGGT1_253570_3	GACGCCCAGCACTTCCTGCGG
TGGT1_253570	TGGT1_253570_4	GGCAGGTGGACGACCAGCTG
TGGT1_253570	TGGT1_253570_5	GCGACCAGCTGAGGAAAGCGA
TGGT1_253570	TGGT1_253570_6	GTCGCCGGGCAGTGCACCGA
TGGT1_253570	TGGT1_253570_7	GAAAAGGTACCAGCGAGCTC
TGGT1_253570	TGGT1_253570_8	GTGCCTTGAAGCAGTAGAAG
TGGT1_253570	TGGT1_253570_9	GTCGTACTTGAGCAGTTGCGA
TGGT1_254050	TGGT1_254050_1	GACAAACTCGCCGAAGACAG
TGGT1_254050	TGGT1_254050_10	GCCGGAGCAGCTTTGTTACTG
TGGT1_254050	TGGT1_254050_2	GACGGAGCCTTATGAAAGAGG
TGGT1_254050	TGGT1_254050_3	GCAGATTCTTCAACTCCAGG
TGGT1_254050	TGGT1_254050_4	GCGAACGACTTTACGTCCTGG
TGGT1_254050	TGGT1_254050_5	GTGAGCAGCATGCGCGCGAGG
TGGT1_254050	TGGT1_254050_6	GTGACACCTGGCGGATGGCGA
TGGT1_254050	TGGT1_254050_7	GCCATCGGCTTTGACACCTGG
TGGT1_254050	TGGT1_254050_8	GACGGAAAACAGCTTCGCCGC
TGGT1_254050	TGGT1_254050_9	GACGCATATGGCCTTGAACCG
TGGT1_254510	TGGT1_254510_1	GCGCCGCGCTAAAAGCCGCG
TGGT1_254510	TGGT1_254510_10	GTCGGTGCTGGAACTCGGCGC
TGGT1_254510	TGGT1_254510_2	GAGGAACGACTCGCAGGCGC
TGGT1_254510	TGGT1_254510_3	GAGAACGGCGAGAAGGTGCCG
TGGT1_254510	TGGT1_254510_4	GGGGACTGGAGAAGAAGACG
TGGT1_254510	TGGT1_254510_5	GAGACACCTGGACCAAAGCA
TGGT1_254510	TGGT1_254510_6	GAATGCTTCCACCGCTCGTGG
TGGT1_254510	TGGT1_254510_7	GCCACAACCTCCACGAGCGG
TGGT1_254510	TGGT1_254510_8	GCTCCAGAGGTGAAGGCCTG
TGGT1_254510	TGGT1_254510_9	GCCACTGGGCGCCAATGACGG
TGGT1_254610	TGGT1_254610_1	GACGCACTGCTGCTGGCCCG
TGGT1_254610	TGGT1_254610_10	GAGAAGGAGCTCCAGGCACA
TGGT1_254610	TGGT1_254610_2	GTGCGTGCAGATGCTGCTCGA
TGGT1_254610	TGGT1_254610_3	GAACGTACTCTGTGCAAAACA
TGGT1_254610	TGGT1_254610_4	GCAACTGCACCAAGACCTAC
TGGT1_254610	TGGT1_254610_5	GCATCTCCTGCATCTTGTCAG
TGGT1_254610	TGGT1_254610_6	GGAAGCCTGCCAGTAGGTCT
TGGT1_254610	TGGT1_254610_7	GCAACTTCATTGTCTGTCGC
TGGT1_254610	TGGT1_254610_8	GCCAGGGAATTCTCTGACCTC
TGGT1_254610	TGGT1_254610_9	GCATTCACCGAGAGAATCCGG
TGGT1_254870	TGGT1_254870_1	GGCCGCATCCAAATTAGCGG
TGGT1_254870	TGGT1_254870_10	GTGTTTTACCGAAACACGGA
TGGT1_254870	TGGT1_254870_2	GAGGTGCTGGGAGCACCTGG
TGGT1_254870	TGGT1_254870_3	GTAGCGAGTCGAGTTTCTGG
TGGT1_254870	TGGT1_254870_4	GAAGGGGAGCGCTGTTCACCG
TGGT1_254870	TGGT1_254870_5	GGAGGCAATGAAGCAAATGC
TGGT1_254870	TGGT1_254870_6	GTGTGTACTTTGCCATTGGGG
TGGT1_254870	TGGT1_254870_7	GGAGTCTCCTAAATCCGGCA
TGGT1_254870	TGGT1_254870_8	GAACAGCCAACAACGACTGC
TGGT1_254870	TGGT1_254870_9	GATGAGGACGCGTACCCCGC
TGGT1_255250	TGGT1_255250_1	GAGGGCGAGTGAATGTGCCGG
TGGT1_255250	TGGT1_255250_10	GGAGTCTCTTCGGTTCGACG
TGGT1_255250	TGGT1_255250_2	GGAGAAAACGCATGCACCGG
TGGT1_255250	TGGT1_255250_3	GGAGTGCGCTGTCGAAGCGG
TGGT1_255250	TGGT1_255250_4	GAGAGTGCTCATATCAACCCG
TGGT1_255250	TGGT1_255250_5	GAAGATGGGGAAGAAGAAGGG
TGGT1_255250	TGGT1_255250_6	GAAGAAGGGAGGCAAAGGCG
TGGT1_255250	TGGT1_255250_7	GGCGTACATACACCAGACGA
TGGT1_255250	TGGT1_255250_8	GAACTCGGACAAGCTTCGGGA
TGGT1_255250	TGGT1_255250_9	GACTGGGCAACGAGGAAGCGG
TGGT1_255660	TGGT1_255660_1	GCGGCAAAACAGAGAAAGCAG
TGGT1_255660	TGGT1_255660_10	GTGAAGCAGAGGCCTGTGGGG
TGGT1_255660	TGGT1_255660_2	GCTGCGGCTTCCACGGCCAG
TGGT1_255660	TGGT1_255660_3	GGAGATGGACGAAGACGACG
TGGT1_255660	TGGT1_255660_4	GAAAGAGAAACACAGCGGAG
TGGT1_255660	TGGT1_255660_5	GGCGCGCGAAAGAGGACGCG
TGGT1_255660	TGGT1_255660_6	GCAGCCGTTCACAAAGTCGGG
TGGT1_255660	TGGT1_255660_7	GTGCTTCAGGGAAGACGGCGA
TGGT1_255660	TGGT1_255660_8	GCGTACTCCATGAATTCCTCG
TGGT1_255660	TGGT1_255660_9	GAGTACGACTCCAACGGAGA
TGGT1_256090	TGGT1_256090_1	GACGAAGCAAGTGCACGCGC
TGGT1_256090	TGGT1_256090_10	GCAGAGCGTGTCCAAGACGC
TGGT1_256090	TGGT1_256090_2	GCGAGCTGGGTCCTCAACCGG
TGGT1_256090	TGGT1_256090_3	GAGGAACATCGCGCATAGAGG
TGGT1_256090	TGGT1_256090_4	GATGACCAAGGACAAAGTGA
TGGT1_256090	TGGT1_256090_5	GCTGGGGCGAGAATTTCACG
TGGT1_256090	TGGT1_256090_6	GTAGGCAAGTCAACAGGGAAG
TGGT1_256090	TGGT1_256090_7	GTCGCGGCTCTGAAAAGGCG
TGGT1_256090	TGGT1_256090_8	GACTGCGGAAGAATTCAGCGA
TGGT1_256090	TGGT1_256090_9	GCAGAGTGGCTCTGTAGCGA
TGGT1_257380	TGGT1_257380_1	GAATCGTCTGCGGGCTCCGG
TGGT1_257380	TGGT1_257380_10	GCGTGGTCCATATTCATGCAA
TGGT1_257380	TGGT1_257380_2	GGAATTAGAGCCGCTAGCCG
TGGT1_257380	TGGT1_257380_3	GACCTACGCCGCCCCTGTGG
TGGT1_257380	TGGT1_257380_4	GTTGCGTCACCTCCACAGGGG
TGGT1_257380	TGGT1_257380_5	GTTGTGGGTGATTCTGCACCG
TGGT1_257380	TGGT1_257380_6	GAGTAACGCCATGCTTGGAGA
TGGT1_257380	TGGT1_257380_7	GTAATCCCCTTCAGAACATCA
TGGT1_257380	TGGT1_257380_8	GCACAATGGAGGAGAAAGTAA
TGGT1_257380	TGGT1_257380_9	GCCGTGTAAACCTTGTCGTG
TGGT1_257430	TGGT1_257430_1	GCTTCACGAGAGCGTCGCAG
TGGT1_257430	TGGT1_257430_10	GGAAACCTCGGGAGAAGCCA
TGGT1_257430	TGGT1_257430_2	GCCTACCGAGATGAGACCCGG
TGGT1_257430	TGGT1_257430_3	GGAGACAGTGGGGAGCCGGG
TGGT1_257430	TGGT1_257430_4	GGTGGATGGGCAAGAACGGG
TGGT1_257430	TGGT1_257430_5	GCAAAATGATGAAGCGAGAGG
TGGT1_257430	TGGT1_257430_6	GAGAGGAGGAAAACATGCGC
TGGT1_257430	TGGT1_257430_7	GACGTCTGCTGGAGAAGGAGG
TGGT1_257430	TGGT1_257430_8	GTGCATGTGGGAGAAACTGG
TGGT1_257430	TGGT1_257430_9	GAAGAAACAAAGGAGAGCCG
TGGT1_257780	TGGT1_257780_1	GAACGGAGAAGGAGAAACAG
TGGT1_257780	TGGT1_257780_10	GCACTGGATCTTGAGAGGGA
TGGT1_257780	TGGT1_257780_2	GGGTGGGGACGAAAAGGAGA
TGGT1_257780	TGGT1_257780_3	GAAGGTGGCCAATGTTGGGA
TGGT1_257780	TGGT1_257780_4	GAAGAGCGCCGTGGACCCGA
TGGT1_257780	TGGT1_257780_5	GTGTGTCACCCCTTGAAGCGC
TGGT1_257780	TGGT1_257780_6	GAAGGGCACTACAACTGTGG
TGGT1_257780	TGGT1_257780_7	GAAGACAGCAAGACCGAGCCC
TGGT1_257780	TGGT1_257780_8	GTCTCCTCGCCCAACTAGCGA
TGGT1_257780	TGGT1_257780_9	GATCCAGTGCCTCTTCCCCG
TGGT1_257990	TGGT1_257990_1	GGTCAAAGAGCACCTAGGGG
TGGT1_257990	TGGT1_257990_10	GTCACAGACCTCGCAGAGAAG
TGGT1_257990	TGGT1_257990_2	GAAAGCTGCAGGAAGAACAGG
TGGT1_257990	TGGT1_257990_3	GGACCGACCTCAGTAAGAAG
TGGT1_257990	TGGT1_257990_4	GACTGGGACGAGAAACGCCG
TGGT1_257990	TGGT1_257990_5	GACGTTGTCCAGACCCAACCG
TGGT1_257990	TGGT1_257990_6	GCGAGAGAAACGAGTCTGCAG
TGGT1_257990	TGGT1_257990_7	GGAGCTGTGCAAGCGCGTGG
TGGT1_257990	TGGT1_257990_8	GATGAAGCAGATCGAGGAGA
TGGT1_257990	TGGT1_257990_9	GGAGAAGGCGAAGAGTGTGC
TGGT1_258160	TGGT1_258160_1	GAAGCGAGGAACAGACACGG
TGGT1_258160	TGGT1_258160_10	GAAACAAAGAGAGACGCTTG
TGGT1_258160	TGGT1_258160_2	GACAGTCTCTCGAAGATGCGC
TGGT1_258160	TGGT1_258160_3	GAAGTGCCACGTTGTCGTGA
TGGT1_258160	TGGT1_258160_4	GTCGGAGTCAACAGCGAGCGA
TGGT1_258160	TGGT1_258160_5	GGACAAGGAGCCACAGACGG
TGGT1_258160	TGGT1_258160_6	GGGCTCACGCAAAACTCCCG
TGGT1_258160	TGGT1_258160_7	GGACCGCTTTGGACTCCCGC
TGGT1_258160	TGGT1_258160_8	GGGTCTTGTCTTGTCCGGGG
TGGT1_258160	TGGT1_258160_9	GCATAACGACTCCGGAAGCAG
TGGT1_258940	TGGT1_258940_1	GGTGGGTTCAGAACATGCCG
TGGT1_258940	TGGT1_258940_10	GCATGTTCTTGAGTGTGAACG
TGGT1_258940	TGGT1_258940_2	GACCGTGAACCTCGAAAACGA
TGGT1_258940	TGGT1_258940_3	GAACACCTAGGACTTACCGGG
TGGT1_258940	TGGT1_258940_4	GCGGTGACTGCGTCTCTCGC
TGGT1_258940	TGGT1_258940_5	GTTCACAATGGAGACTGGCGG
TGGT1_258940	TGGT1_258940_6	GATGTAGGCAGTCCACAAAGC
TGGT1_258940	TGGT1_258940_7	GCAAGAACATGCCCAACACCT
TGGT1_258940	TGGT1_258940_8	GAAACGACGGCAACGAGGTCT
TGGT1_258940	TGGT1_258940_9	GTCTTCTCAAGAATGTCCAGT
TGGT1_259040	TGGT1_259040_1	GACAGCTCGCCACAAACTCG
TGGT1_259040	TGGT1_259040_10	GTGATGATTCCAGGGTACAG
TGGT1_259040	TGGT1_259040_2	GAGGGCGGTCGAGGACCGCCA
TGGT1_259040	TGGT1_259040_3	GTGTGGTCGTGAAGAAGGAGG
TGGT1_259040	TGGT1_259040_4	GGACCGCCAAGGAGGCGAAG
TGGT1_259040	TGGT1_259040_5	GCGTCAAGTCGATGACAGGA
TGGT1_259040	TGGT1_259040_6	GCGGAGTCTGCCGTTTCCTG
TGGT1_259040	TGGT1_259040_7	GCCGACCTCTCTGAGCAGAG
TGGT1_259040	TGGT1_259040_8	GCAGAGAGGCAGAGGTCGCG
TGGT1_259040	TGGT1_259040_9	GAAATCCCGTCGAGCTTCCG
TGGT1_259870	TGGT1_259870_1	GTGTACGACGCAGACAAGCAG
TGGT1_259870	TGGT1_259870_10	GAGAACCGCCCAGACACGCGG
TGGT1_259870	TGGT1_259870_2	GATGTCTGTCGAGGTCTCCCC
TGGT1_259870	TGGT1_259870_3	GACGAAAGGCGCCGACAAAG
TGGT1_259870	TGGT1_259870_4	GATTCAAAGTTCAGTGAACGC
TGGT1_259870	TGGT1_259870_5	GCACTTCCCAAATGTCTGTCG
TGGT1_259870	TGGT1_259870_6	GCTCTCGACGGCGTCGAATG
TGGT1_259870	TGGT1_259870_7	GAATGCTCAAGCGAGGTAGA
TGGT1_259870	TGGT1_259870_8	GTCTAAGTTCTCGGCTCTCGA
TGGT1_259870	TGGT1_259870_9	GAGCATGCTCAGCTAGCCGG
TGGT1_259950	TGGT1_259950_1	GTATGTGGTTCACCATGGCGC
TGGT1_259950	TGGT1_259950_10	GACGGCTTCCGCCAGGATCGG
TGGT1_259950	TGGT1_259950_2	GTCGCCGCCTACAGAATGCAG
TGGT1_259950	TGGT1_259950_3	GAATGAGGGCGACGCTAAAAG
TGGT1_259950	TGGT1_259950_4	GATTCCCGGAAGCAAGAGCAA
TGGT1_259950	TGGT1_259950_5	GACGCAGCTGAGCCACCAATG
TGGT1_259950	TGGT1_259950_6	GATATGTTATACGGTTGCTC
TGGT1_259950	TGGT1_259950_7	GTTGATGCAGGTACGTGCTCA
TGGT1_259950	TGGT1_259950_8	GAAATGTGGCCAGAAAGGCGA
TGGT1_259950	TGGT1_259950_9	GAATACGTGTTGCACTGCAGG
TGGT1_260370	TGGT1_260370_1	GTTGGACATCACCATCAGCCG
TGGT1_260370	TGGT1_260370_10	GATGGTGCGCCCGTCAGTCA
TGGT1_260370	TGGT1_260370_2	GCAAGCAGTCAAAGTTTCTGA
TGGT1_260370	TGGT1_260370_3	GGGGTGATGTCGTGAAGGAA
TGGT1_260370	TGGT1_260370_4	GTGAAGGACTGGAGACGACGC
TGGT1_260370	TGGT1_260370_5	GTACCTCAGTTGGCTTGGAA
TGGT1_260370	TGGT1_260370_6	GCTTGTGCAGCTTCAAAACGT
TGGT1_260370	TGGT1_260370_7	GTCCAAGCTTGGCGACTGGA
TGGT1_260370	TGGT1_260370_8	GACAACCAAGAAAAGGAATCG
TGGT1_260370	TGGT1_260370_9	GAATCGTGGATTGGTCACAT
TGGT1_261000	TGGT1_261000_1	GAGGAGGGCGGCACACGCAG
TGGT1_261000	TGGT1_261000_10	GGGGAGTTGACAGCTGGCGC
TGGT1_261000	TGGT1_261000_2	GAGAGTTCAAGGATGTAGCGG
TGGT1_261000	TGGT1_261000_3	GAGAGAAAGCGGACACCGCGG
TGGT1_261000	TGGT1_261000_4	GAGAAGAGTGGCGAGAGCGA
TGGT1_261000	TGGT1_261000_5	GGAGCTGTTTGAAGAAGGGG
TGGT1_261000	TGGT1_261000_6	GGAGCTTCAACTGAAGACGG
TGGT1_261000	TGGT1_261000_7	GTCGAGGTCATTCGCTGCGG
TGGT1_261000	TGGT1_261000_8	GACGCAGACGCAGCTCCCCG
TGGT1_261000	TGGT1_261000_9	GCTCCCCGGGGAAAGAAGGG
TGGT1_261450	TGGT1_261450_1	GCTGTTGATTCCCAACGCGA
TGGT1_261450	TGGT1_261450_10	GCGAAGGAGAAGAAGTCCCG
TGGT1_261450	TGGT1_261450_2	GAAGAGCGGCGAACAGAACGG
TGGT1_261450	TGGT1_261450_3	GAGAGCGACCGAGAAGACGAG
TGGT1_261450	TGGT1_261450_4	GCGGGAGGAACTCGAAGAGG
TGGT1_261450	TGGT1_261450_5	GTGAGTTCTGGGCGAAACAGG
TGGT1_261450	TGGT1_261450_6	GAAAGAGAGGGAAAGGCAGGG
TGGT1_261450	TGGT1_261450_7	GAGGGCCGCGCCCCAAAGAGA
TGGT1_261450	TGGT1_261450_8	GGAGGGATATTGGTACGGGG
TGGT1_261450	TGGT1_261450_9	GAGGAAGACAAAGACAACGC
TGGT1_261650	TGGT1_261650_1	GCAAACTCTACTCGTAAGCGG
TGGT1_261650	TGGT1_261650_10	GTCGACCCCGACTGCAAGCAG
TGGT1_261650	TGGT1_261650_2	GCAGCAGTTTCACCAACGGA
TGGT1_261650	TGGT1_261650_3	GACGGTGGTGGAACTGGAGA
TGGT1_261650	TGGT1_261650_4	GCAGGACAGCAGCGACGGTGG
TGGT1_261650	TGGT1_261650_5	GAAAAGGATGGTCCTATGCGT
TGGT1_261650	TGGT1_261650_6	GGCGGCCGCAATATCAGTGG
TGGT1_261650	TGGT1_261650_7	GTAACGTAGGGTAAGGCGGG
TGGT1_261650	TGGT1_261650_8	GAGTGAGTCTGTGGCAGCCGG
TGGT1_261650	TGGT1_261650_9	GGATCTTCCCGCAAGGGCGA
TGGT1_262080	TGGT1_262080_1	GGGAATCAGGGGCGGCGCAA
TGGT1_262080	TGGT1_262080_10	GTCTCCGGGCCACCACGACA
TGGT1_262080	TGGT1_262080_2	GAGGGAGGAGGCTGTCGGCCG
TGGT1_262080	TGGT1_262080_3	GTTTCCACGGAGACACTCCGA
TGGT1_262080	TGGT1_262080_4	GGGCTGAGAAATCCAGCTCG
TGGT1_262080	TGGT1_262080_5	GCGCGACTCCGCGAAGAGCCG
TGGT1_262080	TGGT1_262080_6	GCGTGAGTCTCGGGCAACGC
TGGT1_262080	TGGT1_262080_7	GAAGGTGCATGCAGAGAGACA
TGGT1_262080	TGGT1_262080_8	GACGCGCCGACACGCGACTG
TGGT1_262080	TGGT1_262080_9	GCGACTGTGGGGCAGACGGC
TGGT1_263190	TGGT1_263190_1	GCTGTGCTTCAAAGAAGCGA
TGGT1_263190	TGGT1_263190_10	GGACATCGTCCATCGAAAAG
TGGT1_263190	TGGT1_263190_2	GCGGCCGTCCAGTGGACCGA
TGGT1_263190	TGGT1_263190_3	GAGCCACTCGGACATGACAA
TGGT1_263190	TGGT1_263190_4	GAGAGGCTGGGGAAGGGCGC
TGGT1_263190	TGGT1_263190_5	GAAATGCGTTAAGGCCGCGA
TGGT1_263190	TGGT1_263190_6	GCATCGCGAGAAGATGCTGA
TGGT1_263190	TGGT1_263190_7	GAGTCTGCACAGGCTCCCCG
TGGT1_263190	TGGT1_263190_8	GTTGGCGCGGCACAAGCCGA
TGGT1_263190	TGGT1_263190_9	GCAGATGGGCCGCTTTTCGA
TGGT1_263200	TGGT1_263200_1	GAGGCAGGCGCAGCTACTGG
TGGT1_263200	TGGT1_263200_10	GAGAAGAAGGGGAGAGAAGG
TGGT1_263200	TGGT1_263200_2	GAAGAAAGAGGAGATGACAG
TGGT1_263200	TGGT1_263200_3	GCGAGCGAATCGCTGAAACAG
TGGT1_263200	TGGT1_263200_4	GACGAGCCTAAGCGAGGCAG
TGGT1_263200	TGGT1_263200_5	GCGAGCGCGTCGTAGTCGCAG
TGGT1_263200	TGGT1_263200_6	GCGAATGGTGCCGACGACAG
TGGT1_263200	TGGT1_263200_7	GTCGCAGCTGAATAATGCGG
TGGT1_263200	TGGT1_263200_8	GTGAAGAACAGAAAGATGCCG
TGGT1_263200	TGGT1_263200_9	GAGAGAAGAGACATGAAGCCG
TGGT1_263560	TGGT1_263560_1	GCGAGGTCTTCGTTTTCGCGG
TGGT1_263560	TGGT1_263560_10	GACTCCCAGAGATCCTGTGG
TGGT1_263560	TGGT1_263560_2	GAAGCATCGTGGCTTAAGCGG
TGGT1_263560	TGGT1_263560_3	GCTACTGATGAAGAAAGGCA
TGGT1_263560	TGGT1_263560_4	GACACCGAGGCGCAGAACCAA
TGGT1_263560	TGGT1_263560_5	GACGAAAGAATCAGCGCGCCG
TGGT1_263560	TGGT1_263560_6	GGCTGCTCCTGAAAAGGCGC
TGGT1_263560	TGGT1_263560_7	GAAAGTGACAAGCAAGCCGCG
TGGT1_263560	TGGT1_263560_8	GACGCTTACACTTTCAGCCA
TGGT1_263560	TGGT1_263560_9	GTCAGTACAGCGACATTCCCA
TGGT1_263810	TGGT1_263810_1	GAGGAAGAACTGCCTCACAG
TGGT1_263810	TGGT1_263810_10	GAAACCAAACGGAGCAGGGCA
TGGT1_263810	TGGT1_263810_2	GCGACTGCGTGAGAAGGCGG
TGGT1_263810	TGGT1_263810_3	GAAAACATCGTTGGAAGGCAG
TGGT1_263810	TGGT1_263810_4	GCTTTCCAAACAGAGAAGCGT
TGGT1_263810	TGGT1_263810_5	GAATGCCCAAGAGCAGAGAG
TGGT1_263810	TGGT1_263810_6	GTCGCGCGCAGTGAAGGCAA
TGGT1_263810	TGGT1_263810_7	GAGGAGAAAGACACACCAGGT
TGGT1_263810	TGGT1_263810_8	GAAGACCGCGAGGACGGAGT
TGGT1_263810	TGGT1_263810_9	GCGAGCCTCAACCTGCAGCTG
TGGT1_263820	TGGT1_263820_1	GTTGGCACTTCAGATCGGGG
TGGT1_263820	TGGT1_263820_10	GGTGGATCGCTCGCTTGCTG
TGGT1_263820	TGGT1_263820_2	GCAGATTGTGAAGCATGTGG
TGGT1_263820	TGGT1_263820_3	GAGGGTCGTGAACATCCGCAG
TGGT1_263820	TGGT1_263820_4	GAAGGAGGTTGCCCAAGATGG
TGGT1_263820	TGGT1_263820_5	GCCGGCTTGAACACCATCGGG
TGGT1_263820	TGGT1_263820_6	GAATCGTGTGGGCGGTCGGG
TGGT1_263820	TGGT1_263820_7	GCTTGAAGCCCAGGAAAAGG
TGGT1_263820	TGGT1_263820_8	GCAGCTGGGTATGACATCTG
TGGT1_263820	TGGT1_263820_9	GCCTGATGGATCTCCTCCCGA
TGGT1_264000	TGGT1_264000_1	GCCATGGAGGACCTTGACCG
TGGT1_264000	TGGT1_264000_10	GTGCAACACGCGGATTGAAG
TGGT1_264000	TGGT1_264000_2	GGCCTGACGGCGAAAGGCGG
TGGT1_264000	TGGT1_264000_3	GGTCGACCAGAGCTCTGCAG
TGGT1_264000	TGGT1_264000_4	GCGATTTGCAGAACCTCGCGG
TGGT1_264000	TGGT1_264000_5	GTGAGATGGGAAGGAAGCCGG
TGGT1_264000	TGGT1_264000_6	GATGTGGGGTGGCTACCCTG
TGGT1_264000	TGGT1_264000_7	GCCATCGACGAGTGCATCCAG
TGGT1_264000	TGGT1_264000_8	GGGTTTTCCAGTGGCGACGA
TGGT1_264000	TGGT1_264000_9	GACATTCTGTTCCTGCAGCGG
TGGT1_264220	TGGT1_264220_1	GGCGCGAGAAGACGAAGCGG
TGGT1_264220	TGGT1_264220_10	GTAGGGGATCGTGCTCGAGA
TGGT1_264220	TGGT1_264220_2	GCCACACTCTCCGCAAAACAG
TGGT1_264220	TGGT1_264220_3	GTCATTCGTCAACGAATGCAG
TGGT1_264220	TGGT1_264220_4	GAGACGACGAACGCTAATGG
TGGT1_264220	TGGT1_264220_5	GAAGTGCTACAAGTTCTCGA
TGGT1_264220	TGGT1_264220_6	GCACTTCGGAAAGTCAACGC
TGGT1_264220	TGGT1_264220_7	GTACGGACGCGCGTTCGACG
TGGT1_264220	TGGT1_264220_8	GGTTCCAGCACATTCCTCAG
TGGT1_264220	TGGT1_264220_9	GAAGGAGTGTAGACAGAGTGA
TGGT1_264450	TGGT1_264450_1	GAGAAGGAAGAGAAGATGCCG
TGGT1_264450	TGGT1_264450_10	GGGGCGGCATATGCTTGACG
TGGT1_264450	TGGT1_264450_2	GGGATTTGAGGCCTGAGCCG
TGGT1_264450	TGGT1_264450_3	GAGCAGAGCGGACCTTCGCCG
TGGT1_264450	TGGT1_264450_4	GCGTGCGCCTCCTTCTGCAGG
TGGT1_264450	TGGT1_264450_5	GTGGCTGGACTGCGACCGCGA
TGGT1_264450	TGGT1_264450_6	GACACCCAACAAGAACGAAG
TGGT1_264450	TGGT1_264450_7	GCGACCTTCGAGGCACCGCCG
TGGT1_264450	TGGT1_264450_8	GGTCTCGCGCGCCCTCGAGA
TGGT1_264450	TGGT1_264450_9	GACGGAGGCCGACGTCGGTGG
TGGT1_264660	TGGT1_264660_1	GTTTTACCACAACTTGGCGA
TGGT1_264660	TGGT1_264660_10	GTGCACGTTTCATGTTGCAG
TGGT1_264660	TGGT1_264660_2	GGAAGCTCGAAAACCACAGG
TGGT1_264660	TGGT1_264660_3	GAGAAACAGCCACAACAACCA
TGGT1_264660	TGGT1_264660_4	GGAGCTCTGCAGGGAACTGC
TGGT1_264660	TGGT1_264660_5	GGTTCAGTGACTCTGCGCTG
TGGT1_264660	TGGT1_264660_6	GCAACAACAACAACTACGACC
TGGT1_264660	TGGT1_264660_7	GCTCCACTGGCCTGCCAGGG
TGGT1_264660	TGGT1_264660_8	GAAGCAGGATCATCAATTGG
TGGT1_264660	TGGT1_264660_9	GTTGCGCACTGTGATTCCTG
TGGT1_264770	TGGT1_264770_1	GAACGAGAATGATCTCGCGC
TGGT1_264770	TGGT1_264770_10	GCCGAAATCATCGAACATGC
TGGT1_264770	TGGT1_264770_2	GAAACGCGCGCCGAAAGCGA
TGGT1_264770	TGGT1_264770_3	GAGGTTCAGTGCCGAAGCCG
TGGT1_264770	TGGT1_264770_4	GTTCTTTTGACGCAAGGCGG
TGGT1_264770	TGGT1_264770_5	GAAAGCGACGGTGAAGGCCG
TGGT1_264770	TGGT1_264770_6	GTGCGTTTCCCTAGCAAGCGA
TGGT1_264770	TGGT1_264770_7	GCTGGACAGGGTCCTCGATG
TGGT1_264770	TGGT1_264770_8	GTGAGGAGCAGAAACTTTTGG
TGGT1_264770	TGGT1_264770_9	GGCGGATTACAGCCACATCG
TGGT1_265260	TGGT1_265260_1	GAAGTCTCTGAGCGACGAGG
TGGT1_265260	TGGT1_265260_10	GAGGCTGCGCTTTTCGGCGA
TGGT1_265260	TGGT1_265260_2	GGAGACCGGAGACACTGGAG
TGGT1_265260	TGGT1_265260_3	GACAGAGAGAGGCGCAGCAGG
TGGT1_265260	TGGT1_265260_4	GAGAGGGTCCCCAAGGCACGA
TGGT1_265260	TGGT1_265260_5	GTGAGCGACGAAAGGCGCCAG
TGGT1_265260	TGGT1_265260_6	GCCTACCACACAGCAGGCGA
TGGT1_265260	TGGT1_265260_7	GGGCAAGTGAATCAAAGCGC
TGGT1_265260	TGGT1_265260_8	GCAGAACGGAGATAGGCCAG
TGGT1_265260	TGGT1_265260_9	GAGCTCTGGCAGCCTCTGCCG
TGGT1_266120	TGGT1_266120_1	GAAAACGACCCGGAGAAGCAG
TGGT1_266120	TGGT1_266120_10	GTAAACGTCGCGTCCAACTG
TGGT1_266120	TGGT1_266120_2	GCATGTAGCCAAGCAAAGACG
TGGT1_266120	TGGT1_266120_3	GAAGTCGTGAAGACAGGGAA
TGGT1_266120	TGGT1_266120_4	GCGGAGTCGTAAACACAGAAG
TGGT1_266120	TGGT1_266120_5	GCAGCAGAGCTGCTTTCGCGC
TGGT1_266120	TGGT1_266120_6	GTGGTTGGCGAACTGGCGGGA
TGGT1_266120	TGGT1_266120_7	GAATAAACGGACTGCTGGTCA
TGGT1_266120	TGGT1_266120_8	GAAAAGCTGGAGAGGAACTTG
TGGT1_266120	TGGT1_266120_9	GTACCTGAGAAAAGAAAAGC
TGGT1_266800	TGGT1_266800_1	GGAAGTTGAGAACTGCCCGG
TGGT1_266800	TGGT1_266800_10	GAAGGATGAAGAGAGTCATGA
TGGT1_266800	TGGT1_266800_2	GGAGGAGAAGAGAGAAATGG
TGGT1_266800	TGGT1_266800_3	GAGCCCACCCCAATTAAGAG
TGGT1_266800	TGGT1_266800_4	GCAGCCAATGAAGCCCGCCAG
TGGT1_266800	TGGT1_266800_5	GACGTATTCTCCGAAACCCA
TGGT1_266800	TGGT1_266800_6	GCGATTGTTGCGGGATGCGT
TGGT1_266800	TGGT1_266800_7	GCATCCGCAAGAAGATTCCCA
TGGT1_266800	TGGT1_266800_8	GAAATATGGCTTCTCAAGAG
TGGT1_266800	TGGT1_266800_9	GAGTCATGATGGACACCACGC
TGGT1_266950	TGGT1_266950_1	GCAGAAGCTCTGAACCACCCG
TGGT1_266950	TGGT1_266950_10	GAGGGACGGCCTCGAAGAAG
TGGT1_266950	TGGT1_266950_2	GGAGACCCGCGAACGACTCG
TGGT1_266950	TGGT1_266950_3	GCACGATGGACCGAAGGTGG
TGGT1_266950	TGGT1_266950_4	GCTGGACAGACACCGTCCAG
TGGT1_266950	TGGT1_266950_5	GAGAAATGCCGACAGAAAACA
TGGT1_266950	TGGT1_266950_6	GAAAGGAGACGCAGAAGAGA
TGGT1_266950	TGGT1_266950_7	GAAAGAAAGCCGGGAAACAG
TGGT1_266950	TGGT1_266950_8	GTCAGCTGGTCGAGACCGGGA
TGGT1_266950	TGGT1_266950_9	GAGGACAAGGCGATGGGCGA
TGGT1_267150	TGGT1_267150_1	GGATTCTGCAGAAGATGCAA
TGGT1_267150	TGGT1_267150_10	GCTACGGAGCCAGCAGCAACG
TGGT1_267150	TGGT1_267150_2	GCAGTGCAGGAAATGTGACGG
TGGT1_267150	TGGT1_267150_3	GATTCGTTGGAAGAACAGGA
TGGT1_267150	TGGT1_267150_4	GATGTACTGGCAACTACACTG
TGGT1_267150	TGGT1_267150_5	GAAAAGGTCGCGCCGACTTG
TGGT1_267150	TGGT1_267150_6	GCTGTAGGGGAGATTCGCTGG
TGGT1_267150	TGGT1_267150_7	GGAAAGCGGCTTTCCAGCAA
TGGT1_267150	TGGT1_267150_8	GCTGGGTGGCGAACAACGGAA
TGGT1_267150	TGGT1_267150_9	GTGACTGTGTCGCTTGAGGCG
TGGT1_267280	TGGT1_267280_1	GGAGAGCGAAACCGACGCGG
TGGT1_267280	TGGT1_267280_10	GAGGCGTCCGAGGCAACCGC
TGGT1_267280	TGGT1_267280_2	GAAGGAGTCAGAGAAAGGAG
TGGT1_267280	TGGT1_267280_3	GACGGACGCAAAGCGATGCGA
TGGT1_267280	TGGT1_267280_4	GCTGGAGGAAAGAAGGCGCAG
TGGT1_267280	TGGT1_267280_5	GAACGAATTCGAGGAAGAAG
TGGT1_267280	TGGT1_267280_6	GGAGTCCGGAACCGCAAAGA
TGGT1_267280	TGGT1_267280_7	GGAGAGCGTCGACACACTGC
TGGT1_267280	TGGT1_267280_8	GCACCAGCAGAAGGCGACAG
TGGT1_267280	TGGT1_267280_9	GAAGACGCAGACAGAGCACCA
TGGT1_267500	TGGT1_267500_1	GCTCAGGGTAATGCTTGCAG
TGGT1_267500	TGGT1_267500_10	GCCGAGCGCAGAAACTTCCCA
TGGT1_267500	TGGT1_267500_2	GACCTAGAGAAGGAGAGGCA
TGGT1_267500	TGGT1_267500_3	GCAGCCCACTTCACGAACGC
TGGT1_267500	TGGT1_267500_4	GGATAAGGAGAACCTCGTCC
TGGT1_267500	TGGT1_267500_5	GTTTGCGGCGCGAAATAGCAG
TGGT1_267500	TGGT1_267500_6	GTGCAGACCCCGACCTAGAGA
TGGT1_267500	TGGT1_267500_7	GGATGCGGGGAGAGTGAGAG
TGGT1_267500	TGGT1_267500_8	GCGAAACCCGATAGATGCTCA
TGGT1_267500	TGGT1_267500_9	GACGTGTTCGAACATTCACTG
TGGT1_268630	TGGT1_268630_1	GCAAGCCCAGACTGTTCCCGC
TGGT1_268630	TGGT1_268630_10	GCATATACCTAATCTGCGTCG
TGGT1_268630	TGGT1_268630_2	GACAGGCACTTGCCGATCCTG
TGGT1_268630	TGGT1_268630_3	GATCGAAAATACGTATAGCG
TGGT1_268630	TGGT1_268630_4	GCGTTTGTGAAGGAGTCCCTG
TGGT1_268630	TGGT1_268630_5	GTGAAAGAGCAACAATCAAGG
TGGT1_268630	TGGT1_268630_6	GAGTAATGGAACCGTTTGTGA
TGGT1_268630	TGGT1_268630_7	GTGTGCAGAGCGTGAAGCTGG
TGGT1_268630	TGGT1_268630_8	GCCGCAGTGCACAAAAGCGAG
TGGT1_268630	TGGT1_268630_9	GTTCAGACCAGACGTAACTCA
TGGT1_268880	TGGT1_268880_1	GAACTCGATCCTGACGACGG
TGGT1_268880	TGGT1_268880_10	GCGTCATCTCCACCTTGTGC
TGGT1_268880	TGGT1_268880_2	GAGGAGCGTCACATGCGGGC
TGGT1_268880	TGGT1_268880_3	GAAGGGCGCGGTACAGGCAC
TGGT1_268880	TGGT1_268880_4	GCCGACGTCAAGGAAGGGCG
TGGT1_268880	TGGT1_268880_5	GTGCTCAAAGTGTTGAACAA
TGGT1_268880	TGGT1_268880_6	GTCGGTGAAGCCGACAGCCA
TGGT1_268880	TGGT1_268880_7	GGTGTCTCCTCCGACTGCGT
TGGT1_268880	TGGT1_268880_8	GCTTCCGCTAAAGATATGCAG
TGGT1_268880	TGGT1_268880_9	GATGTATGCGCTGCGAGCAC
TGGT1_269460	TGGT1_269460_1	GTTGCTTCAGAAAGAAACCG
TGGT1_269460	TGGT1_269460_10	GGGCTCTCGGTCTGACGCGG
TGGT1_269460	TGGT1_269460_2	GACAGGCAGCCACTGCGCCG
TGGT1_269460	TGGT1_269460_3	GCAGCCGTGAAGACAAACGA
TGGT1_269460	TGGT1_269460_4	GACGCGAGCGGCGAACACGG
TGGT1_269460	TGGT1_269460_5	GAACAGGGCGGACAGAAGGCG
TGGT1_269460	TGGT1_269460_6	GGGAGACGAAGACGACCCGG
TGGT1_269460	TGGT1_269460_7	GTGTCGGTCGCGGCGAACGG
TGGT1_269460	TGGT1_269460_8	GGTGGTCCGTACACGCGCGG
TGGT1_269460	TGGT1_269460_9	GAGGAAGAAGCGCCTGTGGGG
TGGT1_269960	TGGT1_269960_1	GGAGAAGCAGACACGCGAGG
TGGT1_269960	TGGT1_269960_10	GAAGTTGCTGATAGGCTGCAG
TGGT1_269960	TGGT1_269960_2	GAATTCGTGCAGTTGAGTGG
TGGT1_269960	TGGT1_269960_3	GCCTGAGGCAGCAAGACGCCG
TGGT1_269960	TGGT1_269960_4	GCGTCAGCCGACACACGGCGG
TGGT1_269960	TGGT1_269960_5	GAGAGCAAGACGACGAACTGA
TGGT1_269960	TGGT1_269960_6	GGGATTGTGTTGAACTACGG
TGGT1_269960	TGGT1_269960_7	GCTGCTGAAGAGCATAAACCA
TGGT1_269960	TGGT1_269960_8	GTGAGGATGACCAAGACGCGT
TGGT1_269960	TGGT1_269960_9	GAACAAAGCCTTTCTCGGGA
TGGT1_269970	TGGT1_269970_1	GACGGGAAGCCATGAAGTCG
TGGT1_269970	TGGT1_269970_10	GCTTCCATGCTGGTCTCCGC
TGGT1_269970	TGGT1_269970_2	GGACTCGCAGGAGACACCAG
TGGT1_269970	TGGT1_269970_3	GTTGGTAGAGAAACCAGCCGA
TGGT1_269970	TGGT1_269970_4	GGGTGAAGAAAAGGACTCGC
TGGT1_269970	TGGT1_269970_5	GCAGCACGGCAGACGAAACGC
TGGT1_269970	TGGT1_269970_6	GAGTCCAGTCAGCAGTGACGG
TGGT1_269970	TGGT1_269970_7	GCAAAGTGGCGCCGACAGCGA
TGGT1_269970	TGGT1_269970_8	GAAAGACAAGAGTTTGAACGC
TGGT1_269970	TGGT1_269970_9	GCCGCGAGTGACCAAGGTGT
TGGT1_270980	TGGT1_270980_1	GAAGACGCGGGAAGAGACAG
TGGT1_270980	TGGT1_270980_10	GACATCCGCTCGCGATTCGCG
TGGT1_270980	TGGT1_270980_2	GCCAGAGGGAACCCACAACAG
TGGT1_270980	TGGT1_270980_3	GGGAAGGACGCAGTGCGCAG
TGGT1_270980	TGGT1_270980_4	GCGAACAAGCAACGCCGACAG
TGGT1_270980	TGGT1_270980_5	GGAGCAGCAGACAGCAGAGA
TGGT1_270980	TGGT1_270980_6	GAGCAGAGACGGCAGAAGCGG
TGGT1_270980	TGGT1_270980_7	GTGTGCACATCGACCCTGCGG
TGGT1_270980	TGGT1_270980_8	GAGGACCTGAGAGAATGGAG
TGGT1_270980	TGGT1_270980_9	GATTCGCGCGGCATCGACGG
TGGT1_271870	TGGT1_271870_1	GAAGATGGAGGAAAAGCAGA
TGGT1_271870	TGGT1_271870_10	GTCGGCGGCTTGCTGAAGCGC
TGGT1_271870	TGGT1_271870_2	GGAAAGGGAGGAGACCGAGA
TGGT1_271870	TGGT1_271870_3	GAAAGATGAGGAGCGAGACG
TGGT1_271870	TGGT1_271870_4	GGCGAGGAAAGAGAAGAGGG
TGGT1_271870	TGGT1_271870_5	GGAAGACACGGCAGAAGGCG
TGGT1_271870	TGGT1_271870_6	GAGGGGAAGAGAAAGACGACG
TGGT1_271870	TGGT1_271870_7	GATGAGGAAGACGGAAGAGA
TGGT1_271870	TGGT1_271870_8	GAGAAAAGGCAAACGAAGTGA
TGGT1_271870	TGGT1_271870_9	GTTGCGACTGATAGCAGAGG
TGGT1_272320	TGGT1_272320_1	GGAGGAGGAGAACGAAGGGG
TGGT1_272320	TGGT1_272320_10	GAGGGAGGAGACTCACCCCAG
TGGT1_272320	TGGT1_272320_2	GAGGCAGAGGGAAAAGCCGA
TGGT1_272320	TGGT1_272320_3	GAAGAGCATGCAGAGGCAGA
TGGT1_272320	TGGT1_272320_4	GACATTCGGAGACGAAGTCG
TGGT1_272320	TGGT1_272320_5	GAGATCCTGGAGAAGAAGTCG
TGGT1_272320	TGGT1_272320_6	GGAGACGAAGACGCAGAACG
TGGT1_272320	TGGT1_272320_7	GAGAGGATGACACTGATGAGG
TGGT1_272320	TGGT1_272320_8	GCGGCTGCTGCACTACCTGG
TGGT1_272320	TGGT1_272320_9	GTGCCTTGCCCTCCACCGGG
TGGT1_272383	TGGT1_272383_1	GGGCGTACCGCAGCTCGGGA
TGGT1_272383	TGGT1_272383_10	GGCACCGGCTCACACACGCG
TGGT1_272383	TGGT1_272383_2	GCATGGACCACGACCTTGCGA
TGGT1_272383	TGGT1_272383_3	GGAAAGCCGCAGCATCAAGG
TGGT1_272383	TGGT1_272383_4	GCAGGAGAGAGGGGTGACGGG
TGGT1_272383	TGGT1_272383_5	GAAGCCTTCCAGTGGGGCGC
TGGT1_272383	TGGT1_272383_6	GGGCGACTGCGACAGTCGGA
TGGT1_272383	TGGT1_272383_7	GGAGTGGGAGATTCGCACCC
TGGT1_272383	TGGT1_272383_8	GCGCGCAACCTCCGTCGGAG
TGGT1_272383	TGGT1_272383_9	GAGGCTTCTTTCGAGTCCAG
TGGT1_272420	TGGT1_272420_1	GGCACTGGCAAACCAAAGAA
TGGT1_272420	TGGT1_272420_10	GCATTCTCACCCCGAAAGCA
TGGT1_272420	TGGT1_272420_2	GTCGGATGTACAGACGCCGG
TGGT1_272420	TGGT1_272420_3	GAAAATGAAGGGTCACGCGA
TGGT1_272420	TGGT1_272420_4	GAGAGACGGTAGAGGACGGGA
TGGT1_272420	TGGT1_272420_5	GACCGTCTCTGAGACAGACAG
TGGT1_272420	TGGT1_272420_6	GGTGGTCGACGAAAACGGAG
TGGT1_272420	TGGT1_272420_7	GCAGTTCGTCACTCTCCGAG
TGGT1_272420	TGGT1_272420_8	GCAACTCAAGACAGACATCG
TGGT1_272420	TGGT1_272420_9	GAATAATGCTGCCCAAGCTG
TGGT1_273050	TGGT1_273050_1	GAAAGCTTCCAGTAACTCCGG
TGGT1_273050	TGGT1_273050_10	GAATATGCCCGGAAATATGGA
TGGT1_273050	TGGT1_273050_2	GGGTTACAATACAGAAGCGG
TGGT1_273050	TGGT1_273050_3	GGACTGCCACAAGCAGGCCG
TGGT1_273050	TGGT1_273050_4	GCAACCTGAATCTCTACCGC
TGGT1_273050	TGGT1_273050_5	GGGAACGATGCAAAGAGTCG
TGGT1_273050	TGGT1_273050_6	GGAGGATCAACAGAGAATCG
TGGT1_273050	TGGT1_273050_7	GCCTCAAACTCAGGATTCGGG
TGGT1_273050	TGGT1_273050_8	GCAACGAGGCCCGCTGCGAG
TGGT1_273050	TGGT1_273050_9	GCAAACTGTTGGAGGTCCCAG
TGGT1_273200	TGGT1_273200_1	GACGAAAGCTCCGCAGGCGG
TGGT1_273200	TGGT1_273200_10	GTGACTTGCGCGCGGTTGCGG
TGGT1_273200	TGGT1_273200_2	GTAGGTGGCGATGTATGCCC
TGGT1_273200	TGGT1_273200_3	GTTTGCGCTTGTAGATCGCGG
TGGT1_273200	TGGT1_273200_4	GTCGGACGCCAGAGGTGCCGG
TGGT1_273200	TGGT1_273200_5	GAGTACCTGCTCGAAGAGCGG
TGGT1_273200	TGGT1_273200_6	GCACCTGTTACAGTCGAGGGG
TGGT1_273200	TGGT1_273200_7	GTCCGACACCCGCAGCGCGA
TGGT1_273200	TGGT1_273200_8	GCGAGTTCCTCCTCACCGCAA
TGGT1_273200	TGGT1_273200_9	GTCACGAATCGAAAACGCAC
TGGT1_273490	TGGT1_273490_1	GCAGAGGTATGGGCACCCGG
TGGT1_273490	TGGT1_273490_10	GAAGGCACTTGGAACAGTGA
TGGT1_273490	TGGT1_273490_2	GGCAACAGCCGACCTCGTGG
TGGT1_273490	TGGT1_273490_3	GCGAGTAAGTCAACTTCGTCG
TGGT1_273490	TGGT1_273490_4	GGGTTGTCTCCATCGCACAG
[truncated: 945 more rows]

## Sheet: Rawcounts
gRNA_ID	Lib	P4	WT_01	WT_02	WT_03	WT_04	WT_05	WT_06	WT_07	WT_08	WT_09	WT_10	WT_median
TGGT1_230840_5	5090	10241	5796	729	2197	10971	301	4318	11903	797	4354	37373	4336
TGGT1_234370_6	5012	5780	406	6760	1760	2775	992	428	3023	11	122	358	710
TGGT1_229930_10	5409	37249	52137	19723	102073	12592	38164	39637	91248	68331	53062	49832	50984.5
TGGT1_236000_10	5473	3326	209	10507	2250	1744	55	84	1	535	6268	258	396.5
TGGT1_225470_3	3135	344	2	10	41	0	0	12	7	0	0	28	4.5
TGGT1_248940_6	8836	1479	131	2020	112	1037	0	508	0	32	16	0	72
TGGT1_310030_2	4832	17880	1811	406	3796	638	148	6310	14545	22551	2180	4068	2988
TGGT1_236000_9	6052	532	0	0	0	6	0	0	0	0	0	1	0
TGGT1_288320_10	3191	14	0	0	0	0	0	0	0	0	0	0	0
TGGT1_206340_9	5047	10554	12894	335	17579	22874	238	10735	3820	23663	11920	13883	12407
TGGT1_297880_5	3105	4753	356	16	86	4	0	159	31	1	104	21	26
TGGT1_269970_9	5180	11	0	0	0	0	0	0	0	0	0	0	0
TGGT1_207930_5	6132	194	0	0	0	1	0	3	0	752	0	0	0
TGGT1_301430_8	4998	3970	3830	3	718	2018	283	392	114	0	1839	35	337.5
TGGT1_229930_9	6210	1962	78	0	53	1059	10	1079	1	0	10772	26783	65.5
TGGT1_240560_8	4069	2179	18	0	8	3	0	224	237	667	0	0	5.5
TGGT1_310070_5	5431	13321	55	51	91	717	288	143	512	5105	0	105	124
TGGT1_208430_10	5198	8747	854	26	3	796	112373	984	327	2	675	115	501
TGGT1_291800_5	4783	2362	168	34	66	46	0	2	106	6037	6	428	56
TGGT1_246920_10	3832	56	0	0	0	0	0	0	0	0	0	0	0
TGGT1_311470_7	4947	35	0	0	0	0	0	0	0	0	0	0	0
TGGT1_309885_4	8326	99	0	1	1	0	0	0	0	0	0	0	0
TGGT1_208730_2	6045	22177	82111	97890	35026	37599	18568	32698	48666	16320	29031	62160	36312.5
TGGT1_209240_4	5388	4784	173	1	1	413	0	855	0	557	2842	27	100
TGGT1_254120_4	4495	40	2	0	0	0	0	0	0	0	0	0	0
TGGT1_276990_9	7681	3204	9586	0	167	5	730	1138	7437	78	742	1864	736
TGGT1_312480_7	3706	9240	6646	7121	7757	21288	13826	4369	2367	5211	6995	50186	7058
TGGT1_246920_9	2159	3834	12055	107	541	82	7822	7356	3116	426	8903	4581	3848.5
TGGT1_249010_8	2772	4483	1676	274	862	1896	11	692	402	7671	5837	206	777
TGGT1_225490_8	3015	4144	9	157	83	4	0	2	1	0	221	6	5
TGGT1_278450_5	5116	4915	4400	1020	1537	2961	328	44	1141	1382	7718	783	1261.5
TGGT1_263810_7	4454	4131	402	116	188	307	10	776	11	44	210	522	199
TGGT1_217430_4	5203	4993	50	21	0	0	0	14	53	1	0	0	0.5
TGGT1_243450_5	6445	1382	0	0	3830	0	0	55	315	23	5585	2033	39
TGGT1_215290_2	6564	6	0	0	0	0	0	0	0	0	0	0	0
TGGT1_232400_7	5838	3132	2054	7	555	1	4	0	66	47	0	2	5.5
TGGT1_227970_6	7151	131	0	0	0	0	0	0	1	0	0	0	0
TGGT1_221590_4	4627	3212	4591	965	152	7257	8254	642	1077	551	17396	700	1021
TGGT1_227570_8	7075	5116	7514	10	1470	929	616	2918	1564	75	74	3933	1199.5
TGGT1_277760_7	6908	82	0	0	0	0	0	0	0	0	0	0	0
TGGT1_316710_2	5400	36792	27770	19527	587012	35457	5499	25412	19569	52338	12528	29304	26591
TGGT1_268880_7	6628	265	7	0	1536	0	0	0	0	0	0	6	0
TGGT1_261650_5	3094	12215	6162	20528	28690	80579	1919	6461	2972	6910	31742	24944	13719
TGGT1_266800_6	4768	27	0	0	0	0	0	1	0	0	0	0	0
TGGT1_291800_1	3828	94	0	0	0	0	0	0	0	0	0	0	0
TGGT1_318275_7	3180	12248	117075	11337	1856	846	447	10507	6058	10237	26324	17063	10372
TGGT1_217340_3	6763	644	0	0	0	0	0	0	0	0	0	0	0
TGGT1_207460B_10	4783	1282	0	1	1	2689	0	3	0	0	0	0	0
TGGT1_253770_8	8470	11261	6449	76	1492	8772	3773	7371	6150	5626	15327	3748	5888
TGGT1_313820_7	9474	10671	5015	190	1725	2	435	62	3793	63	223	5581	329
TGGT1_250740_8	8684	2173	26	86	0	0	119	1253	0	1	6	63	16
TGGT1_294440_7	8194	6932	12013	111	11539	2430	37	2896	2247	14127	2089	1546	2338.5
TGGT1_235470_2	11155	36	8	15	0	0	0	0	1	1	1	0	0.5
TGGT1_220510_7	8957	15954	24706	3797	50260	24425	18152	12037	5818	1840	11094	15278	13657.5
TGGT1_269960_8	4286	718	302	0	0	8	0	1	1	0	5	196	1
TGGT1_224980_3	5025	2932	124	0	0	36	0	36	140	35	1	226	35.5
TGGT1_263810_4	3671	82	0	0	0	0	0	0	0	0	0	0	0
TGGT1_294440_10	202	0	0	0	0	0	0	0	0	0	0	0	0
TGGT1_311470_2	3555	8	0	0	0	0	1	0	0	0	26	0	0
TGGT1_227952_1	4893	650	368	216	186	0	0	160	0	0	1	28	14.5
TGGT1_312490_2	4543	1759	0	28	0	0	0	64	1	0	13	53	0.5
TGGT1_211850_3	3061	950	0	0	1	0	0	0	0	0	0	0	0
TGGT1_227620_3	3608	504	5558	39	1332	712	54	667	120	41	0	33	87
TGGT1_213050_6	3846	1458	148	1	1962	166	0	936	128	22737	2	0	138
TGGT1_233310_3	4815	20	0	0	0	0	0	0	0	0	0	0	0
TGGT1_227620_8	7049	5311	708	18	487	1039	371	1292	342	6	1350	291	429
TGGT1_209030_1	5043	4	11	1	0	0	2	0	0	0	0	0	0
TGGT1_253770_5	3399	944	8	88	79	27	44	23	22	1	50	10	25
TGGT1_293690_2	3950	25	4	0	0	0	0	0	0	0	0	0	0
TGGT1_234510_7	5870	499	0	1	0	0	1	6	0	0	0	0	0
TGGT1_233830_8	3855	2847	117	31	977	2949	944	3473	295	0	2504	14071	960.5
TGGT1_224890_6	2810	1846	233	1	8	5151	0	540	1675	844	0	262	247.5
TGGT1_311470_5	4208	0	7	0	0	0	0	0	0	0	0	0	0
TGGT1_236000_1	3827	476	0	0	0	0	0	0	0	0	0	0	0
TGGT1_240560_3	2464	1853	19	1	16	0	0	0	11	13	0	285	6
TGGT1_309240_7	5010	32	18	0	0	0	0	0	0	0	0	0	0
TGGT1_232760_3	4583	2801	1202	4	1	497	185	156	53	0	37	782	104.5
TGGT1_247690_4	3250	8	0	0	0	0	0	0	0	0	0	0	0
TGGT1_260370_6	1183	1786	24	0	0	0	0	218	2106	3	102	50	13.5
TGGT1_263810_8	3800	38	0	0	0	0	0	0	0	0	0	0	0
TGGT1_234510_2	3542	6751	189	3	610	297	11	1531	3901	367	79	1846	332
TGGT1_243450_4	9405	1573	64	0	0	0	0	588	461	0	0	0	0
TGGT1_208550_1	4538	13521	24574	1002	32252	4239	682	39897	10610	51704	45560	66027	28413
TGGT1_282190_10	3948	950	8	0	1	1	0	0	1	0	0	0	0
TGGT1_241890_9	5153	2196	42	0	0	236	0	1132	1145	7	258	7337	139
TGGT1_277230_8	4349	6805	2660	534	39	13867	55	2213	2296	488	175	9494	1373.5
TGGT1_258940_9	4444	12148	5188	3011	8627	13519	1774	8980	2016	3697	3021	5520	4442.5
TGGT1_228360_5	4631	8873	1159	1541	758	2517	27	1807	23773	8729	782	1695	1618
TGGT1_224530_10	4794	1114	65	60	25	0	0	29	175	0	0	7	16
TGGT1_254610_6	4393	3272	709	923	1568	197	20	688	1057	1649	1286	601	816
TGGT1_258940_8	3518	38	5	0	0	0	0	0	0	0	0	0	0
TGGT1_239752_6	3113	2175	0	0	0	0	0	0	0	0	0	0	0
TGGT1_316710_9	3459	39032	47110	89868	48240	87877	52402	39578	50077	87069	39438	57084	51239.5
TGGT1_234370_8	3150	4170	4	137	8	98	24	95	24	37	66	877	51.5
TGGT1_273930_4	6110	69	0	0	0	0	2	0	0	0	0	0	0
TGGT1_240560_5	4814	220	1	0	0	1	0	0	0	0	0	0	0
TGGT1_319560_4	5698	2268	89	359	194	392	19	407	2201	10	126	50	160
TGGT1_311010_10	4445	15685	12765	20072	3193	43004	13722	60644	9046	14052	12793	6998	13257.5
TGGT1_316255_8	2854	73	0	0	0	0	0	0	0	0	0	0	0
TGGT1_212920_6	3976	15	0	0	0	0	0	0	0	0	0	0	0
TGGT1_316255_4	6906	514	0	0	0	0	0	30	0	0	0	0	0
TGGT1_203810_10	6176	838	9	156	4619	0	0	0	43	2	1	0	1.5
TGGT1_221200A_5	6068	6731	3608	1315	212	2084	91	1390	868	701	48	5759	1091.5
TGGT1_229930_8	4093	2563	33	0	0	0	0	0	0	0	0	0	0
TGGT1_201860_8	4006	26805	20724	24544	4211	13907	5345	17988	23609	32002	5480	55636	19356
TGGT1_312570_5	4152	2	0	28	0	1	0	0	0	0	0	0	0
TGGT1_224910_7	4517	755	0	7	0	0	0	123	0	0	0	0	0
TGGT1_258940_7	5138	17883	18328	19972	15547	27138	13182	20363	11099	10601	18657	105133	18492.5
TGGT1_248600_8	4771	14730	2891	4981	53708	21253	188602	4666	3919	5264	25193	29163	13258.5
TGGT1_286630_9	3186	6	0	0	0	0	0	0	0	0	0	0	0
TGGT1_224910_10	4919	2115	360	7	2038	481	144	2622	127	13	597	2420	420.5
TGGT1_212920_9	4020	1051	0	0	0	0	21	0	121	0	590	3517	0
TGGT1_277230_10	4597	10275	3632	3103	10161	8404	1966	1488	719	8	3176	2651	2877
TGGT1_234510_8	3983	994	0	0	0	364	0	115	2	14	96	1	1.5
TGGT1_208550_5	3870	737	1	0	0	0	0	0	0	0	25	0	0
TGGT1_314500_8	4844	1101	0	0	6	3	0	2153	624	0	0	0	0
TGGT1_217550_10	3261	73	23	0	0	219	0	1	96	0	0	0	0
TGGT1_316255_7	4529	268	0	0	0	0	0	0	0	0	0	0	0
TGGT1_260370_9	3988	2	0	0	0	0	0	0	0	0	0	1	0
TGGT1_206340_8	6809	4000	77	18	3184	0	64	541	414	0	21	105	70.5
TGGT1_221170_6	5965	687	0	0	0	1	0	55	463	0	0	0	0
TGGT1_227970_5	7108	117	0	0	0	0	0	0	1	0	0	0	0
TGGT1_317705_8	4597	734	0	101	119	0	0	182	1595	21	0	3178	61
TGGT1_248980_8	3841	452	0	0	0	0	0	0	0	0	0	0	0
TGGT1_217340_8	9638	9238	4800	566	1101	1746	3686	10319	2146	7045	2442	6294	3064
TGGT1_229380_5	3780	2111	3357	23585	61	1298	835	357	2063	21	50	895	865
TGGT1_258160_10	3529	4872	0	1244	25	2170	24	30	2034	34	192	35	34.5
TGGT1_209870_6	4321	2654	1743	711	532	1762	3	32783	2583	3199	6710	2091	1926.5
TGGT1_240700_10	3653	2204	261	5542	1	6822	35	3125	5577	50	10	209	235
TGGT1_242270_2	4511	9932	10078	2552	389	9137	2175	10425	5296	30255	2775	5263	5279.5
TGGT1_267150_5	5520	1838	323	0	11	3	184	411	12	53	0	46	29
TGGT1_266120_8	4678	1073	76	0	0	10	63	0	0	1	0	320	0.5
TGGT1_232760_10	4331	28	0	0	0	0	0	0	0	0	0	0	0
TGGT1_221170_4	3747	278	0	0	0	0	51	0	0	0	0	0	0
TGGT1_212920_10	7346	11727	2540	304	657	1150	1081	989	10159	93	3844	1877	1115.5
TGGT1_213050_5	3332	11281	10554	3203	5087	12183	24910	12403	12804	40417	61966	24959	12603.5
TGGT1_250040_9	5683	4603	4057	9148	142	14200	1	3283	4122	340	93	5600	3670
TGGT1_310030_7	5043	3115	2	0	0	0	0	0	0	0	0	490	0
TGGT1_230030_4	5619	49	0	0	0	0	0	0	0	0	0	0	0
TGGT1_217850_2	5330	2233	1	0	5	26	0	671	0	0	0	0	0
TGGT1_221590_2	4709	108	0	0	0	0	0	0	0	0	0	0	0
TGGT1_253560_1	5426	16995	1811	423	371	1398	530	4247	278	199	1219	20329	874.5
TGGT1_213610_4	4837	29	0	0	0	0	0	0	0	0	0	0	0
TGGT1_257380_9	4318	1952	1	0	0	0	0	0	0	0	0	0	0
TGGT1_227952_9	5496	939	787	0	0	114	0	46	3	0	93	4	3.5
TGGT1_234370_7	5794	3596	71	65	0	27	0	0	141	3689	138	1	46
TGGT1_202890_10	4318	2395	7674	4187	19	8608	1480	6021	15206	3638	1202	1692	3912.5
TGGT1_208550_7	3874	191	0	0	1	0	0	0	0	0	0	0	0
TGGT1_289620_8	4488	3222	1396	1066	1596	2066	27	3140	951	56	55	1225	1145.5
TGGT1_224470_7	4283	9974	1673	1630	2465	1548	54	906	2457	5703	1093	1629	1629.5
TGGT1_244380_8	4663	0	0	0	0	0	0	0	0	0	0	0	0
TGGT1_221922_4	5042	4732	629	18	48	17	162	500	1353	491	0	412	287
TGGT1_277840_10	4775	8700	0	0	0	0	0	1	1	0	0	0	0
TGGT1_221590_6	4613	11698	1647	5523	5998	6394	615	8234	6290	5791	2686	12231	5894.5
TGGT1_221922_3	4394	134	0	0	0	0	0	0	0	0	0	0	0
TGGT1_317705_9	5966	937	0	3860	3157	2	3	0	625	14	0	97	8.5
TGGT1_213050_7	4214	5165	0	0	1	0	3696	0	100	597	0	507	0.5
TGGT1_248140_6	7326	2525	147	0	83	0	0	169	0	9	19	1	5
TGGT1_294690_3	5000	4952	129	208	1222	280	241	507	250	467	1629	896	373.5
TGGT1_246460_9	5107	3838	3177	348	52	3711	1	17719	3210	7898	39275	11540	3460.5
TGGT1_408620_10	2691	1298	24	4961	128	7594	151	5707	1040	0	0	5425	595.5
TGGT1_221170_3	7010	5406	205	37	31	325	0	3	21	381	1	68	34
TGGT1_249010_2	7861	29984	42727	2262	40480	23433	17028	40633	32154	118263	2972	34747	33450.5
TGGT1_212210_8	4997	14797	16034	565	1489	9943	17812	3403	5721	16788	1912	11695	7832
TGGT1_263820_8	4673	5634	584	107	0	53	2037	482	279	2793	2186	507	494.5
TGGT1_263820_10	8000	161	0	0	0	0	0	0	39	0	0	0	0
TGGT1_215290_10	4633	11840	8328	22536	10073	3334	1234	6340	6485	39475	11672	8979	8653.5
TGGT1_227560_10	6941	4058	1607	743	34	496	37	524	341	1816	597	594	559
TGGT1_223672_5	5727	7428	49	0	1	25	0	106	1	69	720	853	37
TGGT1_242270_3	6073	6449	92	1068	227	3461	0	469	27137	1661	51	342	405.5
TGGT1_309885_10	4650	12168	16587	1412	10443	9091	228	1959	17836	3482	8335	7371	7853
TGGT1_221470_10	8099	5111	1610	14	1523	2914	165	176	911	957	1434	966	961.5
TGGT1_264660_5	6635	9248	466	2933	844	20473	59063	2386	2294	2351	340	1650	2322.5
TGGT1_233850_8	13434	4362	97	95	3465	4485	7152	6108	1117	96	261	60	689
TGGT1_236270_10	3355	1317	14	0	1	0	0	0	9	0	0	0	0
TGGT1_226420_8	3878	21994	8391	155203	1285	6776	72579	3845	11796	38395	3042	6431	7583.5
TGGT1_221470_1	3682	2727	37	247	23	2	14	29	75	0	8	630	26
TGGT1_203710_2	5397	241	0	0	0	0	0	0	0	0	0	0	0
TGGT1_212920_1	5482	876	4	1189	0	4	20	0	0	0	0	0	0
TGGT1_224470_8	4123	26031	32565	12379	92502	26405	7982	18857	27974	43751	2660	28133	27189.5
TGGT1_230070_5	4536	10896	14054	5570	964	17332	15040	9150	5271	1673	6531	3623	6050.5
TGGT1_201860_9	2827	19415	2831	2577	17390	36888	7124	12909	24719	7575	2219	13100	10242
TGGT1_263810_9	7456	3826	4	13	258	2	0	0	330	0	0	11	3
TGGT1_253570_4	5413	2480	0	1	0	0	0	0	0	0	0	0	0
TGGT1_251850_2	4102	1554	105	21	182	0	0	1273	365	0	0	865	63
TGGT1_214830_6	4704	3690	407	1129	57	289	194	1126	425	202	936	27	348
TGGT1_313820_1	3688	454	0	0	0	0	0	0	0	0	0	1	0
TGGT1_223940_8	4447	384	0	0	0	0	0	0	1	1	0	0	0
TGGT1_288920_7	4803	19231	13642	5397	60	3363	144043	2687	3791	43496	26001	7934	6665.5
TGGT1_206580_6	7242	13958	6137	966	5764	8816	9594	12443	4468	3098	2112	4304	5116
TGGT1_207590_9	6387	1	0	0	0	0	0	0	0	0	0	0	0
TGGT1_214300_8	5675	12453	1543	60	231	1481	1665	2325	18295	3036	7303	12142	1995
TGGT1_272420_9	3030	420	87	0	55	0	0	0	0	0	0	0	0
TGGT1_259040_6	8182	16404	13070	3950	807	4116	1002	6378	5420	1724	12043	2563	4033
TGGT1_224910_5	3916	675	6	0	0	0	4	2	0	0	0	2	0
TGGT1_264660_9	3545	762	49	0	0	0	0	52	0	0	38	0	0
TGGT1_213680_10	3639	6972	352	1	690	76	465	477	299	12	0	150	224.5
TGGT1_268630_2	5707	2862	39	11540	2145	10	0	743	226	28	350	9062	288
TGGT1_313820_4	3742	2107	204	132	31	84	477	446	579	4573	3185	1030	461.5
TGGT1_254510_8	3925	2888	0	631	10	66	1	2094	7	89	41	44	42.5
TGGT1_225540_9	3136	6501	6219	1520	405	1215	243	95	1095	34864	134	2906	1155
TGGT1_253560_7	2641	1	1	0	0	0	0	0	0	0	0	0	0
TGGT1_236000_5	5470	724	6	35	5054	47	0	917	0	0	0	0	3
TGGT1_216055_10	4303	1244	0	0	32	38	0	0	483	0	146	0	0
TGGT1_277080_4	4381	10676	3368	655	79	2428	1951	3744	10234	313	23698	488	2189.5
TGGT1_244180_8	6155	34	1	1	0	0	0	0	0	0	0	0	0
TGGT1_268630_4	3167	354	13	7	74	5	0	14	60	22	0	6	10
TGGT1_251640_6	4865	759	0	3	0	0	0	1	0	0	0	0	0
TGGT1_289050_6	4790	20	1	0	0	0	0	0	0	0	0	0	0
TGGT1_239752_7	2697	734	0	0	0	0	0	0	0	0	0	0	0
TGGT1_264000_6	5219	1971	40	0	1	138	0	54	1325	292	0	36	38
TGGT1_294970_2	4187	3878	486	15	38	812	51	831	632	3	0	211	131
TGGT1_230840_10	5257	1397	49	42	1	285	1	6	0	15	0	0	3.5
TGGT1_408620_1	2846	4450	29	1312	37	4789	30	869	265	716	1796	91	490.5
TGGT1_253470_9	6751	15637	21866	1406	1308	10290	2549	3280	6805	1639	5382	10776	4331
TGGT1_208390_9	5782	3806	105	1779	3	0	109	55	0	0	14	76	34.5
TGGT1_223140_7	7419	1002	738	22	2379	277	0	67	44	785	0	2908	172
TGGT1_277760_3	3601	143	0	0	1	0	0	0	0	0	0	0	0
TGGT1_254050_10	5025	3676	8357	930	1	2766	45	0	402	6	0	204	124.5
TGGT1_262080_8	11975	4895	227	850	6	27	2	9	22	1	54	1	15.5
TGGT1_208390_4	2769	2479	43	0	0	0	26	4	0	148	0	0	0
TGGT1_213680_2	2985	4841	18002	1682	43405	7910	3986	9660	25233	206	10307	10072	9866
TGGT1_234980_5	4362	189	1	0	2	0	1	0	0	0	0	0	0
TGGT1_267500_9	3470	270	0	14	1	1	0	0	0	0	0	0	0
TGGT1_317705_1	7068	908	229	0	0	1	1295	0	128	2582	704	138	133
TGGT1_200440_3	4752	104	10	0	0	0	0	0	0	0	0	0	0
TGGT1_229930_4	7435	19826	16177	17045	8079	5847	6929	14451	11363	8819	5337	18585	10091
TGGT1_276100_2	3165	399	0	0	25	0	0	0	17	0	0	21	0
TGGT1_267150_4	4128	7527	3664	0	20	2589	271	10776	227	9747	511	1275	893
TGGT1_208550_4	4437	6738	805	0	36	1032	29	848	1533	6356	1491	682	826.5
TGGT1_315710_2	3106	247	0	0	0	1	0	0	0	0	0	0	0
TGGT1_312600_5	8187	6536	5564	1713	3866	843	31199	61745	1608	1488	19532	15204	4715
TGGT1_266120_10	2634	3	1	0	1	1	0	0	0	0	0	1	0
TGGT1_312480_3	2937	7578	2853	632	4	1283	397	22	985	222	44	628	512.5
TGGT1_241890_3	2427	2595	764	0	58	1869	7074	1006	40	2651	48	11894	885
TGGT1_264770_7	5891	2114	1221	1923	2268	63	0	89	0	4	28	442	76
TGGT1_301430_4	4081	571	0	3	1	0	0	0	0	0	0	412	0
TGGT1_204490_7	3763	21	0	0	0	0	0	0	0	1	0	0	0
TGGT1_294440_6	5303	1955	79	249	4625	1073	1792	3	304	34	1497	208	276.5
TGGT1_239400_6	5351	9978	35274	44468	38418	2199	14213	8765	25588	11295	6139	10981	12754
TGGT1_225540_5	5368	39	0	0	0	0	0	0	0	0	0	0	0
TGGT1_294440_4	5081	8196	1172	218	97	292	557	3381	1111	483	131	2928	520
TGGT1_310450_7	5090	41	0	0	0	0	0	0	0	0	0	0	0
TGGT1_233850_3	6270	1018	0	32	0	0	0	42	0	0	0	0	0
TGGT1_229420_5	5415	43526	49931	300114	129206	71833	54133	83166	41138	61703	53074	153160	66768
TGGT1_228360_8	8369	8441	3344	639	15637	2888	1	8427	7104	25626	1148	10904	5224
TGGT1_228300_10	4819	6476	361	201	923	1513	112	2303	821	1697	6705	877	900
TGGT1_235470_9	2283	0	0	0	1	0	0	0	0	0	0	1	0
TGGT1_259870_6	4040	2910	133	2	3	2302	690	104	1393	49632	106	12972	411.5
TGGT1_259950_5	6375	13088	2200	131	0	896	4189	831	473	2427	401	1338	863.5
TGGT1_230980_9	3957	2748	4084	900	2087	80	0	2524	25	805	5468	12340	1493.5
TGGT1_264770_8	2853	37	1	0	0	0	0	0	0	0	0	0	0
TGGT1_319730_6	5244	173	0	0	0	0	1	0	0	0	0	0	0
TGGT1_224910_8	4676	1163	0	7	0	0	0	0	0	0	0	0	0
TGGT1_312490_9	5527	4914	206	23	1	916	991	455	746	7485	27	1460	600.5
TGGT1_264660_8	6845	7945	4530	30237	3080	7491	288	4012	90	89	3753	4103	3882.5
TGGT1_217340_5	4087	808	0	0	0	69	0	0	0	8	0	0	0
TGGT1_248980_7	3074	36	0	0	0	0	0	0	0	0	0	0	0
TGGT1_229420_4	16512	15526	6264	5242	2667	10034	4355	15259	15305	9156	2407	20914	7710
TGGT1_224520_2	3182	106	0	0	0	0	0	0	0	0	0	0	0
TGGT1_289620_7	4181	1559	0	9	14	1893	15	112	0	0	0	159	11.5
TGGT1_276990_4	4908	4786	336	4485	18995	183	2782	2530	26023	954	28	3349	2656
TGGT1_248980_1	5645	64	0	0	0	0	0	0	0	0	0	0	0
TGGT1_217550_3	8813	9248	1960	719	4446	285	3192	12926	2161	7275	5738	3777	3484.5
TGGT1_277820_2	4511	6992	7261	345	17516	744	13807	753	12408	17014	111	10921	9091
TGGT1_207590_10	7827	1865	33	0	0	0	0	0	0	0	0	0	0
TGGT1_263560_10	4270	2417	0	0	100	158	0	125	211	44	3820	1	72
TGGT1_257380_3	6602	3226	4	24	2	10	0	566	1638	0	571	0	7
TGGT1_257780_6	4509	384	0	1	0	0	32	0	0	0	0	0	0
TGGT1_236000_2	7078	15	0	0	0	0	0	0	0	0	0	0	0
TGGT1_263820_2	4768	2206	1	0	0	12	0	0	0	39	0	0	0
TGGT1_317705_3	8997	8461	5806	5589	45843	3029	33415	26100	2205	8965	1146	1881	5697.5
TGGT1_248600_2	4110	0	0	0	0	0	0	0	1	0	0	0	0
TGGT1_273980_10	10798	7321	491	0	57	0	174	0	796	1750	290	9	115.5
TGGT1_264450_9	6876	18090	20019	12831	6586	6640	1850	13199	7638	6505	1536	10544	7139
TGGT1_290730_9	6601	10716	19662	32279	2892	7455	82	10838	7564	11301	4833	13091	9201
TGGT1_261650_4	3843	1852	0	0	0	0	0	0	0	0	0	0	0
TGGT1_208430_8	5118	4451	506	26	971	1971	2862	1276	8128	2378	38	2065	1623.5
TGGT1_266950_3	4380	7573	1720	1695	405	1337	68	3077	148	2402	303	3006	1516
TGGT1_254510_6	5292	654	0	0	0	0	1	0	1	0	0	0	0
TGGT1_273490_2	9498	2166	572	510	1386	412	102	3196	151	45	1534	3492	541
TGGT1_293540_4	11790	11670	15425	65836	96629	50372	52779	4845	3149	45086	6607	16456	30771
TGGT1_235470_10	6953	1073	108	24	2567	0	0	8851	22	0	0	32	23
TGGT1_241880_1	6094	1903	310	0	0	3	1	523	194	70	10	0	6.5
TGGT1_257990_7	9328	437	17	42	1	1	2	0	0	1	0	1	1
TGGT1_235160_9	5375	39	0	0	0	0	0	0	0	0	0	0	0
TGGT1_290730_4	5924	16214	14214	87938	106177	8621	14677	8193	17953	10423	2186	19550	14445.5
TGGT1_318275_6	5800	311	0	0	0	0	0	0	0	0	0	0	0
TGGT1_241880_7	3128	2307	11886	599	1754	384	16	3071	676	878	154	688	682
TGGT1_216055_1	10788	32022	29577	13293	94228	19649	1487	18729	35522	34800	7350	24808	22228.5
TGGT1_253470_2	5701	2324	5	39	35	18	0	209	284	1	16	20	19
TGGT1_246920_8	5882	7732	4264	3620	894	11182	8541	13439	4008	2717	1941	3903	3955.5
TGGT1_313790_1	4208	194	0	0	0	0	0	1	0	0	0	0	0
TGGT1_314500_9	2884	43	0	10	1	1	0	0	0	0	2	0	0
TGGT1_202390_9	4013	5244	4179	1634	23770	5251	1897	10003	7811	475	741	2598	3388.5
TGGT1_227560_1	4282	5	0	0	0	0	0	0	0	0	0	0	0
TGGT1_276890_9	4490	10647	1025	1320	8019	1036	106	5452	3587	4389	2846	1506	2176
TGGT1_300350_6	6670	16717	13156	13439	21866	9222	47611	20122	10638	35683	5486	13286	13362.5
TGGT1_310150_8	5332	242	0	21	0	0	1	0	8	0	0	0	0
TGGT1_230190_1	5227	9	2	0	12	1	0	9	1	0	0	4	1
TGGT1_309590_4	4380	8835	3969	352	2782	2425	766	3698	475	1420	2582	7531	2503.5
TGGT1_269960_2	6735	3293	109	3529	169	666	0	542	3020	50	17	740	355.5
TGGT1_227560_8	5235	144	0	0	0	0	0	0	0	0	0	0	0
TGGT1_310150_2	4411	837	1	0	0	0	0	0	0	0	0	0	0
TGGT1_235160_4	4510	8	0	0	0	0	1	0	0	0	0	0	0
TGGT1_310240_7	7940	9365	4451	112	33464	2411	40	684	1531	1222	676	1872	1376.5
TGGT1_229390_4	3156	4995	18823	2	143	501	218	53	780	4669	21	4632	359.5
TGGT1_306620_5	7382	5267	1977	184	492	1	2127	435	8231	442	9327	5066	1234.5
TGGT1_261650_6	5089	0	1	0	0	0	0	0	0	0	0	0	0
TGGT1_223940_9	4488	8	0	11	0	0	3	0	0	0	0	0	0
TGGT1_215380_6	6983	15186	12240	39205	84143	4898	46717	27615	175453	20529	56171	22045	33410
TGGT1_209600_9	4466	334	0	0	0	0	0	64	0	0	0	0	0
TGGT1_294970_1	4413	4993	2685	33061	1371	16481	100	6796	2735	1646	512	16070	2710
TGGT1_225310_7	4348	2514	3	0	0	0	0	230	0	168	0	272	0
TGGT1_247920_3	6109	72	0	0	0	0	0	0	0	0	0	0	0
TGGT1_229930_2	6714	23558	5795	79871	76728	28097	38780	57053	20274	13343	7150	3368	24185.5
TGGT1_309870_7	5351	111	0	10	0	0	0	0	6	0	50	0	0
TGGT1_244380_9	5209	316	0	0	0	0	0	0	0	0	0	0	0
TGGT1_310450_3	4772	5783	1614	382	29	233	1555	1265	381	34	770	1085	576
TGGT1_221170_9	5375	592	31	0	0	0	0	0	0	0	1	0	0
TGGT1_304680_1	6496	21	0	0	2	0	0	0	0	0	0	0	0
TGGT1_221200A_2	5111	3360	1	0	0	140	0	1	2725	0	0	97	0.5
TGGT1_235140_6	3985	13185	9977	3121	4679	9400	764	13335	8948	14956	4217	3080	6813.5
TGGT1_215380_3	4524	51	0	0	0	0	0	0	0	0	0	0	0
TGGT1_311230_5	2247	0	0	0	0	0	0	0	0	0	0	0	0
TGGT1_226840_3	4550	25	0	0	0	0	0	0	0	0	0	0	0
TGGT1_208730_6	4290	4435	1556	564	124	719	9	771	3375	708	419	981	713.5
TGGT1_254870_3	4570	688	15	1	199	329	0	0	42	0	0	59	8
TGGT1_310870_4	5686	1305	2328	0	0	0	0	0	222	0	188	0	0
TGGT1_316255_2	3467	1475	95	0	373	22	0	18	275	1177	0	474	58.5
TGGT1_200440_9	5479	4255	4742	713	1512	13696	3776	2447	8342	68	2883	6073	3329.5
TGGT1_309870_4	7463	2997	150	627	89	23	26	442	1933	48	412	111	130.5
TGGT1_300350_5	2892	4048	846	2007	425	1213	994	879	3186	1825	5203	97576	1519
TGGT1_305860_9	4536	428	0	117	0	1	1	8	6	6	0	0	1
TGGT1_289620_4	3343	210	0	1	0	0	0	0	0	0	0	0	0
TGGT1_255370_6	4224	16	0	14	0	0	0	0	0	0	0	0	0
TGGT1_262730_5	7432	30425	66290	16038	105129	64047	34884	32908	34404	53104	3692	36369	35626.5
TGGT1_305510_9	6290	1205	0	0	0	0	0	0	0	0	0	0	0
TGGT1_267150_6	6382	2037	7	0	0	2649	0	1077	49	0	0	0	0
TGGT1_223672_2	4668	19	1	0	0	0	0	0	0	0	0	0	0
TGGT1_232400_3	10182	17119	65420	63684	9918	10702	6137	19472	8267	719	15441	23262	13071.5
TGGT1_314850_10	6803	7307	431	59	1882	1468	582	738	99	8387	783	826	760.5
TGGT1_225540_3	4557	265	0	0	0	0	0	0	0	0	0	0	0
TGGT1_268630_7	6148	3036	63	74	1	150	7	1834	455	0	0	39	51
TGGT1_282190_3	2816	98	0	0	1	0	0	0	0	0	0	0	0
TGGT1_235160_10	6528	7959	2211	214	174	2042	109	3226	562	2331	2493	1086	1564
TGGT1_254050_4	3907	9513	131	1724	14302	1627	47	80	624	2873	2263	923	1275
TGGT1_262730_10	8779	17962	41491	102971	8060	6036	3641	17390	3036	17003	3552	16290	12175
TGGT1_313790_3	4550	1300	651	0	310	4	3964	228	33	409	1215	11	269
TGGT1_227570_3	4970	7504	3309	629	197	493	15132	4574	690	6890	132	1469	1079.5
TGGT1_310070_8	3903	7475	408	67	1	9	114	152	44	18	0	248	55.5
TGGT1_223750_5	5495	3	0	0	1	0	0	0	0	0	0	0	0
TGGT1_206580_4	3761	779	0	0	0	4	0	0	0	0	0	6	0
TGGT1_272320_8	8856	13617	1344	6940	157	14755	1389	848	191	2067	519	847	1096
TGGT1_310450_4	4714	1136	1	0	0	0	0	0	0	0	0	31	0
TGGT1_223750_9	3990	8	0	0	0	0	0	0	0	0	0	0	0
TGGT1_254870_2	5068	2272	178	0	0	7	0	45	0	0	71	472	3.5
TGGT1_462965_4	4420	65	0	2	34	9	4	0	0	0	27	0	1
TGGT1_312640_7	6951	1830	16	25	0	4778	1949	547	131	163	0	782	147
TGGT1_254050_7	3941	4140	23	1186	467	32	1021	2295	415	1	48	807	441
TGGT1_276890_10	2942	1465	0	0	12	1	0	0	0	0	0	0	0
TGGT1_263200_1	5779	6249	0	4	295	52	1	10	21	286	209	128	36.5
TGGT1_249390_10	6373	8183	317	649	280	82	62	24	1777	5	77	37	79.5
TGGT1_294970_7	3437	1242	10	0	0	0	0	173	0	35	0	0	0
TGGT1_221390_8	5743	3812	3469	1306	5238	910	5643	66	1141	15	345	2196	1223.5
TGGT1_240500_2	3980	725	53	1	0	0	0	11	0	0	1	0	0
TGGT1_276990_3	8421	11857	514	4194	15689	2748	963	26353	2763	10478	3200	3580	3390
TGGT1_227952_8	3078	0	0	0	0	0	0	0	0	0	0	0	0
TGGT1_310450_9	4952	1831	1646	21	6014	55	4044	1022	6533	999	666	511	1010.5
TGGT1_235140_8	3757	21682	45784	23847	39107	31821	8604	33680	15335	16093	184449	36466	32750.5
TGGT1_232400_1	3549	12	0	0	0	0	0	0	0	0	0	0	0
TGGT1_237460_9	4821	910	0	0	0	0	0	0	0	0	0	0	0
TGGT1_224110_2	4185	106	0	0	0	0	0	1	0	0	0	0	0
TGGT1_314500_7	4413	5987	143	137	1	3	1812	10	1	17	592	376	77
TGGT1_237570_5	2340	7	0	0	0	0	0	0	0	0	0	0	0
TGGT1_224980_2	3579	31	0	0	0	0	0	0	0	0	0	0	0
TGGT1_228360_3	4181	2801	0	0	100	76	0	153	188	35	5632	0	55.5
TGGT1_314850_8	4268	4646	1798	2942	1025	668	774	33864	1777	435	295	6424	1401
TGGT1_276890_3	3482	93	0	0	0	0	0	0	0	0	0	0	0
TGGT1_243760_7	3401	375	299	0	74	158	0	0	1145	126	14838	0	100
TGGT1_257430_8	5006	1165	22	828	20	6024	47	111	989	194	709	358	276
TGGT1_319730_5	4743	1592	0	0	0	0	0	0	0	222	4695	0	0
TGGT1_213610_6	4841	17	0	0	0	0	0	0	0	0	0	0	0
TGGT1_239080_3	5509	83	0	0	1	0	0	0	0	1	0	0	0
TGGT1_244280_2	4552	23981	14773	9468	27679	24840	16902	10810	11380	24321	1454	6930	13076.5
TGGT1_221170_5	4226	2057	0	1	0	400	0	0	1	0	0	0	0
TGGT1_234510_9	4683	228	0	0	0	0	0	0	0	0	0	0	0
TGGT1_237570_6	3554	1278	236	0	0	36	0	274	180	33	0	0	16.5
TGGT1_223750_6	4355	18	1	49	1	1	0	0	1	11	0	1	1
TGGT1_263820_4	5560	3557	59	0	32	9824	102	0	453	1476	240	53	80.5
TGGT1_209030_7	4593	18	0	0	0	0	0	0	0	0	0	0	0
TGGT1_224470_5	5898	25251	17948	1676	83808	64645	12064	15768	17534	25795	8485	20369	17741
TGGT1_305510_6	5221	28	0	0	0	0	0	0	0	0	0	0	0
TGGT1_215290_3	6468	232	27	0	0	242	0	68	101	0	0	0	0
TGGT1_208390_6	4461	4450	0	0	0	0	0	0	0	0	21	71	0
TGGT1_229930_3	5697	2051	469	0	29	1743	64	0	136	10	237	138	100
TGGT1_213520_4	7592	3380	1474	119	1192	240	70	65	1467	115	523	257	248.5
TGGT1_251640_10	2394	0	0	0	0	0	0	0	0	0	0	0	0
TGGT1_264220_4	3812	2959	0	2	0	0	0	0	0	0	0	0	0
TGGT1_230070_1	3674	17470	20833	7588	6947	7109	14695	5137	8357	4217	6215	19807	7348.5
TGGT1_240700_1	4021	9	0	0	0	0	0	0	0	0	0	0	0
TGGT1_216130_7	6856	6798	0	119	5	37	2	7	40	0	0	353	6
TGGT1_309870_10	7796	19735	1675	90499	340	1864	131	855	4124	697	1271	170	1063
TGGT1_241880_6	5157	16	0	0	0	0	0	0	1	0	0	0	0
TGGT1_266800_2	4572	8	0	0	0	0	0	0	0	0	0	0	0
TGGT1_314500_5	5146	6826	108	2035	6	7	41817	931	30144	5949	439	1164	1047.5
TGGT1_253560_9	4322	3477	2	0	0	21	0	0	0	0	0	71	0
TGGT1_251640_9	3546	93	0	0	0	0	0	0	0	3	0	0	0
TGGT1_221190_8	6853	471	0	1	0	0	0	0	0	0	0	0	0
TGGT1_207460B_8	10414	90	0	0	0	1	0	0	0	0	0	1	0
TGGT1_215980_8	7788	27	0	0	0	0	0	0	1	0	0	0	0
TGGT1_213610_9	4450	4641	50	25	1	0	249	57	79	71	118	19	53.5
TGGT1_246080_6	7668	8801	821	109	250	129	43227	850	57	42	70	1024	189.5
TGGT1_276990_6	5867	2927	5	0	39	165	0	30	134	1	13	4	9
TGGT1_208730_7	2807	634	573	0	0	0	0	180	0	0	0	0	0
TGGT1_277230_1	5823	7658	945	6936	2926	1173	1628	1879	1847	1468	45	1558	1593
TGGT1_255370_9	3253	1	0	0	0	0	0	0	1	0	0	0	0
TGGT1_230840_4	5246	6850	10703	6274	328	3335	560	194	2499	433	737	1231	984
TGGT1_300350_7	6526	1539	947	92	209	414	0	565	6	0	612	737	311.5
TGGT1_254870_6	4045	435	0	0	0	0	14	0	0	0	0	0	0
TGGT1_243250_10	4458	29	26	262	0	0	0	1	0	0	0	1	0
TGGT1_255660_10	8347	1720	1	319	0	0	0	2	0	0	0	0	0
TGGT1_269460_9	3997	326	0	0	0	0	0	0	0	0	0	0	0
TGGT1_277840_6	4498	53	0	0	0	0	0	0	0	0	0	0	0
TGGT1_318275_3	4182	489	0	0	0	1	0	557	0	0	9	0	0
TGGT1_255370_5	5714	11	0	0	0	0	0	0	0	0	0	0	0
TGGT1_227570_6	5665	2515	0	0	1	39	0	1	0	9	0	0	0
TGGT1_216130_1	5928	1	0	0	0	0	0	0	0	0	0	0	0
TGGT1_217550_2	3112	5301	2558	410	1919	1437	132	895	79	69	626	22	518
TGGT1_239080_1	5391	2291	147	153	1	104	0	136	428	1	785	833	141.5
TGGT1_249390_8	4946	7470	5520	87	9	879	0	1544	324	278	1	19	182.5
TGGT1_263820_1	5332	136	1	0	0	0	0	0	0	0	0	0	0
TGGT1_230980_2	7044	1029	0	0	0	0	581	0	494	0	225	190	0
TGGT1_217410_5	7048	4664	93	640	1	0	0	43	71	0	23	146	33
TGGT1_258160_8	5699	8455	11420	918	860	1583	80	1085	2053	838	10862	5554	1334
TGGT1_214260_1	4542	487	0	0	94	1	0	0	0	0	0	47	0
TGGT1_313820_8	7148	292	0	0	0	0	0	0	0	0	0	0	0
TGGT1_221580_3	7130	31	0	0	4	0	0	0	1	0	0	0	0
TGGT1_261450_8	3105	3804	114	0	959	0	1370	1	2359	0	1	0	1
TGGT1_289050_10	4167	31977	17096	3618	28229	42481	848	5478	1486	5179	332	10969	5328.5
TGGT1_214830_4	7488	12	0	24	0	0	0	0	0	0	0	0	0
TGGT1_216055_4	5985	808	29	0	0	15	6	4	2	0	13	1	3
TGGT1_253470_4	4966	28	0	0	0	0	0	0	0	0	0	0	0
TGGT1_214830_7	5349	3475	1097	0	291	475	0	1137	2382	0	191	1262	383
TGGT1_257990_1	4310	3112	2832	2785	749	320	3637	1017	596	648	335	15618	883
TGGT1_236010_10	4472	830	0	0	0	0	0	24	0	0	0	0	0
TGGT1_273200_6	3490	861	17	0	0	0	0	0	34	0	0	0	0
TGGT1_286490_1	3052	1574	946	0	0	256	0	1	0	0	0	552	0
TGGT1_209870_7	4348	2	0	0	0	0	0	0	0	0	0	1	0
TGGT1_229150_1	1809	0	0	0	0	0	0	0	0	0	0	0	0
TGGT1_229150_2	1157	0	0	0	0	0	0	0	0	0	0	0	0
TGGT1_229150_3	830	3	0	0	0	0	0	0	0	0	0	0	0
TGGT1_276890_2	4017	79	0	0	0	0	0	0	0	0	0	0	0
TGGT1_229390_8	5129	28	0	0	0	0	0	0	0	0	0	0	0
TGGT1_257380_4	4027	497	1	0	0	1	0	0	0	0	0	0	0
TGGT1_208730_3	3041	502	0	0	0	9	0	40	10	14	0	8	4
TGGT1_224890_1	3954	86	0	0	87	0	111	0	0	0	0	0	0
TGGT1_253560_4	5196	19	0	0	0	0	0	0	0	0	0	0	0
TGGT1_223750_1	4395	2131	12	4567	0	0	0	2	1	1	0	102	1
TGGT1_272320_1	4175	2	0	0	0	0	0	0	0	0	0	0	0
TGGT1_261000_5	6232	1863	0	0	0	2	0	0	0	0	0	0	0
TGGT1_277080_1	4518	95	0	0	0	0	0	0	0	0	0	0	0
TGGT1_273980_4	5723	467	0	18	0	1	0	0	0	0	0	0	0
TGGT1_282190_2	3594	0	0	0	0	0	0	1	0	0	0	0	0
TGGT1_273050_7	2589	11	0	0	0	0	0	0	0	0	0	0	0
TGGT1_312570_2	6401	9	0	0	0	0	0	0	0	0	0	0	0
TGGT1_263820_6	7221	59	0	0	1	0	0	0	0	0	0	0	0
TGGT1_277820_8	4800	514	0	0	0	0	0	0	0	0	0	0	0
TGGT1_255660_6	7056	4184	626	435	1316	117	1904	532	540	59	3	674	536
TGGT1_239752_4	5371	621	0	0	0	0	0	0	0	0	0	0	0
TGGT1_291800_3	6944	753	697	233	0	269	9	0	130	0	0	4	6.5
TGGT1_209240_6	6154	21236	7058	343	5602	9493	9927	11666	6211	1727	4928	42603	6634.5
TGGT1_202390_2	5108	77	0	0	0	0	0	0	0	0	0	0	0
TGGT1_226840_7	4743	8290	4348	7681	1034	1980	566	7955	14190	9112	6735	4535	5635
TGGT1_263820_5	6538	13894	574	44	54	61	293	706	695	13	50	726	177
TGGT1_227570_5	3960	19	0	0	0	0	0	0	0	0	0	0	0
TGGT1_250740_4	8010	6310	49	2294	20	3510	19	1214	6705	36	3060	40	631.5
TGGT1_310450_5	5713	536	0	1	0	0	0	0	0	0	0	0	0
TGGT1_230840_6	5709	20	0	0	0	0	0	0	0	0	0	0	0
TGGT1_261650_7	4877	502	0	0	3	0	0	6	14	7	0	0	0
TGGT1_214300_5	7396	45	0	0	0	0	23	0	0	0	0	0	0
TGGT1_249390_7	4294	82	0	0	0	0	0	0	0	0	0	0	0
TGGT1_203710_5	5097	3217	0	0	2297	6	8	308	81	1469	4	394	44.5
TGGT1_223940_3	8368	33	1	0	0	0	0	0	0	0	1	0	0
TGGT1_224530_5	5001	1836	219	88	545	689	106	1967	14	0	0	332	162.5
TGGT1_228360_1	7210	9218	1248	2698	2834	2097	2584	1795	5196	1905	4362	3429	2641
TGGT1_236270_2	8685	2203	0	1	0	0	0	0	0	0	1	28	0
TGGT1_257430_3	6418	37	0	0	0	0	1	0	0	0	0	0	0
TGGT1_211850_1	3681	2626	0	0	0	0	0	0	0	1	0	0	0
TGGT1_258940_3	3019	4816	379	15524	1703	478	130	325	4895	777	1423	3893	1100
TGGT1_272320_9	7430	231	0	0	0	0	1	4	0	0	0	0	0
TGGT1_462965_2	5143	8	0	11	0	0	0	0	0	0	0	0	0
TGGT1_286720_1	5039	2785	330	174	6	88	46	179	770	312	406	170	176.5
TGGT1_272383_4	5232	24	0	0	1	0	0	0	0	0	0	0	0
TGGT1_301430_2	5711	14974	11057	9672	35480	35813	984	11173	15262	3997	17332	36635	13217.5
TGGT1_224205_7	3444	71	0	0	0	0	0	0	0	0	0	0	0
TGGT1_223750_10	3176	934	0	0	0	0	0	0	3	0	0	0	0
TGGT1_278870_8	4259	0	25	10	0	0	1	0	0	0	0	0	0
TGGT1_312490_1	5672	4303	1	0	143	0	453	2414	2	69	0	12	7
TGGT1_310450_2	3538	3694	228	451	4	121	30	165	241	19	183	51	143
TGGT1_257430_4	4253	171	0	0	0	0	1	0	1	0	0	0	0
TGGT1_224110_1	4694	126	0	0	0	0	0	0	0	0	0	0	0
TGGT1_243250_4	4181	2	0	0	0	0	0	0	0	0	0	0	0
TGGT1_239400_4	4918	5580	1233	44	88	148	233	25	300	2	2295	540	190.5
TGGT1_244180_5	3542	7	0	0	0	0	0	0	0	0	0	0	0
TGGT1_271870_4	4099	27	0	0	0	1	0	0	0	0	0	0	0
TGGT1_242270_9	5101	9	0	0	0	0	0	0	0	0	0	0	0
TGGT1_288320_6	2999	3380	3608	3	44	1416	769	21	191	156	9	82	119
TGGT1_230030_9	5818	526	0	0	0	0	0	0	0	0	0	0	0
TGGT1_203150_7	3497	352	0	0	0	0	0	1	0	0	0	1	0
TGGT1_311470_3	4931	56	0	0	0	0	0	0	11	0	0	0	0
TGGT1_261450_6	3895	714	1156	0	0	0	0	0	17	414	0	504	0
TGGT1_224060_8	3276	549	0	0	0	0	0	0	0	0	0	0	0
TGGT1_200440_5	4979	10	0	0	0	0	0	0	0	0	0	0	0
TGGT1_226840_5	4697	12372	213	43	2	677	237	66	566	47	168	882	190.5
TGGT1_209240_5	5338	642	0	0	0	0	0	1	0	0	0	0	0
TGGT1_264660_7	3343	2249	178	0	4	107	3	668	496	48	15	1585	77.5
TGGT1_310870_6	3898	101	0	0	0	0	0	0	0	0	0	0	0
TGGT1_305510_2	5814	442	0	0	0	0	0	0	0	0	0	0	0
TGGT1_208390_8	2776	399	0	0	0	0	0	0	0	1	0	0	0
TGGT1_221470_4	3929	2686	69	70	38	122	3	253	112	458	1	2	69.5
TGGT1_253570_2	4401	533	162	0	413	0	1	0	0	0	0	0	0
TGGT1_293180_2	4744	2652	17	0	1	0	3	517	12	0	0	29	2
TGGT1_226420_4	3347	8	0	19	0	0	0	0	0	0	0	0	0
TGGT1_255250_5	4020	43	0	0	0	1	0	0	0	0	0	0	0
TGGT1_261000_9	3141	2	0	0	0	0	0	0	0	0	0	0	0
TGGT1_251640_4	5079	4502	453	10	31	52	1622	81	107	268	1339	49	94
TGGT1_309885_5	4666	2492	64	597	0	12	0	9	301	0	152	54	33
TGGT1_237570_2	3724	1097	0	0	0	0	0	1	0	0	0	1	0
TGGT1_290040_5	9967	5579	50978	2705	0	1102	2319	1467	1708	2258	0	6637	1983
TGGT1_227970_4	4453	75	29	1	0	0	0	0	0	0	0	0	0
TGGT1_246080_9	6948	1083	686	40	127	748	0	388	307	957	24	59	217
TGGT1_203810_2	7031	6374	2583	180	468	182	163	1320	1026	0	1237	4176	747
TGGT1_311010_9	6295	18135	16912	1090	2795	19620	3147	47233	61776	21868	14073	40319	18266
TGGT1_273980_7	7332	3580	198	42	2676	1	0	47	5	692	64	307	55.5
TGGT1_207590_4	8359	8587	134	2	99	1738	58	3205	482	33	150	557	142
TGGT1_309590_7	6755	31640	18492	54473	20774	17075	22377	8070	35549	4071	12984	13597	17783.5
TGGT1_236010_4	4643	7943	670	2417	2511	6057	368	6796	2304	5798	564	3883	2464
TGGT1_228360_10	6031	2976	0	0	1	7	19	0	171	20	60	734	13
TGGT1_230070_6	5725	8506	4206	8169	12115	6915	2215	6188	7194	12484	7563	7800	7378.5
TGGT1_313820_2	3864	20	0	0	0	0	0	0	0	0	0	0	0
TGGT1_233300_10	7741	4675	12510	48	46	786	187	949	12868	10	22821	1548	867.5
TGGT1_223140_5	6604	6396	4536	678	25760	3298	21003	3659	7204	21778	8203	9528	7703.5
TGGT1_297880_9	4593	6501	97	0	346	38	42	152	151	207	26	29	69.5
TGGT1_209600_6	5014	2557	10771	742	67	36	0	108	229	202	1012	80	155
TGGT1_290160_8	6873	7	0	28	0	1	0	1	0	0	0	0	0
TGGT1_207460A_4	9928	10203	609	216	310	6948	3349	4990	275	40	2149	761	685
TGGT1_273980_8	11967	57539	53141	129829	113387	73972	209818	73236	25389	54076	11105	61747	67491.5
TGGT1_202890_6	7396	9385	13074	1358	55	2316	6783	20508	2824	12118	3217	7910	5000
TGGT1_293360_7	5146	3397	215	6	29	32	10583	127	71	2098	4608	40	99
TGGT1_231070_5	10842	40	0	0	0	0	0	0	0	0	1	0	0
TGGT1_241890_5	5631	17002	1918	910	3893	3961	147930	13173	25659	5110	33838	4743	4926.5
TGGT1_240560_1	5769	4319	1913	4	1189	70	7048	1467	13375	409	281	177	799
TGGT1_203810_4	4413	1750	67	10511	297	1	36	65	0	230	0	15	50.5
TGGT1_297880_4	6112	5917	25	26	484	13	28	52	46	0	96	220	37
TGGT1_217410_10	2847	555	86	0	0	0	0	0	0	0	1	0	0
TGGT1_235160_5	4751	9751	202	365	221	239	73	308	519	63	158	1272	230
TGGT1_225470_2	3457	5893	2	76	25	715	0	4	275	0	19	518	22
TGGT1_209240_2	5644	1814	2	0	0	68	288	52	12	155	347	44	48
TGGT1_205250_10	4616	65	2	14	0	0	0	0	0	0	0	0	0
TGGT1_318275_4	3268	145	0	0	0	0	0	0	0	0	0	0	0
TGGT1_246920_4	4939	6013	9214	7133	9744	5741	1566	22277	7588	7068	2076	4207	7100.5
TGGT1_250740_3	5467	21907	73418	1667	10662	4514	7373	10508	3798	7747	4517	2826	5945
TGGT1_297880_3	4674	882	28	0	0	0	22	0	44	0	0	0	0
TGGT1_239752_9	4930	562	0	0	0	0	0	0	0	0	0	0	0
TGGT1_259950_10	8267	40175	15039	27102	2500	3275	6485	7207	1361	4150	2144	4719	4434.5
TGGT1_205250_4	7429	7621	213	679	7	30	6	1517	491	12	102	469	157.5
TGGT1_297880_2	4113	200	0	1	0	10	0	0	0	12	0	0	0
TGGT1_203810_3	6048	369	68	0	0	0	0	0	0	0	0	0	0
TGGT1_311470_1	8334	5	28	1	0	0	0	1	0	0	0	0	0
TGGT1_249630_2	8474	10374	4529	7946	1396	5542	187062	10774	13058	18909	2309	14899	9360
TGGT1_209600_3	2798	2800	28	4	1	145	0	4	0	956	0	823	4
TGGT1_273200_10	8620	17022	6653	1613	3729	12968	15885	36168	22261	21992	6459	41542	14426.5
TGGT1_262730_6	7170	1326	8	98	45	177	44	0	2	33	0	0	20.5
TGGT1_201840_1	4477	779	69	1	57	1382	1	14	7	0	522	136	35.5
TGGT1_234560_4	4861	3045	652	1213	13620	602	2657	766	15469	2	1206	4640	1209.5
TGGT1_227952_2	5424	1212	6464	383	193	10	1708	7693	697	7	6200	354	540
TGGT1_206580_3	4862	1355	0	0	0	0	0	0	309	1	0	1	0
TGGT1_209030_8	4137	9	0	0	0	0	0	0	0	0	0	0	0
TGGT1_229390_1	8334	38675	16255	15138	20019	6898	10051	54334	62284	26374	26531	90121	23196.5
TGGT1_273980_2	10463	12645	1217	775	17	1740	89	3692	746	227	163	5174	760.5
TGGT1_255370_4	8877	78	0	0	0	0	0	0	0	0	1	0	0
TGGT1_208730_4	3780	1	0	22	0	0	0	0	0	0	1	0	0
TGGT1_247920_9	5533	131	0	24	0	0	0	0	0	0	0	0	0
TGGT1_224520_1	4275	1457	68	0	0	397	831	0	26	0	0	133	13
TGGT1_224110_7	6006	8817	5910	4842	1422	1914	199	7411	6210	245	12478	8145	5376
TGGT1_209030_10	8031	49	0	21	0	1	0	0	0	0	0	0	0
TGGT1_288320_2	7717	16418	220849	6438	4621	30241	53130	19670	56462	24035	390599	18630	27138
TGGT1_241880_9	5181	10128	8183	3209	18280	8717	10873	7737	13216	1516	5135	13442	8450
TGGT1_301430_5	7086	1330	26	141	30	0	241	0	43	3	1	84	28
TGGT1_289620_3	4920	2	0	0	0	1	0	0	0	0	1	0	0
TGGT1_209240_1	4585	2923	2152	92	0	77	0	3	20	33	105	1	26.5
TGGT1_217850_8	5523	597	0	0	0	0	0	0	3	0	0	0	0
TGGT1_273930_9	6693	3413	3	22	0	819	51032	46	10307	38	519	44	45
TGGT1_207590_3	6835	7661	1000	92	7041	1417	9026	3707	2669	2166	154	5306	2417.5
TGGT1_234980_10	13893	28874	122540	8925	2676	3692	873	9397	12394	13591	13014	22899	10895.5
TGGT1_232270_4	7310	28340	18712	27064	51755	39008	3872	22483	5491	29743	7932	28066	24773.5
TGGT1_202550_7	5685	3739	5750	728	354	7647	502	8923	404	1	887	3521	807.5
TGGT1_294970_9	4734	9656	1872	1055	2172	5222	368	61569	3433	3070	1244	9516	2621
TGGT1_261000_7	8136	3878	240	41	86	1272	1	6580	128	26958	27	1393	184
TGGT1_239400_10	8836	4504	2632	12226	11	19346	720	3843	14040	2097	615	2283	2457.5
TGGT1_253570_3	10181	2683	1377	0	0	8	2	0	834	0	0	869	1
TGGT1_229380_9	13222	13508	21514	6724	63474	25454	32101	7245	4646	18251	121815	19567	20540.5
TGGT1_270980_7	6289	10782	2021	1689	532	677	83	791	2101	1230	1399	4831	1314.5
TGGT1_236010_2	6391	6627	120	0	56	175	8	1	3	0	2	20	5.5
TGGT1_237570_3	8093	5338	750	0	2	2444	16	106	710	1293	5	2544	408
TGGT1_290670_3	3546	0	0	0	0	0	0	0	0	0	0	0	0
TGGT1_202390_4	5823	29946	63719	12407	40730	44854	82257	31132	26511	38206	84812	78812	42792
TGGT1_228300_4	3501	1323	0	0	111	16	0	985	901	502	191	328	151
TGGT1_235160_1	7976	11230	702	3930	2410	2015	59	159	99	2557	4854	1134	1574.5
TGGT1_263200_7	3223	0	0	0	0	0	0	0	0	0	0	0	0
TGGT1_214260_3	2775	4192	15143	1946	5232	3258	23182	1364	4882	2794	54	6009	4070
TGGT1_249010_4	5477	5887	1309	1519	91	1051	0	2310	49	4846	205	117	628
TGGT1_203150_6	11433	5486	1142	6287	3669	1202	1519	2188	138990	85573	353	1475	1853.5
TGGT1_213550_8	5864	3887	667	6	0	559	68	65	814	14686	2312	23	313.5
TGGT1_215980_2	5318	20041	20436	148511	2294	13547	10798	25317	17838	104396	2814	14250	16044
TGGT1_212210_9	7582	7741	3170	76691	5410	70	911	6653	9887	8790	1527	6380	5895
TGGT1_288920_6	7057	15580	1459	706	10	1044	136	623	46145	12	19	2849	664.5
TGGT1_224980_4	8988	5320	10973	4	918	3744	19	3907	4261	12805	25234	9225	4084
TGGT1_239080_5	7539	1697	62	20	1	0	0	375	0	0	0	139	0.5
TGGT1_258940_5	3441	1794	16	0	0	23	128	140	216	0	0	453	19.5
TGGT1_232270_1	3447	8685	1709	6248	2351	1613	3428	1600	2979	9324	678	23473	2665
TGGT1_215980_1	4411	457	1	1	0	0	0	0	0	0	0	0	0
TGGT1_306620_6	7712	18434	5317	18680	4706	2869	2685	7500	14102	5846	14920	38955	6673
TGGT1_214260_6	7333	1526	16	1	0	217	0	0	0	811	0	0	0
TGGT1_225310_5	5324	287	0	0	0	0	0	11	2	0	0	22	0
TGGT1_220510_1	9466	649	116	264	0	101	0	73	0	0	3858	0	36.5
TGGT1_253470_5	4645	4830	442	1779	717	8780	14	2843	4563	2496	2938	8922	2669.5
TGGT1_225310_10	5636	1995	95	0	23	10	0	0	1174	0	0	247	5
TGGT1_269960_4	7326	147	8	0	10	1	0	0	0	83	0	33	0.5
TGGT1_241890_10	2889	12398	2963	3139	18224	2506	1004	1314	5459	1175	3050	2112	2734.5
TGGT1_314500_1	4124	15	0	0	0	0	0	0	0	0	0	0	0
TGGT1_203510_3	8008	39	0	0	0	0	0	0	0	0	0	0	0
TGGT1_203150_1	4267	17	0	18	0	0	0	0	0	0	0	0	0
TGGT1_277840_1	6815	8	0	0	0	0	0	0	1	0	0	0	0
TGGT1_273200_1	6628	659	0	0	0	0	0	0	0	0	0	16	0
TGGT1_213520_5	5678	2653	136	0	0	0	0	1398	85	84	11	253	47.5
TGGT1_263810_2	5847	2382	49	0	0	172	10	67	44	0	20	0	15
TGGT1_209870_2	8513	28	0	0	0	0	0	0	0	0	0	0	0
TGGT1_243800_6	4485	112	0	0	0	0	0	0	1	0	0	0	0
TGGT1_264770_4	4153	1410	304	1019	0	1	64	269	3529	5321	999	2056	651.5
TGGT1_319560_7	6109	2855	273	22	0	5	12	0	13	120	78	128	17.5
TGGT1_273560_3	6499	6	0	0	1	0	0	0	0	0	0	0	0
TGGT1_264000_2	5233	2	0	0	0	0	0	0	0	0	0	0	0
TGGT1_263560_1	5146	4211	497	37	56	2146	60	577	3442	20	5	148	104
TGGT1_309240_9	7174	2292	0	0	0	0	0	0	0	0	0	0	0
TGGT1_285190_3	5485	673	1	16425	23868	3318	316	137	54	1	257	0	197
TGGT1_203810_1	11779	12469	7416	389	2585	22308	2887	2624	5009	15542	13690	6056	5532.5
TGGT1_233850_6	6405	3128	61	303	44	453	9437	508	364	171	0	0	237
TGGT1_216055_7	10748	7946	488	2580	350	2930	2280	1307	445	242	2331	1174	1240.5
TGGT1_290160_3	11645	42	117	124	0	1	0	18	18	1	0	0	1
TGGT1_232400_6	15170	144609	58334	303893	168812	115189	36859	172983	55784	93806	37909	160682	104498
TGGT1_203710_1	8812	427	0	0	0	0	0	0	0	1	0	163	0
TGGT1_264000_4	8759	4859	3391	5374	468	8131	632	825	2460	991	82	10851	1725.5
TGGT1_209870_3	5429	29	0	0	0	0	1	0	0	0	0	0	0
TGGT1_273200_3	4960	10	0	0	0	0	0	1	0	0	0	0	0
TGGT1_203810_6	4214	1625	24	25	2507	0	0	468	0	902	6	784	24.5
TGGT1_214500_10	6840	5745	1382	5306	11933	3958	9454	1647	2653	78	0	1397	2150
TGGT1_312640_3	9726	5034	853	1639	565	2767	584	2002	3282	58064	161	16319	1820.5
TGGT1_213550_5	11108	2584	793	26	0	3	50	1	271	0	225	174	38
TGGT1_250740_1	12374	12771	28	91	66	950	1117	1107	345	37	1204	815	580
TGGT1_286720_3	6177	29408	11123	21834	22749	18634	3934	13505	13993	18182	6797	46490	16087.5
TGGT1_291590_1	6183	2058	0	0	0	0	2	0	0	1	0	0	0
TGGT1_269460_8	7104	1725	31	0	8	231	0	96	0	12	0	257	10
TGGT1_203710_4	6817	128	0	0	0	0	13	0	0	0	0	7	0
TGGT1_249010_7	7503	358	0	0	0	0	0	0	364	1	0	35	0
TGGT1_217410_1	7168	6	0	0	0	0	0	0	0	0	0	0	0
TGGT1_261000_3	6724	11520	393	1712	10162	657	3596	777	689	2148	2362	882	1297
TGGT1_314850_9	3126	83	0	0	0	0	0	0	0	1	0	0	0
TGGT1_269460_10	9204	8673	12026	323	5302	6645	119	1649	5036	3139	3445	7925	4240.5
TGGT1_221390_1	5852	6248	12641	73	2052	3599	3179	182	977	206	35	43	591.5
TGGT1_202890_7	7014	10474	12470	121	160	674	1	3534	4105	9282	193	9616	2104
TGGT1_236270_1	7776	31	2	0	0	0	0	0	0	0	0	0	0
TGGT1_267280_1	7948	503	14579	656	2	11	0	0	1	0	2024	312	6.5
TGGT1_221190_4	5575	669	1	0	0	0	0	0	0	0	30	0	0
TGGT1_225490_1	5449	2517	153	87	0	938	0	1	0	12	0	196	6.5
TGGT1_314500_2	6647	365	1	0	32	0	0	1	0	0	0	0	0
TGGT1_259870_10	6507	5396	45	117	28	132	406	160	505	109	829	0	124.5
TGGT1_273560_4	5081	1497	1720	8423	300	55	0	12	67	4919	0	3059	183.5
TGGT1_289620_6	6060	4176	638	64937	629	5524	78	80	156	538	86	17569	583.5
TGGT1_216055_2	7733	15765	8055	80198	88541	28635	815	12170	7282	2844	6899	6403	7668.5
TGGT1_286740_1	5272	361	0	0	0	39	0	1	1	0	0	0	0
TGGT1_203710_10	7529	1696	0	0	0	0	0	25	0	0	0	0	0
TGGT1_290160_7	3354	193	0	2	0	602	0	0	0	0	0	0	0
TGGT1_254870_1	3937	9309	3941	27036	36477	2714	32918	16932	25918	7264	5669	8110	12521
TGGT1_261000_2	3336	375	53	0	18	0	0	0	1	0	8	0	0
TGGT1_311010_6	3914	11439	9567	3489	9527	8415	2332	5476	6727	1632	31514	28145	7571
TGGT1_216130_2	3693	977	39	0	1	20	0	0	10	0	0	66	0.5
TGGT1_232270_5	5910	29	0	0	0	0	0	0	0	0	0	0	0
TGGT1_214300_2	6827	60	0	0	0	0	0	0	0	0	0	0	0
TGGT1_291590_7	6914	60	0	0	0	0	0	0	0	0	0	0	0
TGGT1_262730_2	5741	936	0	0	0	0	0	1	13	15	0	692	0
TGGT1_262730_9	6062	3593	919	2885	110	1969	55	803	764	602	5717	2339	861
TGGT1_288320_3	6468	15470	1254	3626	149	10200	1765	1140	3544	11378	546	6542	2654.5
TGGT1_214830_1	3969	722	0	0	0	0	0	1	0	0	0	0	0
TGGT1_254510_7	4831	11451	3722	33480	1985	39783	1475	8051	17755	10515	7979	13870	9283
TGGT1_200440_1	4966	13862	32026	1569	4535	16180	2297	8471	12200	268625	4371	10916	9693.5
TGGT1_273200_5	2274	529	420	748	15	194	95	691	21	0	24	0	59.5
TGGT1_244380_4	5487	11	7	0	0	0	0	0	0	0	0	1	0
TGGT1_264000_9	4366	47	0	0	0	0	0	0	0	0	0	0	0
TGGT1_285190_7	6686	789	0	0	71	1	0	0	122	0	0	0	0
TGGT1_246920_3	5365	18	0	0	1	0	0	0	0	0	0	0	0
TGGT1_462965_1	8815	36	20	0	0	0	0	0	0	0	0	0	0
TGGT1_237460_8	7351	1253	0	0	137	0	82	0	58	1	0	0	0
TGGT1_237570_4	11565	19411	6267	132	5516	1412	7274	8978	1931	3489	2288	5873	4502.5
TGGT1_319560_5	7677	1	31	119	0	1	0	0	0	0	0	0	0
TGGT1_288920_1	7840	527	0	0	0	0	0	0	0	0	1	0	0
TGGT1_311470_4	5387	2	29	0	0	0	0	0	0	0	0	0	0
TGGT1_263560_2	4391	16267	25255	4349	154	589	3208	4821	2440	28254	16349	4525	4437
TGGT1_261650_1	2862	48	0	0	0	0	0	0	0	0	0	0	0
TGGT1_202550_5	4145	5996	1129	391	3395	6491	1615	2600	3813	176	4597	6531	2997.5
TGGT1_290670_1	4476	395	85	0	6	3	0	4	0	0	4	0	1.5
TGGT1_221580_6	6137	206	0	0	2	0	0	0	1	0	0	0	0
TGGT1_212210_1	4045	54	0	0	0	1800	0	0	1	0	0	0	0
TGGT1_255250_9	5662	7375	9621	110	128	1335	352	2341	6426	8766	49	4667	1838
TGGT1_255250_3	5449	1055	191	93	18	0	0	568	534	0	0	1483	55.5
TGGT1_289050_7	6070	17098	3895	3464	31158	9723	4709	8138	3268	6744	1872	5265	4987
TGGT1_213550_6	5834	24	0	0	0	0	0	0	0	0	0	0	0
TGGT1_264220_1	3961	1	0	0	0	0	0	0	0	0	0	0	0
TGGT1_270980_6	7944	36	0	0	0	0	0	0	0	0	0	0	0
TGGT1_277230_2	7462	20963	2213	95	3706	553	56	1564	1731	1596	4841	4336	1663.5
TGGT1_273050_2	4737	628	0	0	1	0	0	0	10	0	0	0	0
TGGT1_246920_2	6359	26	0	0	0	0	2	0	1	0	0	0	0
TGGT1_221390_2	5302	603	0	2	0	0	2	9	89	0	0	0	0
TGGT1_290670_10	5206	428	0	0	0	0	0	0	0	0	0	0	0
TGGT1_205250_2	6662	25935	170	155	5	1	81	16	186	10	55	59	57
TGGT1_224530_7	4591	189	0	1	0	0	1	0	0	0	0	0	0
TGGT1_262730_1	3280	7408	12140	3300	358	8609	50	7612	466	583	4839	15908	4069.5
TGGT1_276100_7	3637	7	0	0	0	0	0	0	0	0	0	0	0
TGGT1_223940_1	6769	136	0	0	1	0	0	1	2	0	0	0	0
TGGT1_223550_2	4272	432	0	0	1	0	0	0	33	0	0	1	0
TGGT1_204490_1	5746	9690	3333	1167	976	25147	146	158388	11832	8513	1662	5869	4601
TGGT1_201840_2	8288	28	14	24	0	1	0	0	0	0	0	0	0
TGGT1_235140_1	6492	5114	34	8	918	278	21	46	996	15	53	24	40
TGGT1_221922_8	7856	6238	1372	5218	2847	3083	0	806	1396	141	2238	6217	1817
TGGT1_249390_2	3285	2575	15	0	1211	56	6	2	65	18	0	4	10.5
TGGT1_225490_5	4246	4670	159	212	365	675	907	1179	150	1020	9969	289	520
TGGT1_462965_6	5495	2	22	0	25	0	0	0	0	0	30	10	0
TGGT1_286740_8	3475	100	0	0	0	0	0	0	0	0	0	0	0
TGGT1_221922_6	4635	674	144	37	2	107	1	0	167	796	41	7531	74
TGGT1_310150_3	8460	4309	350	1	222	2021	0	2417	3932	2884	181	1650	1000
TGGT1_310870_8	6348	3587	26	124	0	0	0	141	73	1	0	146	13.5
TGGT1_224205_1	3783	934	0	0	0	0	0	0	0	0	528	0	0
TGGT1_310240_3	6497	2909	3184	8791	5389	874	5973	3007	1244	8	261	1701	2354
TGGT1_257380_1	5445	21647	11479	27159	1630	5610	20107	7103	1737	16110	4505	8036	7569.5
TGGT1_286490_6	6205	5775	1858	628	1669	3713	66	656	2202	3615	6381	231	1763.5
TGGT1_294970_6	5600	12976	14440	82450	69140	17145	27309	29409	40129	16450	6361	39115	28359
TGGT1_225490_2	6595	10553	3622	26976	2412	7395	4539	3331	7790	16344	533	16291	5967
TGGT1_244180_3	7570	5205	72	7	169	1785	0	7695	583	16	115	8	93.5
TGGT1_273050_1	5303	1839	30	0	0	5	1	0	0	633	0	0	0
TGGT1_203710_8	7692	277	0	0	0	0	0	0	1	0	0	1	0
TGGT1_203150_2	7249	11271	2262	1317	117	2542	7704	2933	1447	2853	1424	1804	2033
TGGT1_231070_2	4178	10815	1905	240	491	7993	6410	28331	1659	1226	2183	2260	2044
TGGT1_217850_1	7451	6646	6915	14865	508	5763	2593	4239	888	903	3367	1389	2980
TGGT1_205250_8	2459	2346	9	48	0	0	0	29	0	0	36	9	4.5
TGGT1_254610_9	4370	153	0	0	0	0	0	0	0	0	0	0	0
TGGT1_221580_8	5044	5348	1555	1826	148	3856	256	1092	7762	16800	42	11596	1690.5
TGGT1_314390_1	8023	12835	5437	2055	5264	59166	7203	9350	1408	10533	1142	3853	5350.5
TGGT1_286720_10	2893	13979	31422	2072	1861	15836	53094	27362	5822	33339	49337	23533	25447.5
TGGT1_255250_1	5350	1337	203	8	74	0	91	29	671	276	0	47	60.5
TGGT1_273200_4	6560	12996	33589	374224	2849	8041	141103	3053	13938	19618	15911	10990	14924.5
TGGT1_217430_7	6718	27305	16958	27280	32062	9353	28905	33005	37034	23295	20232	51938	28092.5
TGGT1_241880_4	6801	4721	13	7	4847	186	5807	1892	10990	6275	271	1131	1511.5
TGGT1_304680_8	3009	2141	0	0	0	0	0	0	0	0	0	0	0
TGGT1_226420_5	7289	7290	688	983	2115	260	1705	643	1702	30	277	2078	835.5
TGGT1_230030_10	4091	7321	4879	3072	4754	4840	1492	11789	1615	77	28507	3696	4225
TGGT1_230840_1	4135	6652	67	707	736	1	2211	1137	2989	534	134	2923	721.5
TGGT1_253770_4	5101	8151	13721	1341	11942	8398	832	3885	2366	9179	37094	12374	8788.5
TGGT1_208390_1	7353	1773	0	1	0	0	0	0	0	0	0	0	0
TGGT1_224910_6	3890	1297	1521	4938	0	12	3	21	199	423	0	68	44.5
TGGT1_234560_5	4333	1579	0	0	0	0	0	0	1	0	0	0	0
TGGT1_239080_6	3963	26	0	1	0	0	1	0	0	0	0	0	0
TGGT1_272420_2	3295	1	1	0	0	0	0	0	0	0	0	0	0
TGGT1_259870_9	4752	4442	3369	18821	3063	6213	2708	2953	5821	5891	255	2038	3216
TGGT1_214830_8	3629	3727	1263	21	1228	1268	7847	14939	2841	14782	3269	749	2054.5
TGGT1_261650_8	5124	13473	21853	3262	11614	15494	12468	14210	8943	33287	14410	6702	13339
TGGT1_312490_5	7186	7790	5606	2000	543	674	23133	8496	47782	1060	15333	4332	4969
TGGT1_309590_2	4348	20676	13984	2435	1708	6866	7595	4144	3379	2956	1505	1762	3167.5
TGGT1_264000_5	4067	1431	12	0	0	0	0	16	36	0	0	384	0
TGGT1_214830_2	4262	0	0	0	0	0	0	0	0	0	0	0	0
TGGT1_290730_2	3792	11253	20284	9480	891	4217	1455	16072	6205	1349	4750	18915	5477.5
TGGT1_255370_3	4486	25	0	0	0	0	0	0	0	0	0	0	0
TGGT1_229150_4	8389	16	8	1	0	0	0	0	0	0	0	0	0
TGGT1_312490_4	4965	13528	1087	26791	412	50	2319	3312	20837	370	1874	1424	1649
TGGT1_289050_4	5528	5110	1634	199	94	20	719	747	1666	46	744	811	731.5
TGGT1_289050_1	5053	7371	1096	160	875	894	34	617	414	3595	302	390	515.5
TGGT1_312640_8	3680	3151	111	964	35	34	0	121	43	0	20	1099	39
TGGT1_227570_7	4122	8008	773	2146	4	756	146	22195	446	100	3609	2011	764.5
TGGT1_209030_2	7980	10	34	0	0	0	0	0	0	0	0	0	0
TGGT1_266800_1	3749	20526	66	14	129	72	38	261	37	75	133	335	73.5
TGGT1_235470_6	4810	7	0	0	0	0	0	0	0	1	0	0	0
TGGT1_217688_9	4954	3852	9737	28360	4572	3455	2	1198	5180	111	1356	9854	4013.5
TGGT1_213680_1	5426	7888	6028	1538	12445	13223	28819	14167	4500	1845	5940	5782	5984
TGGT1_203510_10	5968	4037	37	232	64	434	0	260	240	47	344	71	151.5
TGGT1_220510_4	4953	98	0	0	0	1	0	0	0	0	0	1	0
TGGT1_278870_9	8094	51	33	2	0	0	0	0	0	0	0	0	0
TGGT1_273980_1	6498	7121	69	19	1338	386	0	5320	3	175	488	6592	280.5
TGGT1_319560_6	8225	45434	98307	326	167	5102	886	9770	2707	6586	1680	9137	3904.5
TGGT1_273980_3	5360	6960	5593	1366	12068	20037	850	302	1816	15561	53987	2543	4068
TGGT1_224470_4	4635	11179	10417	1077	13275	11109	16693	34639	26029	27856	6090	12125	12700
TGGT1_293180_8	9387	16506	6579	112	1350	13400	10550	2964	2993	54	4399	16326	3696
TGGT1_311010_3	4573	7845	6108	38270	523	9005	2826	2488	3582	2380	654	2958	2892
TGGT1_269460_6	5069	2382	15	6708	78	40	3	270	312	0	283	55	66.5
TGGT1_257430_2	4855	12937	15651	1771	86677	56884	18330	6256	7484	6233	446	27131	11567.5
TGGT1_273490_1	5373	9232	4909	525	1117	5069	3287	3356	625	1852	1994	9940	2640.5
TGGT1_293540_1	6378	10113	6967	69	742	5056	613	10874	4947	2401	11912	1536	3674
TGGT1_462965_7	4084	10	0	0	0	0	0	0	0	1	0	0	0
TGGT1_310240_1	2869	36	0	0	0	0	0	0	0	0	0	0	0
TGGT1_215380_5	5940	13235	16081	18759	15546	15738	273	8563	5600	2117	7834	10703	9633
TGGT1_202550_4	4744	4526	37	379	2	284	0	33	32	0	0	5	18.5
TGGT1_203710_6	3955	547	21	0	0	0	0	18	0	0	0	0	0
TGGT1_312600_1	3571	140	0	0	0	0	0	0	0	0	1	0	0
TGGT1_224060_2	3971	4648	72	0	0	0	0	152	0	0	0	481	0
TGGT1_230190_2	3251	3555	1236	1296	220	3868	1791	4941	817	1413	6801	7274	1602
TGGT1_206580_10	3166	289	0	0	2	0	0	0	0	0	0	0	0
TGGT1_231070_7	3596	10	0	0	0	0	0	0	0	0	0	0	0
TGGT1_255250_2	5602	1421	1	0	0	1	0	216	1	0	1	0	0.5
TGGT1_229150_9	6843	6279	4451	2225	549	11051	9112	4035	3829	433	7975	155	3932
TGGT1_232400_8	9187	89594	217418	115108	82835	99052	48046	55633	162890	150616	223509	165269	132862
TGGT1_290160_6	3958	1469	14	0	0	0	0	0	0	0	0	12	0
TGGT1_309240_2	3524	965	269	0	0	0	0	330	749	0	0	0	0
TGGT1_253560_8	4019	1789	3686	23	29	17	0	14	0	2043	1	794	20
TGGT1_256090_2	7754	18230	5739	7503	10769	20694	12988	16467	15165	7124	2766	22401	11878.5
TGGT1_229390_9	6379	1238	0	624	0	18	0	680	0	269	180	275	99
TGGT1_228690_7	3385	3631	8783	1454	128	2425	3606	4269	11211	97775	6354	13	3937.5
TGGT1_209600_4	3881	7609	1059	5620	10562	30	393	4873	803	7193	183	5020	2966
TGGT1_206580_2	5339	1242	59	0	421	1	1	0	0	0	0	3	0.5
TGGT1_204490_6	5226	1673	103	0	0	1	56	86	0	0	30	4	2.5
TGGT1_223550_3	4791	1456	991	0	102	164	0	21	171	2	122036	86	94
TGGT1_253770_1	5485	26	0	2	0	1	0	0	0	1	0	0	0
TGGT1_251850_1	3641	3692	510	83	7365	1389	7	1270	2460	2005	816	1175	1222.5
TGGT1_244180_2	4171	1789	529	39042	1	5695	0	1416	3318	8570	35	2851	2133.5
TGGT1_269960_6	4461	20	0	0	0	0	1	0	0	0	0	0	0
TGGT1_225450_2	5438	710	0	0	0	0	0	0	0	1	0	1186	0
TGGT1_232270_6	5500	12438	5497	6212	11702	24758	27075	106433	17507	26699	15506	29700	21132.5
TGGT1_290160_9	4730	2	0	5	0	13	4	15	12	0	18	3	4.5
TGGT1_290670_4	5383	99	0	0	0	0	0	0	0	0	0	0	0
TGGT1_267150_2	4922	26	0	26	0	0	0	0	0	0	0	0	0
TGGT1_269970_6	4613	5577	101	0	4	381	329	2226	718	105	92	3	103
TGGT1_305510_3	4009	69	0	0	0	0	0	0	0	0	0	0	0
TGGT1_235470_4	5248	8	0	34	0	0	0	0	0	0	0	0	0
TGGT1_230190_10	4581	74	391	0	0	0	0	0	0	0	5	0	0
TGGT1_305900_1	4743	2	0	0	0	0	1	0	0	0	0	0	0
TGGT1_203510_5	5518	1616	0	0	0	23	3	0	0	0	0	0	0
TGGT1_247920_1	3509	1102	11	0	1	0	15	20	0	1	5799	78	6
TGGT1_244180_4	3615	9	0	0	0	0	0	0	0	0	1	0	0
TGGT1_286490_2	5590	6231	185	46	58	1042	0	1310	688	374	750	4285	531
TGGT1_215380_7	4291	3660	1004	110	315	2107	1249	3751	5715	43	27	18092	1126.5
TGGT1_254510_9	6827	1156	28	0	707	0	1	723	128	0	0	32	14.5
TGGT1_202550_1	5916	4	0	0	0	0	0	0	0	0	0	0	0
TGGT1_248940_10	3364	429	57	0	0	1	0	0	0	0	259	727	0
TGGT1_251640_2	4443	4648	235	274	1	268	3	240	109	242	812	2958	241
TGGT1_270980_9	5467	11479	10717	7953	24446	36581	4335	9296	8852	4982	13850	57021	10006.5
TGGT1_220510_10	5109	6372	16017	2	5794	6975	423	3409	28522	11542	1229	5867	5830.5
TGGT1_230030_2	3922	4414	6940	7244	4251	821	5665	17693	1025	1992	167	1625	3121.5
TGGT1_234560_7	7186	1188	0	0	0	8156	23	1	0	1	346	0	0.5
TGGT1_224470_1	6471	6931	10087	1257	668	1282	71	759	2084	845	8368	4312	1269.5
TGGT1_235140_3	3686	1156	1421	38	77	51	0	38	2670	0	75	9	44.5
TGGT1_227870_8	2791	1028	0	10	5	0	0	8	0	0	1	107	0.5
TGGT1_314850_5	10209	5870	1520	2996	49590	5130	0	3944	1581	18917	15	1611	2303.5
TGGT1_226840_1	4901	3	0	0	0	0	0	0	0	0	0	0	0
TGGT1_268880_1	4315	72	0	0	0	0	0	0	0	0	0	0	0
TGGT1_206580_8	4146	557	1	0	0	0	0	0	0	0	0	0	0
TGGT1_290160_5	3963	546	62	604	0	18	281	11	7	5	1	95	14.5
TGGT1_314390_6	7	0	0	0	0	0	0	0	0	0	0	0	0
TGGT1_234560_8	5849	7850	89	16	115	211	70	1613	1071	12	766	15007	163
TGGT1_244380_10	5285	0	0	0	0	0	0	0	0	0	0	0	0
TGGT1_258160_5	4930	1953	0	0	20	0	0	2	7103	0	307	0	0
TGGT1_261000_6	4360	2970	35	1	11	0	0	0	0	0	0	0	0
TGGT1_212210_10	1641	1062	0	0	0	0	0	0	15	7	0	0	0
TGGT1_234980_9	3579	20	0	0	0	0	0	0	0	0	0	0	0
TGGT1_217850_3	4668	274	233	602	1	0	0	1	23	892	0	5	3
TGGT1_247920_10	3772	6211	34320	1800	914	3133	77	4836	353	8912	1350	5821	2466.5
TGGT1_243250_2	10587	25	27	22	0	1	0	0	0	0	0	0	0
TGGT1_227560_5	5000	5050	1490	196	50	185	1068	4898	765	185	304	2422	534.5
TGGT1_233310_5	2149	19	0	0	0	0	0	0	0	0	0	3	0
TGGT1_203510_8	3527	848	0	0	1	0	12	0	0	0	0	0	0
TGGT1_246920_1	3890	283	30	0	0	0	0	0	0	0	0	1	0
TGGT1_314850_6	4507	205	1	0	0	0	0	0	0	0	0	0	0
TGGT1_223140_2	10621	22587	16909	11274	7734	4548	36434	7456	5838	24024	1997	32948	9504
TGGT1_214830_9	6062	3955	146	1	19	312	350	1084	3362	84	0	1136	229
TGGT1_217850_7	3527	604	247	127	0	75	0	0	0	0	0	0	0
TGGT1_251640_1	5873	13760	7307	16731	23969	22501	7472	5483	27004	13822	1401	12338	13080
TGGT1_314850_4	4932	30	0	0	0	0	0	0	0	0	0	0	0
TGGT1_246990_3	3843	1950	600	0	2	293	287	97	67	491	879	76	192
TGGT1_258160_1	5239	151	0	0	0	0	0	0	0	0	1	0	0
TGGT1_234560_1	3585	386	0	0	0	0	0	0	0	0	23	0	0
TGGT1_236010_8	5836	477	0	0	0	1	0	0	24	0	101	11	0
TGGT1_221580_5	7661	23	0	0	1	0	0	0	0	0	1	0	0
TGGT1_269460_4	6148	300	0	1555	0	0	0	0	0	0	0	0	0
TGGT1_214830_5	4714	6600	148	380	4	708	0	6054	15925	883	2270	9731	795.5
TGGT1_278870_1	3119	53	0	0	0	0	0	0	0	0	0	0	0
TGGT1_229380_2	6026	7555	5769	3848	371	987	1369	1406	187	129	70	210	679
TGGT1_225490_3	5187	4079	730	1083	3032	1642	0	529	11610	773	5879	1732	1362.5
TGGT1_282190_4	2836	421	0	0	0	0	0	13	0	0	0	1	0
TGGT1_231070_4	3563	3667	268	10	0	38	48	806	612	65	0	28	43
TGGT1_462965_5	3908	195	0	0	0	0	0	0	0	0	0	0	0
TGGT1_305900_9	5064	26	0	0	0	0	0	0	0	0	0	0	0
TGGT1_224890_2	4986	4856	32352	314	993	1573	10630	3389	902	6357	43576	4728	4058.5
TGGT1_269460_7	9319	5	0	0	0	0	0	0	0	0	0	1	0
TGGT1_232270_2	5107	10466	6272	839	429	12595	2422	38927	5206	6469	12035	8443	6370.5
TGGT1_234560_3	3173	152	0	0	0	0	0	1	0	0	0	0	0
TGGT1_249390_1	4967	8782	542	936	161	781	35	183	70	528	1758	3085	535
TGGT1_261450_2	4411	32	0	0	0	0	0	0	0	0	0	0	0
TGGT1_203150_8	4887	6	0	0	0	1	0	0	0	0	0	0	0
TGGT1_286630_2	3711	5519	5995	503	189	6138	257	5885	1956	7315	1778	2686	2321
TGGT1_291590_8	6377	6847	7117	11344	16604	40	242	18906	3340	15138	10863	3692	8990
TGGT1_202550_3	15056	4558	687	37	9	342	0	866	534	225	12	32	131
TGGT1_234980_2	6461	42	0	0	0	0	0	0	0	0	0	0	0
TGGT1_214260_2	4793	4823	5130	7	209	1392	2995	3058	800	7431	280	4674	2193.5
TGGT1_247920_2	2082	0	0	0	0	0	0	0	0	0	0	0	0
TGGT1_203880_4	3666	7499	334	6959	3714	891	2259	572	193	10487	63	2849	1575
TGGT1_208390_7	2862	13	0	0	0	0	0	0	0	0	0	0	0
TGGT1_273930_8	5362	6150	20	0	470	0	0	35	119	18	1	343	19
TGGT1_309870_1	2827	8491	11492	3785	1045	11553	9079	6273	3712	1291	411	2111	3748.5
TGGT1_220510_5	6777	1520	0	0	160	290	0	13	0	0	285	70	6.5
TGGT1_214500_2	6272	8406	5440	4739	241	12621	2274	3131	721	862	724	18460	2702.5
TGGT1_309870_8	3427	716	0	0	1	6242	15	0	376	1	0	9	1
TGGT1_224460_8	5078	2199	0	9	0	9	0	53	0	0	0	0	0
TGGT1_236270_8	3718	10	0	0	0	0	0	0	0	0	0	0	0
TGGT1_305860_8	5253	456	0	0	0	12	0	0	7	0	0	0	0
TGGT1_226840_9	5773	1505	314	0	587	171	0	1256	173	4802	0	3015	243.5
TGGT1_223140_4	4303	16729	20530	68708	7623	97029	1638	5867	37431	43865	7063	23880	22205
TGGT1_272320_7	5097	943	0	0	109	0	0	0	0	0	0	0	0
TGGT1_227870_2	5312	1161	0	0	0	0	0	0	0	0	0	0	0
TGGT1_208550_3	4963	2949	737	79	203	15128	395	3746	22478	2626	114	15339	1681.5
TGGT1_233300_1	4707	22842	31431	3114	31718	19963	3068	18345	9937	11521	22003	39169	19154
TGGT1_310030_8	3949	4706	0	1	158	31	0	0	37	58	0	183	16
TGGT1_293690_4	7645	13	31	0	1	0	0	0	0	0	0	0	0
TGGT1_206340_4	3738	995	0	0	0	0	0	0	0	8	0	148	0
TGGT1_319730_2	6124	220	0	0	0	0	16	0	0	0	0	0	0
TGGT1_227570_9	3518	32	0	0	0	0	0	0	0	0	0	0	0
TGGT1_224060_3	4615	1008	0	0	33	0	0	0	0	0	0	0	0
TGGT1_207590_1	3761	64	0	0	0	0	0	0	0	0	0	1	0
TGGT1_221390_5	4482	4949	982	199	1102	815	606	3836	1264	128661	34884	472	1042
TGGT1_312570_1	5652	44	0	0	0	0	0	0	0	0	0	0	0
TGGT1_316255_1	5590	572	0	0	1	0	0	0	0	0	0	0	0
TGGT1_228690_3	4614	2	0	0	0	0	0	0	0	0	0	1	0
TGGT1_246080_4	4455	302	0	1891	0	0	0	0	1	0	0	0	0
TGGT1_216055_8	3694	21	0	0	0	0	0	0	0	0	1	0	0
TGGT1_202890_1	4695	5	0	0	0	0	0	0	0	1	0	0	0
TGGT1_314390_5	6650	17	0	1	0	0	0	0	0	0	0	0	0
TGGT1_223940_2	5233	0	0	0	0	0	0	0	0	0	0	1	0
TGGT1_225450_5	4656	0	17	0	0	0	0	0	0	1	0	0	0
TGGT1_257430_7	5157	68	1	0	0	0	0	0	0	0	0	0	0
TGGT1_259040_3	4244	8	0	0	0	0	0	0	0	0	0	0	0
TGGT1_208390_5	3412	48	0	0	0	0	0	0	0	0	0	0	0
TGGT1_244380_5	4420	1	0	0	0	0	0	0	0	0	0	0	0
TGGT1_221470_5	5314	1558	482	723	1	34	94	1728	1	0	4954	10775	288
TGGT1_251850_4	6072	353	0	55	168	1	0	0	0	0	0	1	0
TGGT1_294970_10	4044	3290	267	0	0	0	1917	0	1468	0	0	3442	0
TGGT1_289990_6	2883	806	45	0	1	21	0	1589	0	67	0	415	11
TGGT1_239752_3	4339	13	0	0	0	0	0	0	0	0	0	0	0
TGGT1_209240_3	4107	913	35	0	0	0	0	62	0	0	0	0	0
TGGT1_214300_3	5284	860	1	0	0	404	0	0	0	50	213	462	0.5
TGGT1_248600_5	4616	286	0	0	0	0	0	0	42	0	0	0	0
TGGT1_276100_10	5825	2109	143	762	726	1	2466	1352	3642	644	187	3167	744
TGGT1_225450_4	4534	8	0	0	0	0	0	0	0	0	0	0	0
TGGT1_254050_5	8736	23577	17631	8397	10192	14598	5025	11672	19812	72394	89321	32671	16114.5
TGGT1_202550_2	5437	6268	31	0	0	15	0	0	370	10	535	174	12.5
TGGT1_269960_1	5310	69	0	0	0	0	0	0	0	0	0	0	0
TGGT1_314500_4	3500	6220	730	938	1150	631	36	5984	24	22466	20	4612	834
TGGT1_228690_2	4941	11	0	1	0	0	0	0	0	0	0	0	0
TGGT1_282190_5	3600	1094	0	0	0	0	0	0	0	0	0	0	0
TGGT1_265260_1	4480	0	0	0	1	0	0	0	1	0	0	0	0
TGGT1_229150_10	3592	2426	138	45	84	67	0	32	9374	109	14	237	75.5
TGGT1_221390_7	2079	9	0	1	0	0	0	0	0	0	0	0	0
TGGT1_290160_4	3879	5	0	0	0	0	0	0	0	0	0	0	0
TGGT1_215290_7	4868	1724	0	0	0	0	0	171	50	0	0	0	0
TGGT1_230980_1	3816	0	0	0	0	0	0	0	0	0	0	0	0
TGGT1_249390_6	3455	39	0	0	0	0	0	0	0	0	0	0	0
TGGT1_239752_8	2263	44	0	1	0	0	0	0	0	0	0	0	0
TGGT1_256090_3	3773	21	0	0	0	0	0	0	0	0	0	0	0
TGGT1_215290_5	4339	289	0	0	0	41	35	0	0	0	0	0	0
TGGT1_221590_1	3325	295	0	0	0	0	0	0	0	0	0	142	0
TGGT1_209870_9	4189	15	0	0	0	0	0	0	0	0	0	0	0
TGGT1_227560_7	6288	110	0	1	0	0	0	0	0	0	0	1	0
TGGT1_257430_5	3539	2888	0	0	0	1	0	6	276	16	0	123	0.5
TGGT1_225490_6	5002	471	36	19	1	1	0	0	0	12	0	0	0.5
TGGT1_309885_8	3445	1898	12	81	2	3	0	164	121	3049	0	509	46.5
TGGT1_312640_4	5029	39	1	0	0	1	0	0	0	0	0	1	0
TGGT1_309590_8	3432	305	100	256	1	0	0	0	16	0	22	5	3
TGGT1_231070_9	5042	356	0	0	0	0	0	0	0	0	0	0	0
TGGT1_271870_9	5415	1469	0	0	2	57	0	0	13	0	0	3823	0
TGGT1_227970_1	5826	33	2	0	0	0	0	0	0	0	0	1	0
TGGT1_221200A_8	6825	4606	2159	116	15	198	211	1885	1549	6114	0	2332	880
TGGT1_273490_9	5405	3422	431	370	107	1113	1	748	1302	157	1813	32	400.5
TGGT1_203510_7	2831	9	0	0	0	0	0	0	0	0	0	0	0
TGGT1_306620_1	5041	563	20	1	0	29	0	0	42	6	26	4	5
TGGT1_205250_7	3859	19621	417	1751	13	84	26	374	447	456	30	449	395.5
TGGT1_276890_7	4413	4257	1796	651	64	3420	139	611	8298	4673	1	977	814
TGGT1_228300_1	4060	40	0	0	0	0	0	0	0	0	0	0	0
TGGT1_313820_3	5883	638	0	0	271	1	0	0	0	1	0	846	0
TGGT1_207460B_7	4426	1439	19	89	95	6	82	0	528	0	48	696	65
TGGT1_261450_4	4199	2046	216	259	235	1	0	270	0	1	0	0	1
TGGT1_290160_2	4031	4	0	7	0	0	0	0	0	0	0	0	0
TGGT1_276890_8	4467	3057	573	0	356	852	6319	2562	1	1198	70	492	532.5
TGGT1_313820_9	4243	1	0	0	0	0	0	0	0	0	0	0	0
TGGT1_262730_7	6262	6182	2045	1953	799	1732	25	2411	534	103	223	322	666.5
TGGT1_314850_1	4964	1718	17	1	358	2	76	359	31	0	79	122	53.5
TGGT1_311230_8	6225	815	0	0	0	0	0	0	142	0	0	0	0
TGGT1_209240_7	5441	6166	823	223	9755	1682	1228	15705	16226	207	171	1801	1455
TGGT1_254050_2	3676	12775	130	11	2702	855	1985	6113	1940	1	2620	3551	1962.5
TGGT1_241880_2	5101	2	0	0	0	0	0	0	0	0	0	0	0
TGGT1_309870_3	3747	207	1	0	0	0	30	0	23	0	22	210	0.5
TGGT1_312570_3	4714	26	19	0	0	0	0	0	0	0	0	0	0
TGGT1_286740_6	5263	867	7	7	0	0	0	0	0	0	0	1	0
TGGT1_264450_4	9441	3252	383	1	27	0	0	0	106	1	4119	0	1
TGGT1_273490_6	6854	4057	718	25945	13	882	6639	282	346	129	649	2147	683.5
TGGT1_259950_9	4461	436	0	12	0	0	0	17	0	0	0	1375	0
TGGT1_213550_7	4952	2401	0	0	0	16	0	0	32	23	0	22	0
TGGT1_234510_6	3518	2095	116	0	214	74	110	240	26	331	0	0	92
TGGT1_211850_2	7096	782	1	0	0	0	0	0	0	0	0	0	0
TGGT1_227570_2	3639	807	0	1	1	7	7	0	90	0	15	90	4
TGGT1_250040_1	5237	4704	856	48	7762	1838	134	4471	7462	87	4201	3789	2813.5
TGGT1_242270_5	4608	324	0	0	0	0	0	0	0	0	0	0	0
TGGT1_297730_4	4616	6862	219	149	452	1067	17806	541	10541	103	168	684	496.5
TGGT1_221190_5	5665	148	0	0	1	1	0	0	0	0	0	0	0
TGGT1_294440_8	4724	769	0	0	0	0	0	0	0	0	0	1	0
TGGT1_304520_6	3828	655	0	0	0	0	0	0	0	0	13	0	0
TGGT1_265260_3	5854	68	0	0	0	0	0	0	0	0	0	0	0
TGGT1_233850_2	4489	4	0	0	0	0	0	0	0	0	0	0	0
TGGT1_221190_2	4571	143	0	0	0	0	0	0	0	0	0	0	0
TGGT1_277820_9	5825	11505	1255	1	0	1948	5995	581	711	43	694	404	637.5
TGGT1_318275_8	7349	27061	9113	5414	20534	16475	10074	28228	127215	7120	20393	9578	13274.5
TGGT1_312570_6	4346	0	0	24	0	0	0	0	0	0	0	0	0
TGGT1_224530_2	4588	3463	598	2869	409	202	1303	1121	383	16	49	1629	503.5
TGGT1_254050_3	5351	2103	3321	0	7382	658	0	1857	78	16	536	916	597
TGGT1_244180_10	4104	71	0	0	0	145	0	0	0	0	0	0	0
TGGT1_253570_1	5988	1397	28	0	235	987	0	0	21	0	6	1	3.5
TGGT1_229930_7	6664	28118	4011	2212	9069	8938	6668	12163	7255	18250	2814	17762	8096.5
TGGT1_214500_8	5828	12851	5354	334	375	1779	111	7003	2575	259	15857	3150	2177
TGGT1_230980_10	4196	213	0	0	0	0	0	0	0	0	0	0	0
TGGT1_228690_8	5895	249	0	1	0	0	1	0	0	0	0	1	0
TGGT1_290040_6	5359	1811	2	5	37	0	1	11	0	52	0	0	1.5
TGGT1_230980_8	7439	2453	447	0	8	181	1	200	327	3	89	90	89.5
TGGT1_286740_9	3479	1510	20	0	421	0	2	481	102	0	0	45	11
TGGT1_233830_3	4972	11536	4879	8557	4637	8028	5721	2356	1351	39553	6386	9242	6053.5
TGGT1_202890_8	4298	11	0	0	0	0	0	0	0	0	0	0	0
TGGT1_233300_2	4950	1588	0	0	11	0	0	0	0	0	0	0	0
TGGT1_226420_2	4698	21207	24882	3530	29044	84550	11905	25717	11648	44072	3892	19990	22436
TGGT1_289050_5	3125	8502	7390	895	12360	2761	17430	6327	17303	13287	10214	3092	8802
TGGT1_318275_1	5914	57	0	0	0	0	0	0	0	0	0	0	0
TGGT1_291590_4	3990	13	0	0	0	0	0	0	0	0	0	0	0
TGGT1_227952_4	5482	285	0	0	0	0	0	2	0	0	0	0	0
TGGT1_203150_10	4590	36	0	0	0	0	0	0	0	0	0	0	0
TGGT1_277230_6	4599	8232	895	1	8	39	0	0	7	0	33	44	7.5
TGGT1_264660_2	2087	999	0	0	0	0	0	201	1	0	2	17	0
TGGT1_229150_5	4354	14778	4798	1496	734	4318	156	583	41	28	2832	7348	1115
TGGT1_239752_1	5813	1663	0	0	0	0	0	0	1	0	0	0	0
TGGT1_257990_2	3734	12823	23772	7295	22708	5420	38699	9247	1391	9364	33293	22390	15877
TGGT1_309590_6	4724	26962	4577	1601	1083	1071	2370	9221	2479	3175	12915	6389	2827
TGGT1_236010_1	3468	1881	12	108	1514	792	2	0	0	18	0	792	15
TGGT1_261450_5	2722	1009	0	0	0	0	0	0	0	0	0	0	0
TGGT1_208730_9	4741	16767	8557	6851	37370	1451	2922	31968	9613	17967	9801	4227	9085
TGGT1_216410_3	5279	72	0	0	0	0	0	0	0	0	0	0	0
TGGT1_277820_4	5338	28173	11342	97831	17677	9403	3951	104139	14014	653	279	41005	12678
TGGT1_249390_3	4810	11590	7021	1155	625	553	5	845	5740	588	1298	3868	1000
TGGT1_233300_6	4621	57	0	0	20	0	0	0	0	0	0	1	0
TGGT1_234370_4	6261	839	1	0	0	20	0	0	70	0	0	1	0
TGGT1_250040_10	4875	808	0	86	0	0	0	66	563	1	0	57	0.5
TGGT1_239080_10	3302	2179	392	41	213	1142	0	178	175	266	30	148	176.5
TGGT1_234510_3	3735	2108	31	144	0	500	0	356	116	0	0	17	24
TGGT1_289990_5	2926	10	0	0	0	1	0	0	0	0	0	0	0
TGGT1_263200_10	4747	34	0	0	0	3	0	0	0	0	0	109	0
TGGT1_217550_8	4313	1760	639	552	413	1255	0	142	5	6	2	21	81.5
TGGT1_237460_10	4408	298	0	0	0	0	5	0	13	0	0	22	0
TGGT1_233300_7	5104	33	0	0	0	0	0	0	0	0	0	0	0
TGGT1_239080_9	5731	503	24	0	0	0	0	0	0	0	0	0	0
TGGT1_233300_4	3374	3301	401	128	141	240	23	2247	2494	369	353	5	296.5
TGGT1_223672_7	4822	6599	47	0	0	1	13	629	0	0	2580	34	7
TGGT1_204490_4	3730	3678	1595	179	353	6817	8804	2312	7	1176	2300	419	1385.5
TGGT1_253770_3	3557	4705	1359	164	85	241	1146	4804	797	178	320	2296	558.5
TGGT1_272383_3	4371	1569	0	0	0	0	0	0	0	0	0	0	0
TGGT1_268630_5	4534	584	155	66	0	1	0	0	126	0	15	1	1
TGGT1_231070_1	6268	6996	3058	7266	2699	5260	886	6424	4976	861	151	1386	2878.5
TGGT1_251640_5	2947	5	0	0	0	0	0	0	0	0	0	0	0
TGGT1_213520_7	4686	43444	170217	55419	50447	22620	9749	49949	98093	178370	74812	36407	52933
TGGT1_223940_6	5788	2017	8	7482	12	0	0	4	0	0	0	5	2
TGGT1_221590_10	4961	7710	906	581	1	0	10	156	38	11	1580	1150	97
TGGT1_216410_8	5204	10443	42033	36625	3000	14618	8061	5607	1096	336	344	9890	6834
TGGT1_232270_7	4346	17404	3374	2203	284	5114	1333	2825	4400	983	3437	2047	2514
TGGT1_209030_4	6797	7	0	0	0	1	0	1	0	0	0	0	0
TGGT1_276100_9	8624	9332	2357	29414	1255	4977	106	3254	3011	8804	1432	10186	3132.5
TGGT1_253560_10	7988	6675	3003	1	10	187	0	8	0	1383	0	0	4.5
TGGT1_214260_7	4287	14101	7972	68468	22184	28699	4129	20134	4831	5047	21672	33882	20903
TGGT1_278450_7	3876	8065	1	13	67	470	107	29	180	232	399	38	87
TGGT1_213610_7	3917	2452	907	48	78	3309	44	835	127	0	599	2503	363
TGGT1_228300_2	3642	46	0	0	1	0	0	0	0	0	0	0	0
TGGT1_228300_8	3891	345	0	0	0	0	0	0	0	0	0	0	0
TGGT1_263820_7	4403	53	75	0	1	0	0	1	4	0	0	2305	0.5
TGGT1_319730_7	4899	602	196	1	0	0	0	1077	0	0	0	0	0
TGGT1_224205_9	8570	1700	0	352	118	0	0	331	10	1	0	253	5.5
TGGT1_229420_7	4140	7341	851	2800	591	3213	14641	901	2123	2464	7942	6349	2632
TGGT1_201860_10	2506	202	0	0	0	0	0	2	0	0	0	0	0
TGGT1_253470_3	4286	1311	999	2187	11231	340	1	78	0	0	0	386	209
TGGT1_259870_5	4303	1561	0	0	0	199	0	8	3546	1	6	948	3.5
TGGT1_291800_9	3781	43	0	0	0	0	0	0	0	0	0	0	0
TGGT1_250740_9	1716	1038	282	0	0	38	5	0	0	0	9	183	2.5
TGGT1_310030_6	4361	1183	12	27	0	0	0	0	0	0	0	0	0
TGGT1_277760_5	3647	854	1432	0	83	0	0	68	458	1	643	249	75.5
TGGT1_290730_10	5120	18010	6515	1197	856	2614	1370	572	726	0	623	203	791
TGGT1_273490_3	2863	16	0	0	0	0	0	0	0	0	0	0	0
TGGT1_214830_10	4576	9159	16688	5837	53208	6601	10752	36023	73663	2556	8010	24899	13720
TGGT1_224520_6	4327	45	0	0	0	0	0	0	0	1	0	0	0
TGGT1_253470_8	1307	0	0	0	0	0	0	0	0	0	0	0	0
TGGT1_227952_10	3598	241	0	0	0	0	0	9	0	0	0	0	0
TGGT1_268630_10	4519	349	1	0	509	25	0	462	0	0	9	48	5
TGGT1_235470_3	4370	12	0	19	0	0	33	0	0	0	21	0	0
TGGT1_235140_10	3153	23916	4611	2529	663	1348	4473	2547	1513	288	39083	5914	2538
TGGT1_213520_9	4064	9744	6474	5910	15044	2666	1137	30004	154386	6650	2008	9556	6562
TGGT1_221922_2	4346	191	519	44	1	0	0	0	17	0	0	0	0
TGGT1_202390_7	2964	1431	751	35	0	4	24	16	870	501	84	500	59.5
TGGT1_235470_5	5395	53	0	0	0	0	0	0	0	0	0	0	0
TGGT1_314390_9	5012	1809	64	154	0	66	1486	204	86	3171	0	0	76
TGGT1_273980_5	1389	71	0	0	0	5838	0	0	0	0	0	0	0
TGGT1_251850_9	3376	924	0	0	7	79	0	0	0	15	3	0	0
TGGT1_255370_2	4014	33	0	0	0	0	0	0	0	0	0	0	0
TGGT1_273050_5	4006	1153	0	0	2	1	0	1	1	0	0	0	0
TGGT1_231070_8	3410	2135	97	0	0	137	364	210	0	7	512	4749	117
TGGT1_243580_7	7680	43761	42545	12471	35770	23131	16479	55498	43103	26681	54691	21584	31225.5
TGGT1_269970_1	5210	11955	7937	21657	614	30669	2665	5940	5723	3963	32672	5752	5846
TGGT1_313790_10	4782	141	0	1	0	0	0	0	0	0	0	0	0
TGGT1_311470_8	5968	60	0	0	0	0	0	0	0	1	0	0	0
TGGT1_272320_4	3146	30	0	0	0	0	0	0	0	0	0	0	0
TGGT1_300350_9	5410	655	33	3646	0	17792	92	0	0	0	0	0	0
TGGT1_272320_5	4669	2022	1165	0	120	27	18	627	11739	43	13	980	81.5
TGGT1_278870_6	17766	1554	86	31	1	47	0	0	2	1	0	1	1
TGGT1_240700_8	5201	2560	12	53	4801	0	0	607	0	1028	1	2069	32.5
TGGT1_310070_9	3153	1394	64	0	0	0	0	0	0	0	0	0	0
TGGT1_221190_10	4047	14727	3900	389	205	200	903	1120	183	1387	1	1088	646
TGGT1_213680_9	3831	10874	1751	1	173	91	740	162	2977	21872	5	868	456.5
TGGT1_233830_10	4506	1279	318	197	0	2	12	3570	13	0	0	419	12.5
TGGT1_227970_9	4196	54	0	0	0	0	0	0	0	0	0	0	0
TGGT1_246460_7	17953	11347	4304	3168	11320	2408	63881	30388	56548	9837	12986	15595	12153
TGGT1_207460A_2	5088	13610	1779	25742	16252	7437	3870	7979	8516	29031	8871	5014	8247.5
TGGT1_253770_7	5254	16343	1790	398	28	2622	2276	3241	9144	232	101	2667	2033
TGGT1_224530_4	5082	7449	797	0	323	287	25	383	2635	3815	193	33	305
TGGT1_262080_4	3010	2946	35	83	221	287	1508	15	67	1094	728	22	152
TGGT1_224110_10	5452	7894	1463	6532	995	3742	1582	4214	1248	5110	6999	26274	3978
TGGT1_255660_8	4576	5672	2062	58	38864	1082	0	15290	1299	1	5142	2834	1680.5
TGGT1_235140_7	11235	12958	18434	5249	23144	2154	2799	16309	5312	9684	1321	32869	7498
TGGT1_213610_8	4388	22550	49065	12533	9757	41504	152316	20504	54676	264503	19623	58619	45284.5
TGGT1_240700_7	7040	3496	961	450	1263	2165	53	1067	1600	888	3654	12	1014
TGGT1_224530_9	5438	253	0	0	0	0	0	0	1	0	0	556	0
TGGT1_266950_2	5599	205	0	0	0	0	54	46	0	0	0	0	0
TGGT1_246080_5	4906	5333	1258	1362	99	285	385	2027	1623	5640	3709	2205	1492.5
TGGT1_278450_8	3130	2131	24	76	46	72	7	232	59	287	2	2	52.5
TGGT1_259040_1	4157	0	0	0	0	0	0	0	0	0	0	0	0
TGGT1_277840_9	4969	525	0	0	0	0	0	0	0	0	0	0	0
TGGT1_248940_5	3007	126	0	0	0	0	0	0	0	0	0	0	0
TGGT1_272420_8	4342	2932	4057	11	7687	504	716	1073	3043	2303	15	915	994
TGGT1_264770_9	4656	16275	31891	10845	17578	28409	14884	18036	9620	22144	27859	11711	17807
TGGT1_243450_10	3086	2041	575	0	1	306	0	58	13	1	1	572	7
TGGT1_260370_8	2828	4396	11277	58425	746	3421	98447	2274	20162	855	175	5346	4383.5
TGGT1_273050_6	4391	3474	100	9	0	13	0	9	409	48	525	155	30.5
TGGT1_240500_9	3942	1891	40	0	27	3	0	3068	0	53	141	74	33.5
TGGT1_305900_2	5084	1549	0	249	0	1341	10	0	3024	0	0	42	5
TGGT1_291800_10	4656	59	0	0	0	0	0	0	0	0	0	0	0
TGGT1_310150_9	9618	4564	6932	26	445	7	110	53	91	1248	0	17	72
TGGT1_201840_6	8567	26821	87502	216398	9766	12291	12627	35847	4250	150278	12471	20694	16660.5
TGGT1_207460B_6	4669	4950	5584	201	142	752	498	430	545	2903	3	2068	521.5
TGGT1_240500_6	6397	27602	31445	3813	4505	2164	14359	11339	32472	13611	14412	35248	13985
TGGT1_232400_5	4465	3694	131	8	9	34	1	508	728	40	245	274	85.5
TGGT1_301440_10	5046	1793	0	1	0	0	0	0	0	0	0	0	0
TGGT1_309885_7	4926	4631	934	838	5996	78	61	2010	1442	1373	40	130	886
TGGT1_277080_9	6073	5868	6139	2647	68	3570	1416	4247	17307	56535	237	1204	3108.5
TGGT1_293540_2	6201	1734	738	3711	0	6	0	31	0	135	0	2028	18.5
TGGT1_227970_2	3465	177	0	15	0	0	0	0	0	0	0	0	0
TGGT1_244380_7	5286	31	0	0	0	1	0	0	4	0	0	0	0
TGGT1_312600_8	4247	5972	13105	6013	2960	1603	8899	49110	13671	19994	3245	8100	8499.5
TGGT1_234510_5	3982	1970	1	1	0	155	152	499	96	345	0	49	72.5
TGGT1_309590_9	3888	2971	0	1	0	367	11	7	38	29	59	21	16
TGGT1_221390_3	3251	2955	350	1	51	0	8	497	991	0	191	105	78
TGGT1_253770_9	6321	2379	824	32	0	39	526	979	147	547	19	1	93
TGGT1_268880_4	4313	5513	113	0	21	0	25	23	105	0	9	228	22
TGGT1_243760_10	2584	46	0	0	0	0	0	0	0	0	0	0	0
TGGT1_300350_10	3268	1873	719	6423	12	1465	2197	1226	872	9457	172	7408	1345.5
TGGT1_243450_8	2737	1104	40	1409	0	78	126	1	3	0	152	585	59
TGGT1_305860_4	4986	2922	0	19	5	26	207	1375	2557	13	104	51	38.5
TGGT1_288320_8	8081	8940	556	163	73	1743	0	318	10068	1901	4470	352	454
TGGT1_248140_7	3399	4816	2970	640	1452	469	768	4298	1483	1836	23581	1687	1585
TGGT1_243760_6	5557	227	32	0	0	50	0	0	0	0	91	4844	0
TGGT1_267150_9	6112	1362	1069	8236	178	31	0	7	47	4456	0	2366	112.5
TGGT1_223840_9	6222	341	0	0	0	0	0	0	0	0	0	0	0
TGGT1_223840_2	5274	8730	5268	21111	979	13032	176	4796	2599	13820	6469	9458	5868.5
TGGT1_205250_6	2646	3133	24	114	24	11	0	0	9	0	25	18	14.5
TGGT1_232760_9	3406	2663	300	1088	5	717	0	117	864	96	15	1295	208.5
TGGT1_224470_3	4856	17797	3795	143352	6110	4834	465	10333	8320	21078	2798	3996	5472
TGGT1_315710_5	5630	80	0	15	0	0	0	0	0	0	0	0	0
TGGT1_271870_5	4431	46	0	0	0	0	0	0	0	0	0	0	0
TGGT1_269460_5	6748	10514	24053	487	10439	4234	986	556	2350	41603	3330	1323	2840
TGGT1_217688_2	6077	7705	5987	2320	7819	79117	9811	4250	1744	1756	424	6458	5118.5
TGGT1_277230_9	4702	2740	36	84	379	335	221	752	100	1656	14	599	278
TGGT1_319730_1	4609	730	715	4770	0	22	0	0	1	0	1	39	1
TGGT1_311230_10	4929	54	0	0	0	0	0	0	0	0	0	0	0
TGGT1_231070_10	5789	739	0	0	0	0	0	0	0	0	0	0	0
TGGT1_255250_6	5257	8	0	0	0	1	0	0	0	0	0	0	0
TGGT1_256090_7	4941	4599	65229	551	739	1194	611	99	30	9727	141	2811	675
TGGT1_227870_7	4186	5403	0	459	0	1	0	47	11	55	0	320	6
TGGT1_270980_10	3895	449	659	1	22831	2	0	810	1	1	1	134	1.5
TGGT1_259040_8	8622	3130	229	1	0	0	333	1105	223	0	78	17	47.5
TGGT1_243800_3	4736	3144	215	50	0	90	1	16	0	0	0	0	0.5
TGGT1_233310_10	5349	619	0	0	1	2409	28	723	50	0	516	0	14.5
TGGT1_290730_7	3272	4409	2651	2197	1070	18844	1051	3107	3150	14469	604	1897	2424
TGGT1_263560_7	5315	6401	447	16	167	38	1413	1556	417	5659	29	8535	432
TGGT1_254510_1	5575	4285	1	56	0	1	0	1	0	186	0	0	0.5
TGGT1_239080_2	4333	635	4	0	0	5	0	0	0	0	0	0	0
TGGT1_288920_5	5966	6202	242	3146	572	429	1094	1152	3736	27	306	258	500.5
TGGT1_246080_8	4592	16896	12906	2552	25738	65684	9636	9363	5529	12087	1368	18976	10861.5
TGGT1_255660_5	6286	905	139	0	0	27	8	236	5	0	0	808	6.5
TGGT1_272383_10	9474	37086	16864	23782	15377	3017	1256	7021	26424	2125	3494	5438	6229.5
TGGT1_224530_6	5558	25931	3485	999	1143	4516	3592	1176	4847	15010	2284	9192	3538.5
TGGT1_230070_3	5181	9620	10554	992	5595	14085	20908	14402	1783	375	13888	25875	12221
TGGT1_206340_3	5348	16945	7195	3056	480	10710	254	8550	7881	1874	12	13076	5125.5
TGGT1_253770_10	5381	4247	28	92	1	76	43	18	50	1	32	91	37.5
TGGT1_309885_1	4944	22	0	0	0	0	0	1	0	0	0	0	0
TGGT1_277820_6	2998	8	0	0	0	0	0	0	0	0	0	0	0
TGGT1_268630_3	2246	17	0	0	0	0	0	0	0	0	0	0	0
TGGT1_244280_10	5241	26527	11111	690	8216	3584	1336	12711	4053	1937	3414	2846	3499
TGGT1_282190_8	6575	5646	0	1	0	0	0	0	25	3	35	0	0
TGGT1_241890_7	4506	6526	90	16	0	58	0	63	11	1	59	4543	37
TGGT1_215980_7	5198	20345	16715	3054	3171	25683	2869	22160	12777	15463	103931	13804	14633.5
TGGT1_408620_4	8633	9905	2021	14729	1114	5982	3045	12932	1779	337	544	3227	2533
TGGT1_314390_8	9384	44800	38884	42601	37145	73560	54010	29444	30114	37037	39572	70243	39228
TGGT1_286490_10	3706	408	11	32	0	21	0	0	0	59	0	1	0.5
TGGT1_301430_7	3617	133	0	0	0	0	0	0	0	0	0	0	0
TGGT1_233830_9	5820	7456	385	270	389	329	68	74	1432	3687	27	177	299.5
TGGT1_239400_7	6357	165	0	0	0	0	0	0	0	0	0	0	0
TGGT1_277230_7	4202	4414	0	0	0	0	0	0	7	53	0	28	0
TGGT1_259040_9	5290	356	0	0	0	0	0	0	0	0	0	0	0
TGGT1_227560_9	5607	67	0	0	0	0	0	0	0	0	0	0	0
TGGT1_304520_4	8452	3711	8553	0	0	2211	26	168	2802	0	3	4	15
TGGT1_221170_7	2411	0	0	0	0	0	0	0	0	0	0	0	0
TGGT1_297730_10	4747	72	0	0	0	0	0	0	0	0	0	0	0
TGGT1_229930_6	5252	3600	3	15	491	4	0	51	3313	35	0	136	25
TGGT1_208730_8	5468	17208	762	2860	5264	1183	338	617	363	217	236	188	490
TGGT1_240500_5	3130	4477	2249	114	6	2379	1972	2293	2611	12228	16763	5280	2336
TGGT1_305860_3	4688	2036	0	16	0	0	26	20	21	0	0	292	8
TGGT1_234370_1	5842	36719	40743	21947	19894	15447	34987	15872	14429	105787	17621	88815	20920.5
TGGT1_312480_2	7062	17822	6292	54290	23700	4125	3355	8770	9447	15517	7785	21528	9108.5
TGGT1_221390_10	3972	257	39	0	0	107	0	137	0	1	0	0	0
TGGT1_251640_8	8258	13298	7846	31903	8306	2790	10918	20681	48661	5024	4181	11648	9612
TGGT1_306620_7	8862	27940	20993	4185	19990	54139	13290	20733	23989	15970	8457	18802	19396
TGGT1_276100_1	3344	2815	715	240	551	961	24	4628	7644	1655	414	2370	838
TGGT1_251850_3	5894	2758	0	128	1	8	0	141	10975	1478	0	85	46.5
TGGT1_291590_5	8049	2659	977	6	101	352	694	461	1328	0	2	19849	406.5
TGGT1_254510_3	6522	7695	21801	17602	22116	17531	2918	16509	17898	5314	380	19442	17566.5
TGGT1_203510_6	6355	4913	447	53	0	340	34	2050	2205	26	85	1414	212.5
TGGT1_288920_4	4888	474	0	0	0	0	0	0	0	0	0	0	0
TGGT1_309870_6	4343	5159	1008	6921	2	236	463	725	29	367	722	1800	592.5
TGGT1_243760_5	4092	0	0	0	0	0	0	0	0	0	0	1	0
TGGT1_265260_9	6152	28295	15651	30309	7662	43399	17229	20221	22026	76065	27923	26921	24473.5
TGGT1_278870_7	10601	71	14	8	1	0	0	1	0	0	0	0	0
TGGT1_203150_9	3430	2175	49182	73	6	1634	343	748	403	61776	923	7733	835.5
TGGT1_289620_5	8535	7779	6329	951	1500	80	1135	1486	2789	32	1993	1274	1380
TGGT1_248980_2	3003	2	0	0	0	0	0	0	0	0	1	0	0
TGGT1_293360_5	3371	2190	1175	0	6	0	14	35	194	5971	0	122	24.5
TGGT1_264450_1	3449	1072	0	1	0	1	0	34	0	18	843	0	0.5
TGGT1_263200_8	3977	1467	7083	16327	287	219	4374	3925	10007	1	285	392	2158.5
TGGT1_294440_2	4248	467	6	33	0	0	5	2	0	0	0	1166	1
TGGT1_258940_1	4427	37168	40962	29385	53259	8824	9634	31162	11320	24314	13808	24506	24410
TGGT1_312480_5	3147	19525	38284	3611	21449	29821	72224	64529	16277	26971	11361	35910	28396
TGGT1_233310_8	3122	374	1	0	0	0	0	28	0	0	0	0	0
TGGT1_277230_5	6537	2688	1980	32279	4467	677	7311	357	1418	240	151	810	1114
TGGT1_203710_9	4667	20	0	0	0	0	0	0	0	0	0	0	0
TGGT1_235160_7	5122	882	0	0	0	0	0	0	0	0	0	0	0
TGGT1_312570_4	7555	42	0	0	0	0	0	0	0	0	0	0	0
TGGT1_262080_2	11301	9953	386	973	163	105	2234	1676	1249	4	419	1920	696
TGGT1_237460_1	5355	311	5	0	0	0	0	0	0	0	0	0	0
TGGT1_273050_3	5154	3250	670	89	42	3027	73	3891	114	1940	712	2059	691
TGGT1_264770_5	5183	208	1	0	0	0	0	0	0	0	0	0	0
TGGT1_241880_3	4005	20051	5568	4743	70775	9771	2113	20050	2464	1669	10204	16531	7669.5
TGGT1_293690_1	6602	15	1	0	0	0	1	0	1	0	0	0	0
TGGT1_264450_3	8947	9398	12515	562	8665	3739	5355	1679	17176	7944	1995	3422	4547
TGGT1_243580_8	4344	1593	422	0	1302	292	1	4614	290	531	28	46	291
TGGT1_221200A_4	10523	4640	59	1	8	1438	26	1265	32	10	0	173	29
TGGT1_221200A_1	5435	5913	147	0	19	6	208	34	445	916	207	71	109
TGGT1_221200B_10	10383	12473	5860	2248	28000	4693	133998	2928	31543	2918	2241	6908	5276.5
TGGT1_232760_1	4910	102	603	0	0	0	0	0	1	0	0	1175	0
TGGT1_232270_9	4108	3462	1558	430	1527	871	8	586	3761	8	8436	5041	1199
TGGT1_246920_6	10148	6359	418	147	826	1001	256	888	94	3181	422	2743	624
TGGT1_233300_5	2864	1926	0	0	0	0	0	0	22	21	0	29	0
TGGT1_269460_2	12127	2153	349	111	9832	706	0	10	14	268	26	1469	189.5
TGGT1_224060_10	4061	13	0	0	0	0	0	0	0	0	0	0	0
TGGT1_213680_4	8894	28061	45946	2835	26011	33282	9282	20655	111102	23830	309296	28150	27080.5
TGGT1_221190_7	8442	4262	111	1847	28	858	13	27	169	11559	538	1957	353.5
TGGT1_263560_5	5057	3842	0	0	16	0	0	0	1	18	0	0	0
TGGT1_294690_8	4638	1798	67	125	107	58	31	110	14	8	94	639	80.5
TGGT1_306620_9	12200	32752	89627	22537	22970	120460	35150	13648	61419	42290	21320	47129	38720
TGGT1_310070_3	9450	6954	467	42	0	0	1	632	74	0	42	117	42
TGGT1_224910_2	4150	1808	604	0	391	6281	14	39	84	14163	842	423	407
TGGT1_294690_2	6458	9878	10338	6091	7097	23903	629	4892	5168	9159	5623	5911	6001
TGGT1_251850_6	4069	3790	22336	268	449	205	4040	2581	865	59	31	1000	657
TGGT1_264450_7	14193	3608	368	0	498	820	779	413	867	180	2	121	390.5
TGGT1_300350_3	3798	11521	17267	48251	1587	5780	64884	36558	7881	7733	13118	17719	15192.5
TGGT1_213050_3	4379	12645	32841	190	8632	11167	1617	1812	5748	13196	13141	4896	7190
TGGT1_228300_5	4288	8244	410	849	5629	2185	3377	3980	509	323	863	139	856
TGGT1_216130_3	4505	3732	93	0	68	45	505	0	0	439	0	74	56.5
TGGT1_290670_6	6878	886	0	0	0	1	0	0	0	0	0	0	0
TGGT1_304680_3	5588	477	0	0	0	0	0	0	0	0	0	0	0
TGGT1_217410_6	4312	8118	6800	629	250	8470	9064	13640	4791	5688	1090	3105	5239.5
TGGT1_228690_5	5713	10021	7508	9549	4471	16510	567	27584	6648	34556	4054	22590	8528.5
TGGT1_201860_7	4121	26389	15035	13300	7491	10457	1024	14502	29945	16760	7305	66766	13901
TGGT1_269960_3	6678	201	0	26	0	0	1	0	0	0	0	0	0
TGGT1_244280_7	6405	18376	11994	335	528	7966	4112	25234	12458	11382	6835	18587	9674
TGGT1_230980_3	4791	216	0	0	0	0	0	0	0	101	0	10	0
TGGT1_247690_3	4740	232	0	0	0	0	0	0	0	0	0	0	0
TGGT1_237460_3	3212	1151	2	0	0	17	0	0	2682	25	1	16	1.5
TGGT1_293360_1	1519	0	0	0	0	0	0	0	0	0	0	0	0
TGGT1_250040_2	4003	0	0	0	0	0	0	0	0	0	0	0	0
TGGT1_221190_1	4387	1021	0	0	0	0	0	0	0	0	0	0	0
TGGT1_257990_4	3314	4531	3849	3614	33	1562	104	1591	582	4330	66	2367	1576.5
TGGT1_462965_10	5935	33	0	29	0	0	0	0	1	0	0	0	0
TGGT1_257380_2	3518	3013	1560	41	1327	127	0	99	137	461	929	5072	299
TGGT1_217688_10	5888	8862	75776	5578	175666	71650	2009	10502	9410	37224	9275	6224	9956
TGGT1_264450_2	3753	641	0	342	0	585	0	0	0	0	0	1	0
TGGT1_230840_8	4805	2	0	0	0	2	0	0	0	0	0	0	0
TGGT1_257430_9	3305	63	0	0	1	1	0	0	0	0	0	0	0
TGGT1_229380_1	2814	648	0	0	0	0	0	0	0	0	0	0	0
TGGT1_243580_1	2936	282	1	0	0	0	0	0	35	0	1	2348	0
TGGT1_273930_6	2715	275	0	0	0	0	0	0	0	0	0	0	0
TGGT1_262080_5	7057	20965	16255	33348	12918	17133	41059	31613	35052	45607	119878	74036	34200
TGGT1_260370_1	4081	22067	29847	9404	42983	11542	8563	24547	9762	20022	76551	23963	21992.5
TGGT1_225540_1	4943	3611	331	1	26	398	44	76	547	11215	2099	149	240
TGGT1_203510_1	7390	393	0	0	0	0	0	0	0	1	0	0	0
TGGT1_309240_4	6057	90	0	0	0	0	0	0	0	0	0	0	0
TGGT1_212920_8	3678	7	0	0	0	0	0	0	0	0	0	0	0
TGGT1_229420_8	3599	142	0	0	0	0	0	0	0	0	0	0	0
TGGT1_314850_7	6383	1016	64	0	72	0	21	8	9	12	0	303	10.5
TGGT1_233310_4	7788	3215	1515	24	5381	137	3533	34	205	123	21	1034	171
TGGT1_263200_9	4177	894	1	0	0	1	0	0	0	0	0	0	0
TGGT1_224980_7	4635	8063	6541	31	1270	2559	823	2994	2030	1967	7517	505	1998.5
TGGT1_264770_3	5229	575	2	0	0	0	0	0	0	0	0	16	0
TGGT1_234560_10	4490	3158	259	366	13	122	529	641	1157	53	1383	50	312.5
TGGT1_241880_10	2960	1720	61	0	47	261	1	271	493	42	0	342	54
TGGT1_209600_1	3955	859	0	0	3	0	0	13	0	0	0	3	0
TGGT1_247690_7	3185	535	0	0	0	0	0	0	0	3524	0	0	0
TGGT1_310450_1	3776	3827	166	0	13	0	1092	490	277	1	1246	168	167
TGGT1_246920_7	4423	225	0	0	0	0	0	0	0	0	0	0	0
TGGT1_309885_2	2210	15	0	0	0	0	0	0	0	0	0	0	0
TGGT1_293360_2	3856	4863	2218	365	154	140	0	282	1799	21	3605	3570	323.5
TGGT1_261450_10	5403	6319	1617	46	3755	9789	223	1908	1238	1294	233	437	1266
TGGT1_278450_10	4497	1423	20	1	0	26	109	102	11	36	5	749	23
TGGT1_240700_2	4682	4831	1546	2636	453	2208	16	1164	2874	13478	8797	9794	2422
TGGT1_240700_6	2950	450	0	16	0	0	0	0	0	0	0	0	0
TGGT1_258160_6	5090	5024	12205	401	309	726	1	4181	380	29	161	1485	390.5
TGGT1_249390_4	4004	8162	539	3298	7	393	4154	5250	593	424	500	2892	566
TGGT1_290670_5	3895	188	0	0	0	0	0	0	0	0	0	0	0
TGGT1_224460_3	3174	446	48	2	1	7	969	258	5	10	0	0	6
TGGT1_286630_7	2780	0	0	0	0	0	0	0	0	0	0	0	0
TGGT1_254610_1	7019	18910	1006	12854	1927	1194	1603	970	8141	801	4663	2035	1765
TGGT1_310150_6	4315	212	0	0	0	0	0	117	0	0	0	25	0
TGGT1_293360_6	4298	16527	23481	444	16611	9015	177	1032	23633	27442	28	4635	6825
TGGT1_257780_9	7219	431	0	0	0	0	0	0	0	0	0	0	0
TGGT1_206580_7	5649	11415	159	58	16	75	37	296	382	0	246	312	117
TGGT1_263190_7	5903	3843	0	1363	487	4	0	0	1291	11	5	193	8
TGGT1_261000_8	5861	7741	762	151	35195	626	359	1190	1626	1129	1344	3	945.5
TGGT1_304520_8	5378	176	0	0	0	0	0	0	0	0	0	0	0
TGGT1_213520_1	6188	12351	3098	14081	1085	1186	2464	6887	4576	13498	43694	4089	4332.5
TGGT1_229930_5	6878	26074	13386	8447	8909	35988	46114	53885	8063	42282	13530	23925	18727.5
TGGT1_273560_2	4348	5558	1566	398	2493	1288	10338	6651	1385	2788	1557	44454	2029.5
TGGT1_203880_6	2807	12135	3538	221	7683	6434	2989	1149	4528	27875	2537	14307	4033
TGGT1_286740_7	5105	583	633	27	1	0	72	188	5	8	1	1307	17.5
TGGT1_250040_6	4865	43	1	0	1	0	0	0	0	0	0	0	0
TGGT1_311470_10	4351	35	0	0	0	0	0	0	0	0	0	0	0
TGGT1_212210_3	5057	1952	22	8	7	0	1919	0	0	1	0	0	0.5
TGGT1_201840_7	4413	272	64	86	0	1	0	0	16	0	61	0	0.5
TGGT1_309240_6	5329	37	55	8	4	8	122	63	6	8	0	22	8
TGGT1_234560_6	8698	9644	872	224	7200	1376	2388	365	122	11514	5915	5690	1882
TGGT1_217410_2	4275	1217	0	0	0	15	0	110	167	0	0	183	0
TGGT1_207460B_2	3470	9979	2975	8867	11671	3221	33166	10717	11794	12440	31608	13425	11732.5
TGGT1_266950_1	3779	7882	1174	21	10	8311	721	2455	874	10	1	632	676.5
TGGT1_313790_6	5830	3215	229	92	416	100	0	0	623	90	1434	461	164.5
TGGT1_286630_4	5297	5728	1119	0	95	1681	0	138	84	1	6	1628	89.5
TGGT1_286720_5	5820	10951	5113	2003	36887	1430	5564	22508	5616	20794	426	6301	5590
TGGT1_203150_4	3890	1702	9	0	0	1	0	0	0	46	0	157	0
TGGT1_255250_4	4154	2021	12	25	54	140	56	287	0	0	23	578	39.5
TGGT1_310240_9	3416	7792	84	451	1764	738	658	2458	983	13929	9501	287	860.5
TGGT1_305860_6	4008	7534	265	30	4101	328	7054	60	2964	13	399	3921	363.5
TGGT1_224520_5	2772	3195	87	0	590	1	117	0	99	44	0	44	44
TGGT1_207930_2	6789	5071	682	41	1575	363	0	2744	7019	3853	3671	6598	2159.5
TGGT1_253470_1	2739	37	0	0	1	0	0	0	0	0	0	0	0
TGGT1_264000_1	5097	3235	109	116	370	18	0	558	97	337	11661	279	197.5
TGGT1_213050_10	3490	318	0	20	0	0	0	0	0	0	0	0	0
TGGT1_220510_9	5855	357	0	0	0	0	0	0	17	0	0	0	0
TGGT1_214300_10	9226	1117	0	0	0	89	0	0	0	12	0	21	0
TGGT1_227870_9	6743	507	1	0	0	1	0	0	0	0	0	0	0
TGGT1_254120_10	5434	1660	72	541	0	359	0	16	191	7	5	0	11.5
TGGT1_250040_8	3363	752	2150	2	0	32	0	29	215	434	70	1242	51
TGGT1_243580_5	3987	501	0	0	0	0	0	1	0	0	0	0	0
TGGT1_311230_7	3964	1000	0	7	14	5288	1	2096	96	0	0	21	10.5
TGGT1_233830_2	4661	10	0	0	0	0	0	0	1	0	0	0	0
TGGT1_243250_7	3095	18	0	0	0	0	0	0	0	0	0	0	0
TGGT1_254870_4	5528	4985	276	292	8696	14078	117	4516	397	18099	76	8951	2456.5
TGGT1_233300_9	5191	7860	0	0	1	0	0	0	0	0	0	0	0
TGGT1_282190_9	7335	4237	38	1	0	0	0	36	2	33	140	0	1.5
TGGT1_257380_5	5556	14479	27922	14992	3352	17743	7603	5077	11377	3635	2234	12602	9490
TGGT1_208430_4	6492	14430	11278	3717	13747	1798	1568	11555	4104	313	1157	9107	3910.5
TGGT1_285190_1	3452	3748	7891	3575	423	7310	1470	7066	50090	769	43432	20288	7188
TGGT1_217688_8	4519	863	161	0	28	0	1122	0	0	0	0	2	0
TGGT1_248140_1	7155	5187	2322	4355	179	177	19	1326	10086	1627	25277	541	1476.5
TGGT1_297880_7	4711	516	22	28	0	0	15	2	0	14	0	0	1
TGGT1_217410_3	8195	2224	519	19	539	352	1412	4780	1222	240	1018	985	762
TGGT1_228690_1	6541	10956	4803	8517	27274	16629	659	15291	10936	5433	1673	5007	6975
TGGT1_239400_8	4569	551	117	14	22754	0	1	330	1019	0	0	455	65.5
TGGT1_313790_5	5354	2327	565	6091	38	205	216	1412	1430	2302	277	2529	988.5
TGGT1_311010_8	4260	17498	2285	3634	1033	10864	1170	2816	1050	5151	618	2230	2257.5
TGGT1_285190_9	3405	23	0	0	0	0	0	0	0	0	0	0	0
TGGT1_254050_9	4054	6675	502	972	59	1537	0	387	1691	20625	282	7072	737
TGGT1_224460_10	4005	6748	4981	1	107	13	0	223	296	15	8	2098	61
TGGT1_224060_9	6537	7065	0	0	0	0	0	33	0	0	0	18	0
TGGT1_224530_3	5028	13977	5013	11051	216	3860	1358	6050	4917	2144	1861	4564	4212
TGGT1_257990_5	5749	34552	13416	3281	47317	35821	23305	23277	4361	6080	7302	17835	15625.5
TGGT1_216410_4	3272	1033	235	34335	1274	0	1	391	16	0	0	234	125
TGGT1_262730_3	4040	832	15	67	0	0	24	1	49	17	66	1	16
TGGT1_227620_6	4237	15991	68187	15825	2131	16197	22169	19499	6089	22598	8588	11251	16011
TGGT1_269460_1	3378	26	0	1	0	0	0	0	0	0	0	0	0
TGGT1_309240_5	5738	8858	9165	5704	1263	3302	1179	2948	23360	471	18854	24272	4503
TGGT1_312490_8	5225	5478	384	217	560	1028	2690	312	479	3188	2	2278	519.5
TGGT1_264450_10	5543	4583	13190	0	1	9	3	20	44	0	2	897	6
TGGT1_319560_1	5040	7975	1161	46510	18043	8059	13859	1103	1791	3050	16626	10823	9441
TGGT1_294440_5	5010	2470	842	569	26	1613	0	66	6	4	0	947	46
TGGT1_318275_9	3738	15804	18453	11096	2367	107654	10696	62231	5237	11745	2545	8528	10896
TGGT1_277080_3	3528	104	236	349	21	0	0	13	17	1	2	1	7.5
TGGT1_223550_8	4958	22569	15688	17739	92300	26611	8672	50109	20497	36045	46972	33480	30045.5
TGGT1_229150_6	4366	5	0	0	0	0	0	0	0	0	0	0	0
TGGT1_255250_10	6736	14656	27491	4801	40386	17288	273230	16830	15285	17494	42728	80361	22492.5
TGGT1_264220_7	4345	3642	0	0	8	67	0	0	19	0	0	0	0
TGGT1_242270_4	6300	6307	229	95	42	1151	304	355	567	122	732	2315	329.5
TGGT1_289990_4	5713	1827	0	0	45	0	0	0	24	0	0	0	0
TGGT1_239400_3	7108	10865	7912	20149	6686	2679	175	8202	6607	9278	8721	65408	8057
TGGT1_305860_5	9564	31653	42843	5142	37400	12762	3870	13135	37777	77310	21086	34279	27682.5
TGGT1_273560_7	6031	14	0	0	0	0	0	0	0	0	0	0	0
TGGT1_203510_9	8788	1641	192	1304	1585	0	287	3	1	1	0	1007	97.5
TGGT1_237570_7	7927	852	0	0	0	3	0	0	0	0	0	0	0
TGGT1_200440_7	5269	4683	193	562	176	494	1984	7483	105	37	199	3	196
TGGT1_304680_10	4536	18	0	0	0	0	0	0	0	0	0	0	0
TGGT1_224110_9	3688	11500	4214	1614	2782	36949	6783	24020	6883	29189	3114	11068	6833
TGGT1_246080_3	5324	101	0	0	0	0	0	1	0	0	0	0	0
TGGT1_255660_3	2351	86	0	0	0	0	0	0	0	0	0	0	0
TGGT1_271870_6	4507	43	0	0	0	0	0	0	0	0	0	0	0
TGGT1_273560_9	3478	41	0	0	0	0	0	0	0	0	0	0	0
TGGT1_209240_9	3030	1	0	0	0	0	0	0	0	0	0	0	0
TGGT1_271870_3	3093	428	0	0	0	0	0	0	0	0	0	0	0
TGGT1_305510_4	5922	15	0	0	0	0	0	0	0	0	0	0	0
TGGT1_225490_7	4491	1	0	0	0	0	0	0	0	0	0	0	0
TGGT1_201860_6	3910	3534	380	378	7995	2665	2253	2884	18732	14	9822	6678	2774.5
TGGT1_312600_7	4831	5364	19501	105690	3307	19821	1393	16777	5016	800	122775	8572	12674.5
TGGT1_253560_6	4689	253	0	0	0	0	0	0	0	0	0	0	0
TGGT1_285190_8	3002	13	0	0	0	0	0	0	0	0	0	0	0
TGGT1_208430_6	3859	117	0	0	0	0	1	0	3	0	0	2	0
TGGT1_312600_4	4220	25468	24133	34782	123126	16879	9467	57140	68846	37748	14367	52034	36265
TGGT1_290670_8	3508	22	0	0	0	0	0	0	0	0	0	0	0
TGGT1_230030_3	3647	4021	380	33661	120	482	2246	108	217	434	909	51	407
TGGT1_230840_3	3337	14224	28340	2820	15220	7420	21260	45785	81679	14844	16503	17203	16853
TGGT1_254510_4	2228	12	0	0	0	0	0	0	0	0	0	0	0
TGGT1_213610_10	3874	26	0	0	0	0	0	0	2	8	0	0	0
TGGT1_217410_9	3289	778	7	0	2822	0	0	2	150	0	1	55	1.5
TGGT1_224910_1	4867	938	0	0	0	0	0	0	5	0	1	28	0
TGGT1_266120_2	3942	6392	7886	9938	5307	1977	236	33481	2845	43932	2348	23451	6596.5
TGGT1_221580_10	5107	7399	6591	2079	3716	21057	572	11018	583	6310	2141	3737	3726.5
TGGT1_256090_5	4995	21019	27776	22096	7491	11383	4345	8521	69305	44089	166098	32229	24936
TGGT1_309885_9	4372	1273	0	27	0	26	0	0	24	0	0	0	0
TGGT1_224470_10	4035	24441	10675	50241	5687	42236	20677	13740	46950	6110	117299	76601	31456.5
TGGT1_312570_9	4372	2	22	0	0	0	0	0	11	0	0	0	0
TGGT1_254120_7	6048	13	8	1	0	0	0	0	1	0	0	0	0
TGGT1_242270_6	6803	9850	2391	0	12191	2847	710	4031	3461	6023	2833	1162	2840
TGGT1_214500_9	3465	11	0	0	0	0	0	0	1	0	0	0	0
TGGT1_239080_4	7872	19929	266	331	8212	2806	450	10243	2053	1296	1210	603	1253
TGGT1_216130_6	3344	10834	4085	1	124	47	4	449	451	666	28	1530	286.5
TGGT1_232270_3	3290	465	0	43	0	0	0	234	0	0	0	0	0
TGGT1_312640_10	3994	3551	782	9849	2789	408	66	628	315	62	619	1562	623.5
TGGT1_225450_3	1233	331	23	0	0	12	0	134	0	0	0	0	0
TGGT1_207930_7	4943	9318	3625	10691	636	6258	2963	1564	851	8121	819	21314	3294
TGGT1_310030_4	6054	8154	583	0	0	169	0	690	2556	1033	0	326	247.5
TGGT1_207930_10	8077	7720	1014	124	44	732	90	1171	1477	24	1199	1069	873
TGGT1_224890_4	4480	3359	590	4	306	683	0	0	1642	3	15473	2095	448
TGGT1_288320_4	2769	2637	4995	930	13	1266	6074	2964	1158	426	11	2918	1212
TGGT1_229420_1	7086	19342	6377	12332	2287	5338	27	24140	2261	8292	23064	5075	5857.5
TGGT1_233850_10	7177	1112	90	0	127	1	0	226	94	1	0	1541	45.5
TGGT1_242270_10	4029	255	0	0	0	0	0	0	0	0	0	0	0
TGGT1_248980_4	2270	381	0	0	0	0	0	0	0	0	0	10	0
TGGT1_258940_10	6643	6461	2797	1	1	394	4	2840	3576	2629	459	1192	825.5
TGGT1_248980_3	3719	17	0	0	0	0	0	0	0	0	0	0	0
TGGT1_221200A_7	7482	3527	42	2	0	0	0	161	158	5	6	1559	5.5
TGGT1_232760_4	5644	3111	93	0	0	20	0	123	5	588	122	328	56.5
TGGT1_297880_8	4695	4962	0	175	25	13	0	76	62	679	112	1	43.5
TGGT1_272320_6	4078	44	0	1	1	0	0	0	0	0	0	0	0
TGGT1_286490_3	3514	1037	0	0	0	0	0	0	0	0	0	0	0
TGGT1_408620_3	3497	25952	17790	2442	25618	15590	27115	18474	7680	5707	64738	16965	17377.5
TGGT1_267150_10	4309	9027	6642	2204	2061	7700	3144	9934	10296	33086	20779	17459	8817
TGGT1_309240_8	3633	2581	760	6436	304	327	759	2838	199	702	11391	19456	759.5
TGGT1_293180_4	6134	12980	908	5609	5303	3251	802	1412	1148	142	22	2571	1280
TGGT1_314500_3	3651	950	0	0	0	0	0	281	54	273	0	462	0
TGGT1_305860_10	1499	735	10	62	0	64	0	6	0	7	18	1	6.5
TGGT1_232760_6	2172	450	27	0	0	0	0	0	0	0	0	0	0
TGGT1_208550_10	4402	7914	2699	2	4017	174	110	2453	1358	1494	37	805	1081.5
TGGT1_233830_6	1847	64	0	0	0	0	0	0	0	0	0	0	0
TGGT1_203880_3	3725	6	0	0	0	0	0	0	0	0	0	0	0
TGGT1_237460_5	5396	3136	0	0	0	18	0	11	16	12	95	753	11.5
TGGT1_229390_2	3666	9	0	0	1	1	0	0	0	0	0	0	0
TGGT1_310030_1	3480	4669	140	43	120	483	15	190	129	4	0	7869	124.5
TGGT1_224060_4	2619	1123	0	0	0	0	0	0	0	0	29	0	0
TGGT1_316255_5	5714	10755	9631	1414	11421	11294	15719	5187	12937	32392	6324	6651	10462.5
TGGT1_232760_2	4375	1922	236	10	160	0	0	447	0	14	4	0	7
TGGT1_316710_4	4001	8853	796	248	272	328	234	3031	390	13791	31	745	359
TGGT1_286720_2	6537	50361	103067	23724	90380	112229	125756	116891	77514	112147	18985	113890	107607
TGGT1_225310_4	5070	3444	122	10	1	85	0	282	288	1001	915	357	202
TGGT1_213050_4	6252	7115	1617	30656	13426	3113	6011	3471	3667	101	411	15445	3569
TGGT1_316710_5	5413	9645	539	48	0	41	433	1207	841	79	7	252	165.5
TGGT1_277080_10	4410	20776	9058	4340	19499	23248	623	17770	7070	16491	6589	2956	8064
TGGT1_214260_9	4232	85	0	0	0	0	0	0	1	0	0	0	0
TGGT1_224110_6	6961	124	0	0	0	0	0	0	0	0	0	0	0
TGGT1_207590_8	4098	1481	77	193	0	0	20	1	0	0	0	0	0
TGGT1_216055_6	4878	6355	127	457	1	370	10	182	29	216	127	85	127
TGGT1_319730_8	4315	1728	53	0	1	6972	12	125	1084	0	0	11	11.5
TGGT1_265260_2	3615	41	0	0	0	0	0	0	0	0	0	0	0
TGGT1_208430_1	5705	12124	6053	150	3966	7470	5666	2386	1113	32265	4457	8199	5061.5
TGGT1_270980_8	5225	5168	496	10903	1144	648	3205	1169	3763	25	403	1933	1156.5
TGGT1_237460_7	4504	45	0	0	0	0	0	0	0	0	0	0	0
TGGT1_217688_1	5195	932	0	1045	0	2439	2	0	1	4144	0	793	1.5
TGGT1_230190_9	4503	401	0	0	0	0	21	1	4	0	0	131	0
TGGT1_272383_8	3422	2956	11	0	0	19	15	24	23	10	115	47	17
TGGT1_223672_1	5660	56	0	0	0	0	0	0	0	0	0	0	0
TGGT1_293690_6	4263	3	0	0	0	0	0	0	1	0	0	0	0
TGGT1_255660_4	3749	7700	447	2369	652	1172	130	349	3516	1986	699	2845	935.5
TGGT1_304520_9	4589	764	0	10	0	0	0	0	134	0	0	38	0
TGGT1_247920_7	5934	2013	20	0	0	36	0	0	0	0	0	682	0
TGGT1_243250_5	4316	39	2	3	4	5	0	4	0	14	4	2	3.5
TGGT1_250740_10	5228	6	0	0	1	0	0	0	0	0	0	0	0
TGGT1_272420_6	3182	370	0	175	0	0	0	0	697	0	0	8	0
TGGT1_206340_1	5588	4181	3902	422	543	3223	274	156677	9789	123	6053	3035	3129
TGGT1_306620_3	4030	708	0	0	35	0	22	230	15	0	29	1	8
TGGT1_203150_5	4584	19	0	0	0	1	0	0	0	0	0	0	0
TGGT1_237460_6	6008	3003	40	0	31	8	12	239	0	12	531	26	19
TGGT1_203880_9	6586	1516	253	1	2	0	0	180	0	20	0	100	1.5
TGGT1_224520_8	3330	1372	431	0	85	1144	1	631	26	0	0	31	28.5
TGGT1_293690_7	6800	92	0	0	0	0	0	0	0	0	0	0	0
TGGT1_216410_5	3966	124	0	0	0	0	0	0	0	0	0	0	0
TGGT1_267280_2	2858	0	0	0	0	0	0	0	0	0	0	0	0
TGGT1_276100_4	5304	54	0	0	0	0	0	0	0	0	0	0	0
TGGT1_209870_4	3967	32	0	0	0	0	0	0	0	0	0	0	0
TGGT1_244280_9	4147	29429	28281	69087	11905	6164	3968	21165	37280	8116	4184	24051	16535
TGGT1_211850_8	4032	1217	0	17	0	0	0	0	0	0	0	0	0
TGGT1_273050_8	7366	8661	270	8124	1102	3358	288	4616	220	148	1849	747	924.5
TGGT1_228360_2	7490	19497	5922	8742	14438	3395	12933	9164	9639	12782	9437	13476	9538
TGGT1_297730_2	6259	7424	255	79	0	315	2	846	415	28	3	432	167
TGGT1_226840_8	5024	41	33	0	1	0	0	0	0	0	0	0	0
TGGT1_268630_8	3877	3444	151	136	2709	287	2410	12	1909	517	1	6795	402
TGGT1_314390_3	8065	10893	5374	37257	5351	12991	3868	3845	24159	24924	2965	4226	5362.5
TGGT1_272420_7	4883	1367	23	11	0	323	12	128	364	30	0	91	26.5
TGGT1_319560_10	2797	8635	3884	34	531	2477	8784	91	1414	2127	757	784	1099
TGGT1_294690_1	4454	1001	0	10	6	0	0	304	0	1	0	13	0.5
TGGT1_223840_7	3857	11396	2094	198	368	2900	4453	5604	1238	2314	86	26	1666
TGGT1_207930_9	5511	1147	3	60	1	0	0	165	0	0	0	31	0.5
TGGT1_213550_4	5339	20	0	0	0	0	0	0	0	0	0	0	0
TGGT1_261450_3	2507	266	0	0	0	0	0	0	0	0	0	0	0
TGGT1_253570_10	5103	6459	646	1	0	175	543	473	60	3081	484	492	478.5
TGGT1_301440_3	4640	22	0	0	0	0	0	0	0	0	0	0	0
TGGT1_223550_5	4410	2555	952	0	16	513	10870	10	353	1024	29	5189	433
TGGT1_237460_4	3582	1835	1650	10	0	540	0	0	109	3	53	1	6.5
TGGT1_207460B_4	3997	8686	11605	34554	3718	566	1602	6151	3905	4622	1464	1108	3811.5
TGGT1_267500_7	3676	119	0	0	0	0	0	0	0	0	0	0	0
TGGT1_204490_2	3149	23	0	0	0	0	0	0	0	0	0	0	0
TGGT1_224520_3	3877	94	25	16	125	998	48	1316	66	683	3	43	57
TGGT1_248140_4	3069	1611	9	9	46	511	0	329	759	0	194	134	90
TGGT1_263810_5	6118	7743	2636	1591	1299	1528	1082	1935	4708	5676	1904	5323	1919.5
TGGT1_229420_10	6082	4715	5926	16	2982	94344	1737	12181	5405	4414	4117	20782	4909.5
TGGT1_221922_10	3147	2126	320	1132	2833	302	42	52	158	0	575	197	249.5
TGGT1_207930_1	4151	21546	20359	4863	17207	4667	1878	70889	51114	56622	19664	17032	18435.5
TGGT1_243800_9	4291	3776	31	1	2	16	991	446	1038	10939	0	3	23.5
TGGT1_201840_8	5895	7864	91620	21597	945	233172	12	1731	1949	425	5964	2027	1988
TGGT1_259040_7	4949	4191	72	148	1	408	14	0	1462	2506	3	62	67
TGGT1_213680_8	4521	10393	88	53	13042	123	2	10673	875	1838	327	11119	601
TGGT1_244180_7	5000	3370	104	266	0	116	46	146	268	4	47	3	75.5
TGGT1_285190_6	6845	2579	1188	11	6990	83	3154	6299	79	9296	16932	7472	4726.5
TGGT1_266800_3	4846	264	0	0	0	0	1	0	0	0	0	1	0
TGGT1_276990_2	4698	6236	774	30	22	29	0	180	100	63	1	2748	46.5
TGGT1_241890_6	6929	12099	2565	2996	12875	928	2189	826	2490	9653	3052	2320	2527.5
TGGT1_294440_3	4787	12	0	0	0	0	0	0	0	0	0	0	0
TGGT1_234980_7	4183	268	0	0	0	0	0	0	0	0	0	0	0
TGGT1_243800_10	4887	27	0	0	0	0	0	0	0	0	0	0	0
TGGT1_266800_8	4639	3734	32	0	25	165	0	22	8	0	0	42	15
TGGT1_291800_8	4694	5230	120	35	67	5820	45	1176	1758	42	7	341	93.5
TGGT1_201860_5	9000	13467	4031	1199	11856	2354	553	1212	1977	17920	1247	2619	2165.5
TGGT1_305510_8	4141	37	0	0	0	0	0	0	0	0	0	0	0
TGGT1_227620_1	6770	11819	2542	1156	231	2812	22419	7529	2261	3519	4119	8108	3165.5
TGGT1_254610_5	4166	14020	18898	11730	5528	7064	1585	12731	7558	4528	1439	9323	7311
TGGT1_297730_7	5473	1687	204	258	107	1	612	1361	98	1504	18431	2207	435
TGGT1_246460_4	4031	844	0	0	1	0	0	39	0	0	0	360	0
TGGT1_230190_8	6257	4436	3391	528	301	244	1855	1574	1125	186	4534	1172	1148.5
TGGT1_317705_10	5394	19	0	18	0	0	0	0	0	0	0	0	0
TGGT1_244280_4	3975	6437	1226	71	859	10504	30	953	816	513	215	366	664.5
TGGT1_264220_8	5575	13747	4208	2375	13991	6699	1	11547	3248	368	1211	5683	3728
TGGT1_253470_7	3778	16408	25799	2811	33020	4197	16481	10583	8372	43172	30308	23240	19860.5
TGGT1_243250_6	4994	0	0	30	0	0	0	0	0	6	0	0	0
TGGT1_230840_2	5354	12976	3895	942	3186	2016	31	42649	3216	22087	75135	18595	3555.5
TGGT1_215290_9	4666	13326	587	613	972	263	536	1146	1083	12057	136	602	607.5
TGGT1_285190_4	4482	7297	27994	97742	15115	5786	15929	19296	17494	15660	4274	24887	16711.5
TGGT1_239400_9	8067	475	37	1	3860	1867	8856	7	1	0	1	21	14
TGGT1_264660_10	4347	261	0	0	0	0	0	0	0	0	0	0	0
TGGT1_267500_1	5514	16	0	0	0	0	0	0	0	0	1	0	0
TGGT1_234370_5	3855	7213	501	2221	1253	30036	4025	564	909	408	1	63	736.5
TGGT1_234560_9	7874	11146	9394	206	5547	16983	14343	75717	2567	23432	6360	9075	9234.5
TGGT1_294970_4	5825	91873	46702	98419	63182	52506	20490	53897	52002	64193	33717	118233	53201.5
TGGT1_315710_4	11044	5248	1041	0	654	156	0	314	232	2763	12	0	194
TGGT1_213520_2	5077	23312	15455	28588	32170	14229	16367	36459	11987	44285	15900	21696	19031.5
TGGT1_212210_5	4858	1	0	0	0	0	0	0	0	0	0	0	0
TGGT1_257990_6	3471	2568	113	98	2	1302	288	1629	42	343	233	84	173
TGGT1_264000_3	9514	20088	4396	3	324	47	2	799	3824	14958	36401	3246	2022.5
TGGT1_269960_10	4478	774	1	0	169	177	1	0	1416	185	20610	0	85
TGGT1_282190_1	4525	1614	0	0	0	0	0	0	1	29	0	0	0
TGGT1_235160_6	6910	1068	0	18	0	0	0	0	0	0	83	1	0
TGGT1_310240_6	5232	22	0	0	0	0	0	0	0	0	0	0	0
TGGT1_268880_8	4125	58	0	0	0	0	0	0	0	0	0	0	0
TGGT1_243760_3	7085	511	38	0	0	25	0	0	1	0	0	42	0
TGGT1_290040_3	6044	9052	42018	21487	58437	6613	11881	11875	20046	4356	26692	16368	18207
TGGT1_237460_2	6594	2488	200	58	0	26	1	16	116	27	126	21	26.5
TGGT1_286740_5	5733	13545	9228	1010	2880	1655	8807	3366	4636	8050	1155	5078	4001
TGGT1_233310_7	3901	185	0	0	0	0	0	0	0	0	0	0	0
TGGT1_207460A_3	3321	1027	125	12	0	0	0	8828	0	6	0	356	3
TGGT1_264220_3	4208	667	0	3	0	48	1	0	0	1	0	0	0
TGGT1_217340_10	4605	329	0	0	0	0	0	0	1	0	0	0	0
TGGT1_259950_2	4012	186	0	0	0	0	0	1	0	0	0	0	0
TGGT1_224890_8	4667	932	0	13	0	55	0	38	0	0	9	42	4.5
TGGT1_317705_4	4583	13436	59590	215088	2704	41032	24229	13659	54159	11956	16317	11646	20273
TGGT1_234510_10	3627	1929	38	0	0	220	7	1	173	0	665	1255	22.5
TGGT1_214260_4	5862	6131	4087	1	513	452	228	59	36	40	561	750	340
TGGT1_233850_7	3948	6	0	0	0	0	0	1	0	0	0	0	0
TGGT1_208430_2	4281	13854	43095	1767	12883	23760	129594	19407	34159	17177	5474	4174	18292
TGGT1_209030_6	11182	25	6	61	0	0	1	0	0	0	0	0	0
TGGT1_309590_1	4011	4220	293	80267	51	1316	573	928	544	5037	108	1546	750.5
TGGT1_229390_6	7151	283	27898	3	10	307	12	171	0	1	20921	231	91.5
TGGT1_276990_7	6515	5061	882	630	158	1384	14	436	741	31408	1947	4740	811.5
TGGT1_294440_9	5830	10566	3501	4089	1131	12664	10385	38776	23460	5719	155	15598	8052
TGGT1_310240_4	4433	2221	1	141	374	714	1	8156	21	0	0	4043	81
TGGT1_221200B_3	4037	0	0	0	0	2	0	0	1	0	0	0	0
TGGT1_224980_9	3533	364	0	0	0	14	0	0	0	0	0	0	0
TGGT1_263200_4	3880	1670	0	0	0	1	25	4	0	0	0	0	0
TGGT1_224890_7	3767	676	0	0	0	0	0	0	2	0	0	0	0
TGGT1_221200B_5	4843	11262	3192	8489	5134	79990	42577	3779	3473	8882	29114	30514	8685.5
TGGT1_225470_5	3154	4000	380	70	8152	1287	44615	3337	1832	306	9189	4073	2584.5
TGGT1_263810_3	3138	11223	919	2284	42742	5509	16840	2493	2812	314	809	2486	2489.5
TGGT1_243450_1	2691	1336	0	0	0	0	3	0	0	0	0	6	0
TGGT1_310070_4	4987	11402	4311	1400	5205	3583	381	2837	24020	4204	29329	6352	4257.5
TGGT1_224460_2	7969	19852	15610	44896	16345	41358	4060	11960	27935	33956	19058	21663	20360.5
TGGT1_221190_9	10745	2420	0	0	0	0	0	1	0	0	9	88	0
TGGT1_246080_1	2763	8848	1718	1577	6505	11272	1967	5002	7395	10050	1172	3931	4466.5
TGGT1_257430_1	5620	2072	269	1255	693	152	572	130	178	5117	54	1896	420.5
TGGT1_263200_5	6142	2799	3	149130	273	38	8664	2192	386	2093	859	1637	1248
TGGT1_227970_10	7358	4406	206	767	9675	2997	4722	536	44	1	113	11946	651.5
TGGT1_236010_9	8932	49985	128230	24645	54562	70408	142294	74331	65113	117296	102238	83228	78779.5
TGGT1_223140_9	4360	4349	5955	2414	2609	2156	50	134	8652	18924	20	805	2285
TGGT1_270980_3	5417	6717	1834	4583	89	8937	1855	3304	28	4038	2434	501	2144.5
TGGT1_251850_8	5817	421	0	0	0	0	0	0	0	0	0	0	0
TGGT1_209600_2	5530	1471	35	1581	0	0	0	18	23	0	0	0	0
TGGT1_267280_4	5603	10047	2726	7292	7063	4764	7389	30835	1218	2221	703	391	3745
TGGT1_243760_2	10526	52954	53773	10578	38674	110085	35171	57683	84161	89698	30477	39307	46540
TGGT1_310240_8	6020	7657	8393	1211	21	1721	2487	3254	3770	2715	52374	6979	2984.5
TGGT1_213050_2	5542	217	8	0	0	0	0	0	0	0	0	0	0
TGGT1_310450_10	4707	17382	10621	16797	27949	12076	2143	9888	8435	53137	2731	15004	11348.5
TGGT1_243250_1	3843	28	0	1	0	0	0	0	0	0	0	0	0
TGGT1_263820_3	6635	13243	9723	11259	2060	4637	9353	11900	7601	280	4183	18686	8477
TGGT1_278450_2	9576	4044	21	68	0	0	0	29	40	0	15	88	18
TGGT1_221470_9	9002	14579	4449	28120	28775	35367	590	11312	41648	6906	25737	24709	25223
TGGT1_285190_10	7575	19529	9993	6434	50124	6140	14540	4940	16513	32196	42398	14894	14717
TGGT1_221200B_1	5308	3490	680	0	475	2274	0	2961	4811	108	0	848	577.5
TGGT1_225310_3	7163	16	0	0	0	0	0	1	0	1	0	0	0
TGGT1_215380_8	3477	2364	349	692	541	3020	298	1685	330	226	2599	1309	616.5
TGGT1_221200B_2	5721	12458	4038	472	5535	1771	110	1130	6703	2289	156	2268	2019.5
TGGT1_202890_2	7373	19	0	0	0	0	0	0	0	0	0	0	0
TGGT1_221200A_6	3294	2365	0	0	0	0	0	0	8	0	0	334	0
TGGT1_228690_10	4544	18820	8047	5102	7138	1597	2585	9176	1481	269	8347	1845	3843.5
TGGT1_226420_6	5207	3070	4794	196	6128	1599	1056	574	7745	129	16802	317	1327.5
TGGT1_207590_7	6112	4149	700	191	41	1857	3	1974	398	0	5227	3130	549
TGGT1_246990_7	8492	834	411	0	1	220	0	35	0	0	0	4	0.5
TGGT1_261000_1	6544	232	0	0	0	0	0	0	0	0	0	0	0
TGGT1_462965_3	1242	0	0	0	0	0	0	0	0	0	0	0	0
TGGT1_289620_10	3502	2787	456	340	1020	0	42	725	916	1403	99	67	398
TGGT1_244280_6	3175	1518	0	0	340	1	0	552	18	20	92	1124	19
TGGT1_267500_5	2563	45	0	0	0	0	0	0	0	0	0	0	0
TGGT1_228300_3	4692	542	0	0	0	0	0	0	0	0	0	0	0
TGGT1_200440_2	4652	13317	5612	75346	2518	1548	256657	15652	5068	2827	2728	11768	5340
TGGT1_213610_1	3850	3041	293	2256	165	871	120	745	21	9977	1409	454	599.5
TGGT1_221580_1	5805	3291	1094	625	23	40	0	231	327	5	3	13	31.5
TGGT1_236270_4	3252	1313	0	16	0	0	0	0	0	0	0	0	0
TGGT1_224205_5	4391	13	0	0	0	0	0	0	0	0	0	0	0
TGGT1_214830_3	2921	32	0	0	0	0	0	0	0	0	0	0	0
TGGT1_290040_2	3984	4268	56	82	84	509	10033	2147	802	1052	4529	3412	927
TGGT1_216410_1	2735	374	15	0	0	8	0	0	0	0	0	0	0
TGGT1_213680_5	7287	34	0	0	0	0	0	0	0	0	1	0	0
TGGT1_209600_10	6011	14256	1806	9630	567	1804	1267	8074	4372	624	81	2938	1805
TGGT1_206340_7	4370	16	13	21	0	0	0	0	0	0	0	0	0
TGGT1_312640_1	6927	88	0	0	0	0	0	0	0	0	0	0	0
TGGT1_277820_5	3267	6450	198	80	1	52	165	2451	3449	1719	288	66	181.5
TGGT1_297880_1	6522	3040	0	1	35	0	0	0	5	1	36	1	1
TGGT1_258160_9	5027	388	0	5	0	0	0	0	0	0	1	1	0
TGGT1_223940_5	6089	1018	0	0	1	17	34	1	0	0	3	0	0.5
TGGT1_266120_1	2874	983	16	0	949	0	0	0	8	0	69	29	4
TGGT1_215980_5	3368	6783	809	1611	5417	1517	1417	1017	1202	1451	676	1092	1309.5
TGGT1_311010_2	3229	7	0	0	0	0	0	0	1	0	0	0	0
TGGT1_239400_5	5745	43	0	0	1	0	0	0	0	0	0	0	0
TGGT1_217688_6	3873	630	28	0	0	1	0	0	0	0	0	6	0
TGGT1_261650_10	9036	2325	40	649	0	311	0	1719	120	5	16	1215	80
TGGT1_259870_1	5492	310	0	1	0	0	0	0	0	0	0	0	0
TGGT1_286740_2	4663	972	361	0	0	70	0	18	0	7	156	53	12.5
TGGT1_255660_1	2024	9738	7057	339	54728	15708	245	5654	1212	32879	653	1555	3604.5
TGGT1_289050_3	4017	10506	8043	21722	43000	3401	4764	4742	12661	47744	5796	22239	10352
TGGT1_273490_5	4943	3227	1012	142	1957	5727	334	31561	537	113	727	778	752.5
TGGT1_247690_6	4353	54	0	0	0	0	0	0	0	0	0	0	0
TGGT1_200440_10	4614	743	126	1	80	1456	0	0	0	1	682	64	32.5
TGGT1_240500_7	4429	2688	460	1	127	30	0	154	84	1161	8247	7933	140.5
TGGT1_217850_5	3691	2312	207	8548	1069	126	0	509	235	19	5	275	221
TGGT1_266950_4	3538	7363	11286	282	424	13061	15584	2752	1646	11497	8834	2273	5793
TGGT1_272383_9	4636	17377	802	755	77	1577	1697	2028	5252	1811	3938	1055	1637
TGGT1_221200A_9	5770	3083	0	0	0	0	0	13	14	0	0	0	0
TGGT1_236270_9	7274	605	0	0	0	0	0	0	0	0	0	0	0
TGGT1_227870_1	4458	28	0	0	0	0	0	0	0	0	0	0	0
TGGT1_215380_10	4445	27970	15830	2458	5700	6396	7708	11938	88009	16644	2352	57622	9823
TGGT1_278870_3	2938	19	0	0	0	0	0	0	1	0	0	0	0
TGGT1_294690_7	3942	2955	1624	177	130	83	176	1251	121	288	42	13881	176.5
TGGT1_243800_8	2496	25	0	0	0	0	0	0	0	0	0	0	0
TGGT1_251850_5	3585	3757	1862	0	627	16	282	173	851	4	929	900	454.5
TGGT1_224110_8	4772	28559	147244	64087	6082	26916	10785	51851	69970	40182	34367	28571	37274.5
TGGT1_264000_7	4273	98	0	0	0	1	0	0	0	0	0	0	0
TGGT1_217550_1	3661	2801	1	0	4	0	71	0	23	0	0	6	0.5
TGGT1_207590_5	2852	108	0	0	0	1	0	0	0	0	0	0	0
TGGT1_208430_3	3596	19843	1053	833	615	853	57556	1187	1072	6713	3702	9105	1129.5
TGGT1_217688_3	5606	6892	4364	524	3347	742	2137	4250	3850	904	776	12982	2742
TGGT1_255660_2	7394	11097	9307	23735	2624	45257	7301	18533	17864	14499	45408	10364	16181.5
TGGT1_265260_8	2689	1177	83	0	0	371	0	0	427	79	6	20	13
TGGT1_265260_5	8964	3766	442	0	1	125	0	8643	33	1247	1	90	61.5
TGGT1_249630_9	10325	12610	8726	230	23334	1522	1	3871	4472	27223	26144	6650	5561
TGGT1_266800_4	7182	4982	8	25	0	29	22	20	94	0	0	18	19
TGGT1_309885_6	6848	1444	7	0	321	0	7092	0	0	0	1	1	0.5
TGGT1_227870_4	4360	203	0	24	0	0	0	0	0	0	0	0	0
TGGT1_237570_1	3928	794	0	0	0	1	0	0	0	0	0	0	0
TGGT1_289990_3	3450	4744	693	74	624	37769	2350	2718	1549	48	7043	1088	1318.5
TGGT1_247690_2	5326	2765	369	137	44	4937	153	39618	77	6638	69	644	261
TGGT1_224520_7	2464	606	0	323	0	0	580	0	0	3	1	0	0
TGGT1_273050_9	6064	2132	240	856	2	839	0	443	302	135	5859	196	271
TGGT1_215980_3	6032	10181	13287	2044	9939	7913	14901	17259	39537	17745	17766	15583	15242
TGGT1_214500_7	3520	892	0	0	1	0	0	0	0	0	0	0	0
TGGT1_272320_10	5185	2445	1823	2271	36	7115	1	94	2510	2060	0	10925	1941.5
TGGT1_200440_6	3970	4425	75	719	655	220	53	401	579	1075	169	1741	490
TGGT1_213550_9	4796	380	0	0	0	0	0	0	5	0	0	0	0
TGGT1_221200A_3	3046	547	0	0	74	0	0	0	0	0	0	0	0
TGGT1_278450_4	5708	8139	11561	6388	20173	15260	1646	12149	18171	1888	3190	13576	11855
TGGT1_234980_8	5177	25	0	0	0	0	0	0	0	0	0	0	0
TGGT1_224060_7	6237	175	0	0	0	0	0	0	0	0	0	1	0
TGGT1_243800_2	3829	883	579	220	0	0	0	0	71	0	207	121	35.5
TGGT1_249390_9	4094	1765	0	0	0	1	0	0	902	0	1	20	0
TGGT1_224980_8	6641	6228	1062	7	311	202	1	106	7	17	727	86	96
TGGT1_312640_2	4297	427	142	9	50	0	0	5	245	0	0	82	7
TGGT1_217550_7	2995	3861	1898	1	241	245	0	211	253	0	0	143	177
TGGT1_224460_6	3400	228	0	0	0	0	0	0	1	0	0	0	0
TGGT1_247920_5	3577	3476	556	3537	6700	13	272	2713	433	3920	79	2822	1634.5
TGGT1_269970_2	4184	2395	51	0	13	0	0	0	17	0	0	1	0
TGGT1_214300_7	4172	1030	9	0	1	0	0	0	0	0	1	90	0
TGGT1_213050_1	4327	378	0	0	0	0	0	0	0	1	14	0	0
TGGT1_259040_10	6899	13257	32663	20701	36828	18749	1856	28335	66320	28181	622099	19351	28258
TGGT1_203510_4	4115	963	20	8	38	0	0	0	0	0	203	0	0
TGGT1_244380_1	3952	31	0	16	0	0	0	1	0	1	0	0	0
TGGT1_243580_10	5657	6045	5511	13883	69	4584	16	5415	2037	700	1926	2597	2317
TGGT1_234560_2	4126	5399	3296	2	2480	1314	535	3995	15903	27531	789	4865	2888
TGGT1_305510_1	4686	845	0	0	0	0	23	0	0	0	0	0	0
TGGT1_263200_2	3966	31	0	0	0	0	0	0	0	0	0	0	0
TGGT1_301440_6	4826	271	0	0	1	1	0	0	7	0	0	0	0
TGGT1_305900_6	5163	1110	211	0	1	0	0	220	0	0	0	65	0
TGGT1_204490_8	3423	3539	10	1	0	68	0	3	1751	20004	34	76	22
TGGT1_254120_3	4347	10	0	0	0	0	0	0	0	0	0	0	0
TGGT1_297730_5	9847	8874	8147	1073	454	766	6875	828	838	996	250	2465	917
TGGT1_227870_6	7041	1700	540	1658	2566	17	371	13776	389	127	23	99	380
TGGT1_267280_8	4495	624	0	0	0	0	0	0	9	0	13	300	0
TGGT1_225450_6	5669	1374	810	20	0	42	0	84	45	0	0	6	13
TGGT1_270980_4	3357	699	36	1	5728	0	2	18067	4	1	0	562	3
TGGT1_221590_7	5047	20193	3235	1580	5452	643	1600	233	22246	117	7281	2482	2041
TGGT1_263200_6	5863	1855	0	0	0	0	0	0	0	0	0	0	0
TGGT1_233300_3	4470	1188	0	0	82	0	0	0	5	0	0	0	0
TGGT1_207590_2	3340	47	0	0	0	0	0	0	0	0	0	0	0
TGGT1_234980_6	3727	4104	6757	11615	811	2220	239	8152	1007	190	5	4688	1613.5
TGGT1_214500_1	4532	4364	10924	5493	52709	7806	6695	2987	41022	3567	366	64242	7250.5
TGGT1_300350_4	3560	303	0	0	0	0	0	0	1	0	0	0	0
TGGT1_270980_1	4951	27	0	0	0	0	0	0	0	0	0	0	0
TGGT1_217340_2	4082	572	0	0	0	0	0	3	0	0	0	0	0
TGGT1_225470_7	3373	254	0	0	6	0	0	0	0	0	0	55	0
TGGT1_217688_7	5675	21	0	0	0	0	0	0	0	0	0	0	0
TGGT1_294970_5	5284	40027	38378	66441	6751	44414	4446	84741	16161	19491	50942	32627	35502.5
TGGT1_272420_5	4051	8247	1759	1131	1142	408	1558	1807	5677	328	7550	3911	1658.5
TGGT1_254050_1	2543	1167	7	383	31	148	1072	270	272	7074	17	2568	271
TGGT1_248600_3	5230	1167	0	74	0	0	0	0	0	0	0	0	0
TGGT1_277820_3	2992	2454	644	113	15	471	11	0	783	0	48	2774	80.5
TGGT1_225490_10	5963	5742	30683	60508	320	7946	47	2008	3514	8093	3034	5641	4577.5
TGGT1_209870_1	4600	6141	6650	1569	63	4946	602	18895	9290	1014	27359	6102	5524
TGGT1_202390_3	5166	11399	12312	8579	3316	1596	39492	30020	11275	13315	2409	29950	11793.5
TGGT1_317705_5	5253	10254	8572	717	5171	14972	3705	9172	5926	9580	10897	11578	8872
TGGT1_263810_1	5030	13269	2460	224	266	20554	171	8895	2792	17564	11559	2814	2803
TGGT1_313790_8	6433	1657	367	38	8807	579	1028	80	1353	0	3	97	232
TGGT1_273490_4	6247	5532	7000	21	0	570	65	439	2886	9942	2	828	504.5
TGGT1_221590_3	4751	2426	16	0	0	0	0	66	106	0	0	5	0
TGGT1_202550_8	7432	6615	126	372	315	1251	0	36	131	1	0	884	128.5
TGGT1_277760_6	7693	1480	0	0	0	0	0	0	0	0	0	0	0
TGGT1_205250_1	6253	10708	84	36	0	3	20	86	44	15	18	18	19
TGGT1_309870_2	5795	5599	1649	277	259	69	721	4123	1102	82	277	180	277
TGGT1_224890_3	4722	196	0	25	0	0	0	0	0	0	0	0	0
TGGT1_313820_5	4733	1425	0	0	0	0	0	0	0	0	95	0	0
TGGT1_217430_1	3989	343	0	1	0	0	0	0	0	0	0	48	0
TGGT1_239400_1	4745	15	0	0	0	0	0	0	0	0	0	1	0
TGGT1_255370_1	4012	25	0	117	0	0	0	0	0	0	0	0	0
TGGT1_207590_6	6085	10211	26204	1651	5161	9673	3851	51733	37172	8269	15865	10774	10223.5
TGGT1_462965_9	6199	649	0	0	0	1	0	1	58	0	42	3	0.5
TGGT1_312570_8	8348	15	0	33	1	0	0	0	0	0	0	0	0
TGGT1_288920_10	7456	7089	664	1	1774	1374	17	835	2094	2	8	2197	749.5
TGGT1_230030_8	3705	484	0	22	0	99	17	0	4	0	0	1	0.5
TGGT1_212210_6	4914	8271	6106	1176	7008	9115	401	28501	3000	8575	1768	7031	6557
TGGT1_262730_8	3704	5593	2414	543	68643	1535	2005	1484	1632	2867	1455	1350	1583.5
TGGT1_254120_1	3940	2597	9101	1	1635	6159	557	81	5495	13	6155	1744	1689.5
TGGT1_297880_6	4345	3193	0	0	38	64	8	27	100	0	287	118	32.5
TGGT1_248600_1	3438	13752	12150	24949	29360	5649	20822	12682	2133	4356	36137	6150	12416
TGGT1_305860_2	5346	4254	381	11615	1	140	68	36	2391	2019	42	1949	260.5
TGGT1_270980_2	5493	296	0	152	4	1	0	9	269	0	195	0	2.5
TGGT1_273930_1	4570	18	0	0	0	0	0	2	0	0	0	0	0
TGGT1_263200_3	3806	403	0	0	0	0	0	0	0	0	0	1	0
TGGT1_239752_2	4171	491	0	0	0	2	0	0	0	0	0	0	0
TGGT1_203880_8	3447	206	0	0	0	0	0	0	0	10	0	0	0
TGGT1_266950_7	2856	3694	975	2800	30037	10003	5099	3971	35614	649	844	3168	3569.5
TGGT1_225310_2	4987	186	0	0	0	1	0	1	0	0	0	0	0
TGGT1_257780_1	5387	59	0	0	0	0	0	0	0	0	0	0	0
TGGT1_225470_1	4974	2431	487	1343	25849	10855	185	1000	865	21733	687	738	932.5
TGGT1_208730_1	3429	11741	2627	3352	1095	16174	475	3364	1196	6111	2468	4468	2989.5
TGGT1_230980_7	4948	0	0	0	1	0	0	0	0	0	0	0	0
TGGT1_264220_2	3407	24	0	0	0	0	0	0	0	0	0	0	0
TGGT1_315710_1	3008	277	0	0	0	0	0	0	0	0	0	0	0
TGGT1_249630_8	2820	430	10	0	19	4	1	7	5	40	1	7	6
TGGT1_264000_10	4613	151	1	0	0	0	0	0	0	0	0	0	0
TGGT1_232760_7	3684	3954	3057	125	42672	456	51	10	30	1995	7870	59	290.5
TGGT1_225470_10	4738	11497	4383	249	310	3711	24979	3815	28042	68	8337	2542	3763
TGGT1_223840_3	3582	1799	289	2	8	81	0	1028	7	362	0	1051	44.5
TGGT1_310870_10	2284	92	0	0	0	0	0	0	0	0	0	0	0
TGGT1_273490_8	4352	2125	3701	104	19	484	22427	2509	88	8754	1193	9436	1851
TGGT1_291800_7	5170	880	0	0	1	0	0	2	0	0	0	0	0
TGGT1_223750_7	6402	3	0	0	0	0	0	0	0	0	1	0	0
TGGT1_277230_3	4481	6578	201	52	1266	11053	112	465	965	372	2636	374	419.5
TGGT1_215980_6	4671	1239	0	0	1	0	0	0	0	0	0	0	0
TGGT1_232400_2	5915	419	0	0	3	0	0	0	0	12	0	0	0
TGGT1_256090_6	5036	734	0	0	0	0	0	245	7	0	0	25	0
TGGT1_233850_1	3911	11	0	0	0	0	0	0	0	0	0	0	0
TGGT1_202890_9	3472	71	0	0	17	0	0	1	0	0	0	0	0
TGGT1_223750_8	4422	30	0	0	0	0	0	0	0	0	0	847	0
TGGT1_224205_3	5767	6504	261	2421	2079	700	59	1734	302	7160	10	7480	1217
TGGT1_246460_5	5432	3141	107	257	3068	50	0	20133	1499	6	0	40	78.5
TGGT1_243800_4	8327	854	104	199	5	0	0	0	0	0	0	0	0
TGGT1_221170_8	3413	189	0	0	0	0	0	0	0	0	0	0	0
TGGT1_304680_7	4043	1596	0	0	0	0	0	0	0	0	0	0	0
TGGT1_230030_5	7029	5618	9809	3777	698	2438	6150	2247	7686	5673	436	6608	4725
TGGT1_259040_4	5902	123	0	1	0	0	0	12	0	0	0	0	0
TGGT1_201860_1	3742	7495	1433	783	45	963	148	18972	114	8103	590	5236	873
TGGT1_232760_8	3876	296	0	0	0	0	0	0	0	0	0	0	0
TGGT1_293180_5	7405	2593	0	0	163	7	1	547	83	125	0	91	45
TGGT1_277840_8	3815	643	6	0	28	0	38	8	0	0	0	0	0
TGGT1_309240_10	3782	2320	0	0	0	0	0	278	0	549	0	46	0
TGGT1_249630_3	4378	10339	19434	113340	12335	4956	5903	9428	4372	16986	5637	35619	10881.5
TGGT1_248140_10	4720	561	0	0	0	0	0	0	0	0	0	0	0
TGGT1_264450_6	1772	25	0	0	0	0	0	0	0	0	0	0	0
TGGT1_408620_2	4296	35	0	1	0	0	0	0	0	0	0	0	0
TGGT1_253570_8	5319	1612	1	0	204	0	0	0	9	637	0	2279	0.5
TGGT1_217340_6	4792	1856	0	0	0	0	0	0	0	0	0	0	0
TGGT1_257990_10	3741	558	938	0	0	18	0	123	0	0	0	417	0
TGGT1_249630_7	5049	2470	1595	120	5	300	7826	1696	469	262	2278	1199	834
TGGT1_234510_4	5383	24	0	0	1	0	0	0	0	0	0	0	0
TGGT1_277840_7	6279	1100	0	0	0	0	0	1	0	0	0	0	0
TGGT1_207460B_9	4598	9207	2042	21912	1088	2231	584	3115	5496	11427	695	5295	2673
TGGT1_282190_6	4451	2200	0	0	0	1	0	0	6	95	0	11	0
TGGT1_266120_4	4571	64	0	0	0	0	0	0	0	0	0	0	0
TGGT1_257990_3	4823	26865	129051	183234	28020	21910	8821	36667	19815	36418	23071	61623	32219
TGGT1_312600_2	3718	821	0	20	3	4764	0	2141	110	0	0	49	11.5
TGGT1_224980_10	4855	16553	521	6168	4166	11855	2870	1281	1907	1948	145	5867	2409
TGGT1_225540_8	4695	918	5	0	0	0	8	0	0	39	0	0	0
TGGT1_244180_6	1248	0	0	0	0	0	0	0	0	0	0	0	0
TGGT1_225450_10	5828	58	10	0	0	0	0	0	0	0	0	26	0
TGGT1_267280_5	5285	62	0	0	0	0	0	0	0	0	0	0	0
TGGT1_266950_10	5926	2976	0	0	0	159	3	149	0	0	0	960	0
TGGT1_221200B_4	5184	1	0	0	0	0	0	0	0	0	0	0	0
TGGT1_293540_5	4201	8594	2439	1679	2667	8883	656	1248	5931	7249	3589	1431	2553
TGGT1_276100_5	4222	0	1	24	0	0	0	0	0	0	0	0	0
TGGT1_311010_1	5283	52	0	0	0	1	0	0	0	27	0	0	0
TGGT1_285190_2	3518	3654	346	510	0	325	150	0	382	1627	21	0	237.5
TGGT1_212210_7	7062	12975	6027	26673	16164	94489	97612	5541	6199	19209	8147	13352	14758
TGGT1_234980_3	5040	1289	411	0	27796	18	0	236	1283	0	154	1	86
TGGT1_227620_2	5123	3987	1493	662	9372	4126	148	424	681	23298	328	2861	1087
TGGT1_228300_9	4510	100	0	0	0	0	0	0	1	0	0	0	0
TGGT1_207930_3	4889	638	0	0	0	1	0	0	0	0	0	119	0
TGGT1_221470_3	4316	4	0	0	0	0	0	0	0	0	0	0	0
TGGT1_248980_6	6983	35	0	0	0	0	0	0	0	0	0	0	0
TGGT1_313790_7	5139	21775	4600	20819	29204	17796	61007	33800	9033	11573	1342	28791	19307.5
TGGT1_212920_4	4022	494	109	0	0	0	0	5642	0	0	0	0	0
TGGT1_234510_1	4476	1235	38	312	179	43	0	0	239	0	1	0	19.5
TGGT1_207930_8	3692	826	113	1	1	32	0	0	1258	0	0	0	0.5
TGGT1_223840_6	4819	15284	25949	131815	2604	14288	29708	19746	9565	12336	3198	7479	13312
TGGT1_215380_4	3175	2713	941	0	6	6029	992	432	4441	3419	0	121	686.5
TGGT1_304680_9	6771	3180	1	0	0	0	0	0	0	0	0	0	0
TGGT1_243450_7	5576	192	0	0	0	0	0	0	0	0	0	1	0
TGGT1_248980_10	4835	11389	27132	970	715	1030	1394	4360	16762	1083	36927	3117	2255.5
TGGT1_211850_9	2858	75	0	0	0	0	0	0	0	0	0	0	0
TGGT1_248600_6	5631	2154	30	1	0	749	26	16	455	23	0	794	24.5
TGGT1_312480_10	5107	8079	4672	7344	44779	78574	3725	28527	6592	29767	149	20472	13908
TGGT1_315710_3	6545	5	0	0	0	0	0	0	0	0	0	0	0
TGGT1_293540_3	3715	4176	950	33	49128	1159	1524	943	1315	66603	3634	625	1237
TGGT1_215290_6	5081	2894	9712	8069	0	811	81	0	3199	7058	2728	1089	1908.5
TGGT1_227970_8	4926	10	0	106	0	15	7	0	0	0	0	0	0
TGGT1_216410_10	3801	8662	2954	4250	14048	14660	8406	5054	382	5513	6441	626	5283.5
TGGT1_259870_3	4716	4343	179	13352	903	2326	14	924	244	31	447	1649	675
TGGT1_217340_7	5371	2571	0	0	0	0	0	125	17	39	0	1070	0
TGGT1_259950_3	4775	8218	857	44	3228	66	974	1029	70	1209	553	1620	915.5
TGGT1_232400_10	6337	8606	11993	80749	17876	11773	9645	13697	3814	33420	8171	23218	12845
TGGT1_263190_10	3155	1755	130	0	0	9	0	0	0	50	0	2	0
TGGT1_244280_5	5003	12181	5861	132	5471	2794	15514	1806	3588	2335	5416	2139	3191
TGGT1_254120_9	4485	8360	8717	3005	217	17354	3745	5663	464	8955	8837	5240	5451.5
TGGT1_216130_8	4742	8732	308	465	4	216	410	764	1811	2036	16	615	437.5
TGGT1_228360_7	4700	805	0	0	0	1	0	0	0	0	0	0	0
TGGT1_230070_9	4938	19241	9777	138652	6203	4147	40866	4352	10132	25998	403	7473	8625
TGGT1_305900_8	5986	9622	30863	10206	971	6801	4515	18404	4582	29024	2855	13941	8503.5
TGGT1_248940_8	3349	1	0	0	0	0	0	0	0	0	0	0	0
TGGT1_259950_6	5001	12353	5027	2894	2117	6711	1154	12211	8914	5316	14496	32990	6013.5
TGGT1_310870_3	6025	5612	540	6	1	727	81	686	14	155	1988	1577	347.5
TGGT1_253570_7	4359	2438	13	0	366	11	0	0	0	0	0	0	0
TGGT1_277080_8	2416	93	27	40	4	0	0	34	0	0	0	0	0
TGGT1_246990_9	3023	4396	981	716	1008	5440	3228	454	753	874	9497	988	984.5
TGGT1_273930_3	4335	2421	169	14	866	71	5599	1187	10600	674	212	136	443
TGGT1_254610_8	4520	366	1	0	0	1	0	0	1	0	0	0	0
TGGT1_246460_8	3205	2480	15	7	0	8	0	1	1317	42	101	0	7.5
TGGT1_240500_10	3349	1204	8	0	0	0	0	3	2368	38	0	0	0
TGGT1_225470_8	5671	3985	218	92	908	809	515	852	37	3147	93	1446	662
TGGT1_224205_10	6893	553	1	0	0	1	0	1	0	2	1	12	1
TGGT1_268880_10	5398	682	0	0	0	0	0	0	6	0	0	5070	0
TGGT1_257990_9	3973	1868	9	1	0	3	2998	93	72	0	1	784	6
TGGT1_316710_10	7842	39177	84702	41578	15059	17571	15757	38608	49071	11144	11032	20613	19092
TGGT1_240500_3	4666	6244	400	78	1153	51	170	4384	349	59	122	1189	259.5
TGGT1_315710_8	2905	13	0	0	0	0	0	0	0	0	0	0	0
TGGT1_310070_6	5065	64	0	0	0	0	0	0	0	0	0	0	0
TGGT1_288320_5	4536	3155	0	72	0	56	12	9	52	1	0	450	10.5
TGGT1_277080_6	3155	6487	203	2689	2	98	0	194	129	0	29	2627	113.5
TGGT1_310870_7	4120	2584	200	7	753	1224	314	128	284	5	137	1091	242
TGGT1_213050_9	5524	1196	1	0	0	199	0	981	0	1	0	13	0.5
TGGT1_217430_8	5075	2286	470	144	3659	1852	8	1799	3446	2805	1244	1661	1730
TGGT1_248140_8	7440	17054	10425	36745	12096	25287	12535	56197	42578	105969	31704	83599	34224.5
TGGT1_254870_8	4326	14199	11490	69116	17811	25707	375760	6688	4043	7228	136918	5678	14650.5
TGGT1_267280_7	7361	74	0	0	1	5	0	1	0	12	0	16	0.5
TGGT1_242270_7	5198	653	0	262	0	145	0	957	59	0	30	0	15
TGGT1_264660_4	7979	6902	9378	40467	2189	7913	11470	4841	19548	5747	1235	3550	6830
TGGT1_408620_7	4066	2962	8193	7	40307	10566	461	7286	1872	951	1304	1500	1686
TGGT1_254120_8	7900	15	0	15	0	0	0	0	0	0	0	0	0
TGGT1_277760_10	3385	1404	0	0	0	3	0	3789	0	245	0	111	0
TGGT1_264770_10	2879	24	0	0	0	0	0	0	0	0	0	0	0
TGGT1_254870_5	5119	20906	28635	42480	6956	46350	19460	20539	87365	7285	33174	28285	28460
TGGT1_316255_3	3914	1420	2	0	0	0	0	0	36	0	0	27	0
TGGT1_254120_6	3596	690	39	34	16	0	0	250	1	36	249	16	25
TGGT1_315710_9	4915	1579	0	0	0	0	0	0	0	0	0	201	0
TGGT1_268880_2	5844	2105	5619	0	0	1833	16	129	594	205	0	979	167
TGGT1_227870_3	10227	5378	657	419	97	330	251	879	82	1	928	1287	374.5
TGGT1_316710_7	2963	12780	5704	2494	13168	49043	10313	30241	6812	3993	12312	25372	11312.5
TGGT1_201840_10	2419	57	0	0	0	0	0	0	0	0	0	0	0
TGGT1_232270_8	6080	7196	108603	1158	23962	7337	24393	4567	2577	254725	1203	7143	7240
TGGT1_221170_2	5320	670	0	0	0	0	0	0	0	0	0	0	0
TGGT1_206340_10	5886	3843	2554	5	1117	1540	1756	1142	122	953	11798	198	1129.5
TGGT1_243580_9	2474	288	0	0	0	1797	173	0	0	0	0	0	0
TGGT1_223550_4	4784	20549	9956	3149	7794	10946	38228	15371	11166	5347	1819	30811	10451
TGGT1_262080_9	8114	527	0	27	0	0	0	0	91	0	0	0	0
TGGT1_206340_5	4872	2987	16	339	5	3	1205	697	13803	383	0	1435	361
TGGT1_301430_6	4593	8917	13783	5149	20661	7803	3172	11546	21427	10569	16670	15329	12664.5
TGGT1_250740_5	5424	1981	324	650	248	43	0	7	19775	0	16	767	145.5
TGGT1_254610_7	4511	2882	2280	13	1855	144	342	496	306	1090	0	1711	419
TGGT1_258940_4	10644	2481	130	0	0	0	228	0	12	578	54	266	33
TGGT1_217430_10	11174	41235	41486	21215	95880	71258	21312	23445	89138	71015	11035	60142	50814
TGGT1_269970_4	3499	1142	0	0	198	729	804	48	1	0	0	23	12
TGGT1_312600_10	3842	62	0	0	0	0	0	0	0	1	0	0	0
TGGT1_229420_9	4533	546	0	0	1	0	0	0	1	1	0	0	0
TGGT1_223840_8	13377	15891	876	834	2	940	7	43	1110	929	121	218	526
TGGT1_293690_8	5396	33	14	0	0	1	0	0	1	2	0	0	0
TGGT1_230070_4	3441	191	0	0	0	0	0	0	0	0	0	0	0
TGGT1_202890_3	5979	63	0	0	0	0	0	0	0	0	0	0	0
TGGT1_255370_7	4385	19	0	0	0	0	0	0	0	0	0	0	0
TGGT1_208430_7	6516	3053	84	0	34	7926	91	2	396	1394	185	64	87.5
TGGT1_232400_4	6051	15524	6254	7478	1509	16094	4628	4436	3789	8188	10289	8372	6866
TGGT1_258160_2	3705	6212	2879	7541	701	118579	3958	30206	9124	14943	18655	7439	8332.5
TGGT1_257430_6	3954	2658	42	0	144	152	1	613	11	489	8255	4	93
TGGT1_294440_1	3871	38	0	0	0	0	0	0	0	0	0	0	0
TGGT1_203880_5	7757	2249	228	0	689	740	4	400	1938	770	80	3012	544.5
TGGT1_261000_10	9514	10465	5788	1446	2263	2536	9544	5303	9279	14205	926	2575	3939
TGGT1_259950_1	5842	1182	1	0	0	0	0	0	0	0	0	0	0
TGGT1_272383_5	8811	2000	10	165	0	141	1	317	543	0	0	10	10
TGGT1_263190_4	9617	22	11	0	1	0	0	0	0	1	0	0	0
TGGT1_254510_10	5958	924	0	0	0	0	1	170	27	0	0	0	0
TGGT1_310150_1	3108	4023	2456	12982	62	7806	276	1	757	142	3190	4951	1606.5
TGGT1_247920_6	12101	8735	457	210	203	2685	160	633	627	61	2027	280	368.5
TGGT1_213550_2	9957	222	0	0	0	0	0	0	0	0	0	0	0
TGGT1_244180_9	4706	93	0	0	0	0	0	4	0	0	0	0	0
TGGT1_246460_10	3948	5553	374	0	352	10578	112	130	444	1797	577	3035	409
[truncated: 945 more rows]

## Sheet: Fitness scores
ID	WT_01	WT_02	WT_03	WT_04	WT_05	WT_06	WT_07	WT_08	WT_09	WT_10	WT_median
TGGT1_282190	-7.11019	-9.30441	-9.07133	-8.37686	-8.95258	-6.6194	-7.05293	-6.53915	-6.12448	-7.2324	-8.54387
TGGT1_224060	-6.84516	-8.18176	-6.9702	-7.64515	-7.82993	-6.39573	-7.54341	-7.51948	-7.02386	-5.44572	-8.30659
TGGT1_239752	-6.52417	-6.64258	-6.5007	-6.18391	-6.32115	-6.43453	-6.39211	-6.66038	-6.51708	-6.52137	-6.79781
TGGT1_211850	-6.1142	-8.25985	-7.97585	-7.31354	-8.30373	-7.18591	-7.2656	-6.83734	-9.31125	-6.90011	-7.64834
TGGT1_221190	-5.9509	-5.95352	-7.1444	-6.07764	-6.78881	-6.62916	-6.58026	-5.04495	-5.84311	-4.67285	-6.00909
TGGT1_277840	-5.90905	-6.54676	-5.44111	-6.25769	-5.17344	-5.73641	-6.23549	-6.53416	-6.36046	-6.39515	-6.67159
TGGT1_221170	-5.8851	-7.99983	-7.60983	-4.19424	-6.95294	-6.08007	-4.60178	-7.31439	-8.28336	-7.67262	-7.64176
TGGT1_217340	-5.72198	-6.53189	-7.19325	-5.25527	-5.872	-4.80031	-5.05653	-5.23471	-6.81589	-5.04743	-5.9997
TGGT1_257780	-5.6912	-5.23454	-7.41783	-5.86647	-5.47612	-5.56712	-5.79133	-4.84803	-5.50033	-5.3415	-5.87354
TGGT1_304680	-5.55653	-6.33416	-5.93148	-6.0451	-5.98233	-6.09571	-6.0533	-6.32156	-6.17826	-6.18255	-6.459
TGGT1_266800	-5.41755	-5.68226	-5.37183	-4.50989	-5.4654	-5.45072	-4.71589	-4.28084	-4.70297	-5.43521	-5.31894
TGGT1_214300	-5.40294	-6.40302	-6.5316	-3.6014	-4.11866	-5.79917	-4.10058	-4.36595	-3.9823	-2.97089	-5.36127
TGGT1_316255	-5.37508	-6.62373	-3.15377	-4.84717	-5.31258	-3.79541	-2.63144	-3.82613	-6.56041	-2.93152	-4.72825
TGGT1_203710	-5.34046	-7.14739	-4.22029	-5.99684	-4.20193	-3.35321	-5.23317	-3.71258	-5.98116	-2.00157	-5.32306
TGGT1_205250	-5.33745	-3.41701	-7.26646	-6.98917	-7.20262	-5.22165	-5.1912	-6.98576	-5.79869	-5.47004	-5.39024
TGGT1_297880	-5.23447	-6.50082	-5.07799	-6.65607	-6.24994	-5.73177	-5.29228	-3.71795	-5.1623	-6.39239	-6.04904
TGGT1_263200	-5.14538	-1.9453	-3.87737	-4.5914	-2.24562	-3.31558	-3.40653	-4.74885	-3.66446	-2.14813	-3.15672
TGGT1_208390	-5.14387	-4.96615	-6.33288	-6.2769	-5.0488	-5.7612	-5.44291	-5.57773	-6.09377	-5.25845	-6.05905
TGGT1_267500	-5.06823	-4.38439	-5.51622	-4.05889	-4.73445	-4.28231	-4.34821	-4.37853	-5.13642	-3.80098	-5.06915
TGGT1_234510	-4.76008	-5.46548	-4.2081	-2.66492	-5.36049	-2.30377	-2.71282	-3.99732	-4.61082	-3.70786	-4.15023
TGGT1_207460A	-4.75739	-5.16152	-5.95905	-5.03306	-5.4387	-1.83232	-4.94252	-4.26483	-5.49546	-1.50364	-5.03061
TGGT1_271870	-4.7547	-4.90351	-4.73123	-4.41688	-4.52128	-4.63256	-4.62264	-1.91214	-4.74761	-3.34081	-5.02834
TGGT1_273930	-4.68611	-5.31081	-2.8669	-3.6741	-1.02574	-2.52837	-1.08638	-3.38684	-2.56898	-3.40568	-3.48549
TGGT1_311470	-4.55496	-4.70377	-4.5315	-4.41471	-4.32154	-4.46532	-3.70062	-4.68068	-3.57739	-4.55216	-4.82861
TGGT1_228300	-4.34429	-3.81563	-3.3717	-3.88493	-4.62267	-2.54221	-2.09382	-3.74293	-3.2308	-3.61182	-3.35317
TGGT1_277760	-4.27988	-5.80819	-2.43975	-6.33814	-4.73836	-4.01317	-4.18606	-3.9318	-3.32144	-2.03277	-4.36103
TGGT1_243450	-4.24008	-5.9828	-5.46742	-5.20811	-6.91013	-3.74633	-3.38635	-8.20166	-4.02561	-2.28974	-5.12303
TGGT1_314500	-4.2046	-2.56214	-3.78621	-3.64592	-0.914247	-1.1449	-2.04717	-0.80645	-3.31118	-1.47525	-3.17127
TGGT1_236270	-4.1585	-4.52871	-4.49887	-4.41249	-4.31932	-4.4327	-4.39028	-4.65855	-4.51525	-4.36495	-4.79598
TGGT1_247690	-4.14098	-5.01653	-3.77716	-3.2485	-3.86265	-1.81014	-4.77748	-1.28621	-4.87354	-3.29599	-3.95381
TGGT1_223750	-4.13845	-2.14876	-4.1727	-4.36697	-4.33123	-4.15165	-4.39992	-5.52526	-4.35606	-1.4963	-4.3296
TGGT1_237460	-4.13303	-7.03525	-6.23272	-5.20153	-5.98032	-6.33924	-2.92187	-6.68291	-4.3224	-4.70204	-6.42869
TGGT1_227870	-4.13062	-2.66712	-2.89274	-5.11441	-3.02771	-3.18339	-5.28552	-5.99335	-5.52642	-3.49883	-4.85972
TGGT1_216130	-4.09761	-5.26555	-5.67077	-4.4441	-7.1574	-5.56097	-4.46243	-5.79543	-8.18541	-3.18519	-4.17931
TGGT1_313820	-4.055	-5.27386	-3.4618	-5.77901	-4.31233	-5.00724	-3.70253	-4.55687	-3.26623	-1.80436	-4.47911
TGGT1_290670	-3.8447	-3.5769	-4.64103	-3.98632	-4.45624	-4.86823	-3.91667	-4.40162	-4.59615	-4.78813	-4.72019
TGGT1_221200A	-3.81078	-5.88201	-6.50467	-4.04931	-4.44615	-2.27201	-1.81641	-3.87206	-6.53432	-1.79639	-3.48627
TGGT1_223672	-3.79055	-5.44279	-3.17073	-3.18949	-5.5852	-3.09263	-3.75911	-5.39498	-3.92639	-3.436	-4.50079
TGGT1_311230	-3.77186	-4.76751	-4.27072	-0.209285	-2.81708	-2.10462	-1.99626	-2.81794	-4.45337	-3.26724	-3.19089
TGGT1_257430	-3.74084	-3.07232	-2.63849	-1.07144	-2.77209	-2.90119	-2.33949	-1.97247	-2.71396	-1.44621	-2.2297
TGGT1_305510	-3.69226	-3.18866	-4.13005	-3.4061	-3.76022	-3.66081	-3.74651	-3.81244	-4.121	-4.23437	-4.00486
TGGT1_206580	-3.68277	-6.68804	-2.99919	-4.76872	-4.73081	-3.91482	-3.30741	-6.12156	-5.55419	-3.32992	-4.53827
TGGT1_227970	-3.65136	-2.71324	-3.74958	-3.18956	-3.18513	-4.5182	-4.97681	-5.54069	-5.04993	-3.67901	-4.62518
TGGT1_462965	-3.57733	-2.6307	-3.40076	-3.69788	-3.60315	-4.38248	-3.77161	-4.57793	-3.20922	-4.46932	-4.51537
TGGT1_312570	-3.53182	-2.67344	-4.35794	-4.30195	-4.20879	-4.32217	-4.27975	-4.54802	-4.40472	-4.40901	-4.68545
TGGT1_235160	-3.52949	-3.96934	-4.02766	-2.82654	-4.88236	-3.26984	-3.79433	-2.96194	-2.71937	-2.73854	-2.86432
TGGT1_301440	-3.50923	-4.08844	-3.91616	-3.79937	-3.73661	-3.81959	-3.27301	-4.01504	-3.90214	-3.93683	-4.21327
TGGT1_289990	-3.46824	-3.64875	-2.33946	-2.11323	-2.48643	-0.996673	-2.80263	-1.75552	-2.97117	-0.724169	-2.33909
TGGT1_315710	-3.42785	-2.925	-4.03165	-3.61411	-5.49434	-4.24368	-1.72718	-2.6159	-5.19856	-2.95117	-3.78516
TGGT1_310070	-3.41521	-5.74437	-5.30111	-5.19305	-5.27713	-4.12573	-4.09026	-4.62662	-5.50016	-4.51358	-4.90821
TGGT1_305860	-3.41492	-2.07135	-4.27982	-3.34623	-2.97991	-3.46413	-0.891095	-3.2481	-3.59098	-0.970467	-3.04235
TGGT1_304520	-3.38908	-3.79884	-4.71704	-3.83962	-5.59879	-4.13115	-3.75386	-6.18835	-6.03324	-2.66943	-5.05819
TGGT1_291800	-3.34558	-4.38931	-4.66776	-2.7642	-5.09399	-4.36064	-3.05636	-3.88514	-5.73677	-3.95623	-4.75713
TGGT1_223940	-3.31783	-2.08872	-3.6296	-4.1114	-3.47084	-3.68915	-4.09547	-3.75795	-3.70085	-3.92889	-4.02326
TGGT1_273050	-3.31203	-2.69415	-4.8555	-1.67861	-4.98683	-1.71883	-3.24128	-2.61452	-1.6333	-2.7501	-2.58658
TGGT1_233850	-3.28179	-2.89647	-1.32731	-1.44642	-1.04417	-1.75323	-2.44168	-3.53122	-3.19576	-2.45943	-2.69597
TGGT1_265260	-3.23607	-4.39775	-3.33871	-2.75854	-4.89451	-1.47801	-1.94587	-2.03051	-3.66563	-3.42364	-3.50087
TGGT1_239080	-3.23304	-4.41826	-3.90753	-2.75731	-6.63744	-1.5364	-3.01014	-4.25243	-3.65888	-1.98227	-3.05586
TGGT1_203510	-3.23061	-3.72767	-3.60756	-3.76836	-4.52391	-3.28839	-2.82861	-5.56721	-3.65834	-2.59216	-3.5383
TGGT1_224520	-3.18476	-4.70032	-3.31627	-1.94923	-2.05699	-2.66298	-3.25496	-4.61481	-6.69451	-1.53145	-4.23804
TGGT1_213550	-3.14665	-4.9109	-6.00761	-4.07458	-4.49811	-4.89758	-3.45075	-4.15626	-3.9852	-4.46863	-3.98336
TGGT1_305900	-3.11886	-3.60494	-4.64149	-3.00798	-4.44645	-3.13594	-2.8651	-4.19044	-4.6496	-3.5501	-4.54045
TGGT1_244180	-3.0117	-1.64842	-3.66991	-0.65094	-3.74039	-1.52155	-1.9779	-2.3582	-3.76697	-2.56716	-2.57538
TGGT1_263560	-2.9764	-4.97496	-3.95441	-3.59834	-3.62956	-2.43896	-1.86101	-1.25663	-2.72108	-2.47679	-3.00447
TGGT1_290160	-2.95501	-1.41418	-5.7635	-2.8748	-3.92666	-4.08025	-4.19865	-5.39799	-5.74948	-4.27803	-4.82821
TGGT1_224205	-2.94311	-3.24456	-3.43158	-4.50173	-1.01543	-3.15056	-4.33696	-3.6455	-4.36635	-2.18599	-4.39825
TGGT1_248980	-2.94063	-4.76068	-4.78258	-4.27508	-3.53653	-3.07065	-3.76377	-4.82245	-3.66084	-3.81408	-4.1186
TGGT1_255370	-2.89414	-1.81709	-3.84116	-3.75477	-3.66161	-3.77499	-3.73257	-4.00084	-3.85754	-3.86183	-4.13827
TGGT1_278870	-2.87245	-4.0365	-4.64066	-4.38773	-4.43071	-4.57449	-4.50167	-4.80034	-4.65704	-4.66133	-4.93777
TGGT1_212920	-2.78425	-3.02142	-3.83011	-3.61259	-3.1755	-1.82801	-2.43993	-4.39501	-2.38817	-2.08418	-3.83528
TGGT1_231070	-2.72725	-3.84023	-3.91542	-1.80423	-1.17607	-0.864359	-2.41335	-3.23342	-3.541	-1.05381	-2.10809
TGGT1_247920	-2.72086	-2.79191	-3.44573	-3.00973	-4.94624	-1.84672	-3.05189	-3.44989	-1.86535	-0.667319	-2.48452
TGGT1_209240	-2.69457	-5.60544	-4.43478	-3.00928	-3.32343	-1.91964	-3.69217	-4.03449	-2.84454	-3.53494	-3.25468
TGGT1_227560	-2.67266	-4.08461	-3.90418	-2.82011	-4.88149	-2.45086	-3.25823	-4.54449	-4.15577	-3.23926	-3.14838
TGGT1_233310	-2.66454	-3.57564	-2.1366	-0.589717	-3.24951	-1.68178	-2.84337	-3.45031	-3.06206	-1.43518	-2.66318
TGGT1_244380	-2.64219	-3.78604	-3.90802	-4.84635	-3.2071	-3.15321	-3.72267	-4.75695	-3.53795	-4.95341	-4.28726
TGGT1_207590	-2.63187	-4.33087	-3.6656	-2.03532	-3.45323	-1.10003	-2.25648	-4.12307	-3.04397	-1.90801	-2.52303
TGGT1_248600	-2.62829	-2.10128	-3.04252	-1.5644	-2.21178	-3.62514	-2.00927	-3.85404	-2.30626	-1.21616	-2.7756
TGGT1_268630	-2.61069	-2.3293	-0.474854	-2.32382	-4.54877	-0.940527	-1.26405	-3.95843	-2.32251	-0.286787	-2.35911
TGGT1_261000	-2.60749	-4.08853	-1.29405	-2.57312	-3.04785	-1.67254	-2.55007	-0.928959	-3.16542	-3.44092	-2.27221
TGGT1_224890	-2.59807	-5.36613	-3.51947	-1.77624	-3.55787	-1.58869	-2.02982	-3.97767	-2.49342	-2.11082	-2.90433
TGGT1_221470	-2.59801	-2.86882	-3.22731	-2.04078	-4.48245	-0.38971	-2.6014	-2.26146	-2.28094	-0.198009	-1.68388
TGGT1_249390	-2.56607	-3.3488	-4.06037	-3.85485	-5.19271	-2.92223	-2.1754	-4.50641	-4.09231	-2.93206	-3.72491
TGGT1_266120	-2.56523	-5.10146	-3.42543	-4.48512	-4.95195	-2.51657	-4.37986	-4.17537	-3.98938	-2.35827	-4.2599
TGGT1_254510	-2.56195	-1.50402	-1.78409	-1.84817	-4.00339	-0.3168	-1.59747	-2.63748	-3.65744	-2.1741	-2.17799
TGGT1_209870	-2.54079	-3.36503	-2.8746	-1.85469	-3.88115	-0.54595	-1.25969	-3.04445	-0.762664	-0.792725	-1.5642
TGGT1_264000	-2.50779	-3.97391	-3.63395	-3.20249	-3.78826	-3.03444	-2.18811	-1.73811	-2.93225	-1.2867	-2.25617
TGGT1_276100	-2.50118	-1.94426	-2.17866	-2.3047	-1.95175	-0.368086	0.00559094	-0.757916	-2.90848	0.0831319	-1.07929
TGGT1_297730	-2.49279	-3.62723	-2.64375	-3.07464	-1.14324	-1.81429	-2.60899	-2.5798	-2.7549	-1.80296	-2.39779
TGGT1_262080	-2.4793	-1.03691	-1.78932	-2.06636	-0.415465	-0.714945	-0.75677	-1.33826	-1.82535	-0.538517	-1.10558
TGGT1_243250	-2.47428	-1.89859	-4.19255	-4.01138	-4.35792	-4.1061	-4.42888	-3.99076	-4.20893	-4.39294	-4.32819
TGGT1_224530	-2.4485	-2.7384	-3.65353	-2.61643	-3.46581	-1.57974	-1.93092	-3.36125	-3.78363	-0.911658	-2.18087
TGGT1_276890	-2.42789	-2.04353	-3.42366	-1.13616	-2.93017	-1.61712	-1.88878	-2.32404	-5.18199	-2.01781	-1.71715
TGGT1_236000	-2.37274	0.434189	-2.15596	-1.05662	-4.13395	-2.99771	-4.81892	-5.03678	-4.46061	-3.59622	-4.3612
TGGT1_310030	-2.32001	-4.17268	-1.71098	-3.22962	-4.19579	-1.87752	-1.67298	-1.07268	-4.62183	-1.25974	-2.07595
TGGT1_264220	-2.27637	-2.65382	-2.12641	-2.2719	-5.66161	-4.24807	-4.1933	-4.23082	-5.09204	-4.60456	-4.18738
TGGT1_243800	-2.25784	-2.54889	-3.26413	-4.2421	-3.33091	-2.10499	-2.93194	-2.07995	-4.05402	-2.46288	-3.28029
TGGT1_225310	-2.23387	-4.61343	-3.89563	-3.00232	-3.41367	-2.81514	-0.790963	-3.13592	-2.69911	-1.58019	-2.86172
TGGT1_204490	-2.21828	-3.50524	-3.47137	-0.901905	-2.90873	-0.986871	-1.77649	-0.878815	-2.5022	-2.55971	-1.97145
TGGT1_263810	-2.20867	-4.16169	-1.06993	-1.52299	-2.17907	-2.18121	-2.32157	-2.55216	-2.94432	-1.19666	-2.5227
TGGT1_243760	-2.20149	-5.54704	-4.10365	-2.17909	-4.31367	-3.93691	-2.3689	-3.86703	-0.906456	-1.56632	-3.22165
TGGT1_228360	-2.18608	-2.59201	-0.993808	-1.28834	-1.81047	-0.996318	-0.00332599	-0.342098	-0.70419	-0.250759	-0.590016
TGGT1_264770	-2.18402	-1.44171	-2.78334	-3.59243	-3.56438	-3.04975	-2.60426	-2.51348	-2.78656	-2.00534	-2.60705
TGGT1_288920	-2.17228	-2.35783	-1.12929	-1.53177	-3.2985	-1.58844	0.151976	-1.89955	-3.01961	-1.14415	-1.34876
TGGT1_251640	-2.17196	-1.27708	-4.08889	-2.83713	-2.30058	-2.38687	-2.60754	-2.8408	-1.94647	-0.956681	-1.77887
TGGT1_273560	-2.1705	-2.66068	-2.32446	-3.51491	-3.3919	-2.81676	-3.11106	-1.01804	-4.16446	-0.787294	-3.01955
TGGT1_286740	-2.15115	-4.06356	-2.9702	-3.78777	-3.51329	-1.83007	-4.21783	-4.83717	-4.12709	-1.92589	-3.67271
TGGT1_233300	-2.1442	-4.77056	-2.71286	-3.11191	-4.41405	-2.45676	-1.80891	-4.07498	-2.10334	-3.23915	-2.81788
TGGT1_242270	-2.10937	-1.46379	-2.90078	-1.18535	-2.70815	-0.954074	-1.10299	-1.79141	-2.11982	-1.22873	-1.67291
TGGT1_253560	-2.10794	-5.90842	-5.6255	-4.79658	-6.31106	-3.72854	-5.8038	-3.64601	-5.33625	-3.08295	-4.99929
TGGT1_268880	-2.09547	-3.69326	-1.63216	-2.98372	-4.90264	-4.06265	-1.29769	-3.48272	-4.95709	-0.859947	-3.76031
TGGT1_213610	-2.08883	-2.70291	-3.35753	-1.33947	-2.37361	-2.00555	-2.55776	-0.774147	-2.01275	-1.61544	-1.84327
TGGT1_216055	-2.07527	-1.15667	0.20909	-0.288964	-2.68876	-0.939656	-0.622821	-1.51997	-1.23761	-0.282569	-0.383148
TGGT1_314850	-2.05547	-1.75846	0.351221	-1.62043	-3.71142	-1.24252	-2.61322	-1.58624	-3.60478	-0.77524	-1.44616
TGGT1_278450	-2.0422	-1.77096	-0.652731	-0.255417	-2.82455	-1.22067	-0.00860119	-1.82191	-0.606896	-0.910582	-0.96711
TGGT1_269460	-2.03486	-1.86577	-1.44777	-1.91018	-5.87259	-2.78515	-3.11406	-2.53463	-2.39226	-2.05985	-2.57041
TGGT1_310150	-2.00948	-3.94066	-4.88113	-3.53012	-4.87653	-3.93005	-2.81604	-3.87312	-5.42933	-3.47908	-3.80263
TGGT1_310870	-1.93776	-4.82213	-4.65502	-1.46353	-4.53353	-3.71557	-2.70889	-3.71596	-2.10036	-2.00203	-2.71083
TGGT1_224460	-1.91068	-1.55085	-2.85782	-1.62271	-2.96514	-2.01346	-1.8475	-3.13898	-2.77193	-2.48243	-2.82404
TGGT1_225450	-1.90131	-4.6351	-5.12026	-1.58354	-4.84847	-2.91036	-2.82823	-5.12253	-5.12815	-1.08546	-4.07551
TGGT1_261450	-1.89292	-4.44608	-1.37278	-5.05243	-3.71224	-3.32594	-2.81082	-3.61905	-5.9478	-1.53643	-4.41001
TGGT1_264660	-1.88913	-2.67185	-2.56756	-0.732395	-3.1487	-0.81893	-1.80869	-3.51947	-1.41839	-0.60802	-1.10479
TGGT1_272420	-1.86698	-2.68926	-2.11009	-3.38463	-2.27867	-2.8055	0.103208	-3.12923	-2.58791	-1.98166	-2.14811
TGGT1_234560	-1.85988	-4.56174	-1.08143	-0.458462	-1.15726	-0.567755	-0.183806	-1.86838	-0.965669	0.261312	-0.722145
TGGT1_313790	-1.85464	-2.97495	-1.40915	-2.42449	-0.654065	-2.57111	-1.40498	-1.80699	-2.31181	-1.08989	-1.24335
TGGT1_230980	-1.84757	-4.25147	-2.61846	-2.93513	-3.67722	-3.32512	-1.86959	-2.86927	-1.85569	-0.995145	-2.15
TGGT1_312490	-1.84141	-2.87646	-2.59352	-2.8204	-1.02955	-1.47385	-0.578857	-2.55705	-2.09078	-1.67382	-1.93565
TGGT1_309885	-1.8252	-3.20608	-1.92246	-3.81778	-2.5174	-2.89677	-2.1186	-1.90186	-2.67521	-2.81184	-2.67484
TGGT1_269960	-1.80694	-3.91754	-4.00329	-3.23402	-6.36169	-3.49935	-1.50549	-1.52378	0.484166	-1.69552	-3.42311
TGGT1_259870	-1.80588	-0.579228	-1.23306	0.282515	-0.984079	-0.682323	0.688427	-0.659742	-0.988069	-0.341475	-0.794431
TGGT1_272383	-1.79267	-3.45405	-3.31276	-2.46978	-2.3493	-2.39822	-0.813964	-4.51625	-3.72251	-1.75627	-2.40549
TGGT1_286490	-1.79001	-3.15986	-4.63459	-1.92838	-4.97903	-2.67034	-3.95228	-1.86727	-3.06936	-1.78415	-3.00594
TGGT1_263820	-1.75435	-4.66477	-4.9787	-2.74446	-2.37681	-2.31117	-2.06426	-3.84853	-2.62543	-0.11737	-2.69189
TGGT1_310450	-1.7466	-3.1577	-1.88467	-3.11529	-1.82346	-1.97831	-1.848	-2.5234	-2.39975	-0.926888	-1.88399
TGGT1_272320	-1.74283	-3.54816	-4.54326	-2.74658	-5.06234	-3.93192	-2.52648	-3.48505	-5.63622	-2.26689	-3.33622
TGGT1_203880	-1.72059	-3.92066	-0.103598	-1.44449	-3.50024	-2.01507	-1.25944	0.564089	-4.28936	-1.28488	-1.26988
TGGT1_277820	-1.71573	-3.2514	-2.9092	-2.28074	-0.732095	-1.75563	-0.852966	-3.06617	-4.46958	-1.05226	-1.88783
TGGT1_263190	-1.69119	-2.81158	-3.01436	-2.45406	-5.42847	-4.155	-2.18303	-5.97059	-6.14224	-3.29821	-4.02448
TGGT1_214830	-1.6637	-2.08299	-2.09097	-2.05528	-1.64122	0.38722	0.945183	-2.08135	-1.32898	-0.520205	-1.0654
TGGT1_225470	-1.66257	-3.93225	-0.00985384	-0.98894	-0.693981	-1.22745	-0.68636	-1.64905	-1.8608	-0.796386	-0.883255
TGGT1_310240	-1.62906	-2.27886	-0.508244	-1.32629	-2.4221	0.0638793	-1.49737	-2.07521	-1.5657	-0.922229	-1.09405
TGGT1_254610	-1.625	-1.94146	-1.59918	-2.46354	-2.2197	-1.8034	-1.61832	-1.28309	-2.58786	-1.75332	-1.6587
TGGT1_294440	-1.58757	-2.76129	-1.86157	-0.992195	-2.23869	-1.64352	-1.63225	-2.56065	-3.24526	-0.435757	-1.7814
TGGT1_237570	-1.58358	-4.94388	-5.5554	-1.42442	-4.62279	-1.7983	-2.37208	-2.53213	-4.2304	-2.79126	-2.56401
TGGT1_293690	-1.5759	-3.77545	-3.9718	-3.13717	-4.25761	-3.87889	-4.26777	-4.39684	-3.83594	-3.74732	-4.06933
TGGT1_254870	-1.5733	-0.618839	0.159629	0.433512	-0.119714	0.129841	-0.867586	-0.954918	-0.969078	-0.307154	-0.114451
TGGT1_208550	-1.56426	-4.2294	-1.53781	-0.994472	-4.20113	-1.4327	-0.19438	-1.24812	-2.96013	-0.901244	-0.88195
TGGT1_269970	-1.5604	-2.50208	-1.45561	-0.864024	-2.394	-0.791549	0.380186	-2.07029	-0.534842	-0.774681	-1.55965
TGGT1_235470	-1.54206	-0.946385	-2.1977	-3.41089	-2.27844	-1.77437	-3.37478	-3.61264	-2.59088	-3.48353	-3.65527
TGGT1_227570	-1.53566	-3.13028	-3.32552	-2.61182	-1.87734	-0.427783	-2.18465	-2.79773	-3.06589	-1.30969	-1.81012
TGGT1_286630	-1.52358	-2.38488	-2.58777	-0.91013	-4.35321	-1.42771	-2.25439	-1.12315	-2.51034	-1.31756	-1.56429
TGGT1_314390	-1.48392	-1.55111	-1.84395	0.382444	-0.768399	-1.22512	-1.61314	-0.350559	-1.93371	-1.80833	-1.23642
TGGT1_221590	-1.45803	-1.51285	-3.10952	-2.14482	-1.14879	-2.33649	-1.35418	-1.86876	-0.991956	-0.839488	-1.04069
TGGT1_289620	-1.45076	-0.817563	-2.26033	-1.33253	-3.45105	-1.65845	-1.62604	-2.70494	-4.25472	-1.04363	-1.64264
TGGT1_240560	-1.45001	-4.50147	-1.40296	-2.31818	-2.49834	-1.74493	0.041682	-2.16683	-2.95395	-1.97829	-1.51098
TGGT1_234980	-1.43121	-2.95862	-1.90695	-3.43212	-4.39812	-1.84349	-2.18106	-4.01145	-2.59128	-2.77695	-2.66773
TGGT1_253570	-1.4205	-6.89845	-0.864681	-4.13572	-6.75842	-4.27192	-4.17379	-2.03524	-5.28822	-1.37711	-4.46327
TGGT1_267280	-1.41174	-2.02552	-3.51686	-2.12402	-3.48685	-2.82768	-3.52831	-1.97891	-1.32895	-0.670025	-2.73056
TGGT1_226840	-1.39281	-3.69245	-2.62108	-2.36802	-3.88886	-0.998427	-1.1738	0.154368	-3.99809	-1.75501	-1.7114
TGGT1_309870	-1.36395	-0.0957501	-3.68127	-0.501683	-1.86667	-0.429756	-1.09937	-4.02737	-2.45329	-2.11127	-1.99847
TGGT1_207930	-1.3007	-3.78054	-3.024	-1.807	-4.91409	-0.572188	-0.0849327	-0.276741	-0.66017	-0.342539	-0.684752
TGGT1_225540	-1.29262	-1.68176	-4.28197	-1.64688	-4.47653	-3.24524	-2.78271	0.606332	-3.43089	-0.88662	-1.66093
TGGT1_277230	-1.28116	-1.35393	-0.894659	0.0820333	-1.36362	-1.39499	-0.971747	-1.92151	-0.97797	-0.528602	-0.681159
TGGT1_221390	-1.25853	-3.57773	-1.90481	-1.58451	-1.54521	-2.05223	-1.82091	-2.87699	-2.10225	-3.412	-2.44339
TGGT1_266950	-1.25381	-1.48784	-0.64783	0.196352	-0.0275457	0.437536	-0.545517	-0.802754	-1.09851	-0.862042	0.141615
TGGT1_270980	-1.2514	-0.288754	0.870435	-1.31145	-2.44125	1.46221	-1.26198	-3.00443	-1.48584	-0.270337	-1.45707
TGGT1_203150	-1.2201	-1.94823	-3.24066	-2.01373	-2.01392	-2.07569	-1.21774	0.0219499	-2.83244	-1.58234	-1.96068
TGGT1_248940	-1.21961	-1.23464	-2.20886	-1.59372	-2.52098	-0.798133	-1.78318	-1.25351	0.30732	-0.472363	-1.01112
TGGT1_255250	-1.2176	-3.93946	-3.11877	-2.40429	-2.07956	-0.99358	-0.72975	-0.304891	-3.94186	-0.339956	-1.93266
TGGT1_254050	-1.21744	-1.82667	-0.548103	-1.18746	-1.96446	-0.762773	-1.72536	-0.0683171	-1.59588	-0.0764431	-1.09685
TGGT1_301430	-1.15684	-1.35405	-1.04809	0.481422	-3.16991	-2.0454	0.295258	-3.162	-1.82592	-0.797301	-1.30727
TGGT1_202550	-1.14241	-2.53779	-1.22918	-0.250853	-2.12978	0.169232	-0.612869	-3.35732	-0.843407	-0.638184	-0.91767
TGGT1_276990	-1.13718	-1.49985	-1.20443	-2.31502	-0.406342	-0.0296419	-0.0240617	-1.05089	-1.47771	-0.294391	-0.603607
TGGT1_273200	-1.13202	-1.23289	-3.21816	-1.18018	-1.09793	-1.33543	-1.42438	-1.37195	-2.46939	-1.16704	-1.29968
TGGT1_233830	-1.10605	-2.43882	-1.31574	-0.248477	-0.674018	0.478672	-1.35856	0.214396	-0.201865	-0.209766	-0.459256
TGGT1_221922	-1.09332	-1.41648	-3.66342	-2.25003	-5.2401	-2.28202	-1.54533	-2.3652	-3.22733	-0.49178	-1.94236
TGGT1_319560	-1.08139	-0.850863	-1.55432	-1.43164	-0.52109	-1.46914	-0.941862	-1.27363	-1.16494	-1.18919	-0.775843
TGGT1_243580	-1.07048	-1.45798	-2.00568	-0.41884	-1.16745	-0.215388	-1.52828	-2.78573	-3.24746	-1.01227	-1.14637
TGGT1_214500	-1.05524	-1.85459	-1.62207	-0.813832	-1.80818	-0.708073	-1.11715	-3.74931	-3.25606	-0.338629	-0.981154
TGGT1_259950	-1.05153	-3.33296	-2.40037	-1.45091	-1.79829	-1.47288	-3.40511	-1.97614	-2.31918	-0.460945	-1.4856
TGGT1_208430	-1.05117	-4.27194	-1.43498	0.42729	2.06528	-1.03932	-0.202887	-0.319948	-1.33803	-0.843808	-0.415018
TGGT1_241890	-1.04259	-2.00704	-0.955474	-1.13803	-0.555408	-1.20276	-0.324916	-1.21795	-1.61828	0.59653	-0.768059
TGGT1_217550	-1.04214	-2.25139	-1.20571	0.54409	-3.92448	-1.23011	-1.64457	-1.14916	-2.10402	-0.923814	-1.25622
TGGT1_217430	-1.03451	-0.967778	-0.432922	0.717407	-2.77556	0.160171	0.858222	1.05716	-0.380191	0.165769	0.646481
TGGT1_253770	-1.03004	-2.41633	-3.10231	-0.890558	-1.99113	-0.771869	-1.1382	-1.88352	-1.30426	-0.755437	-0.933306
TGGT1_209030	-1.01861	-0.743485	-3.43076	-3.31397	-3.25121	-3.33419	-3.32217	-3.59044	-3.44714	-3.45143	-3.72787
TGGT1_255660	-1.01289	-1.90255	-0.133761	-0.867818	-2.6598	-0.260163	-1.03371	-0.42761	-1.12758	-0.408646	-0.531983
TGGT1_250040	-1.01126	-2.93761	-2.52921	-0.349858	-3.34529	-0.550747	0.449975	-1.89995	-0.445821	0.0205021	-0.261282
TGGT1_221200B	-0.993612	-0.864889	-0.468504	0.639823	-1.93982	-0.788408	-0.169355	-0.241687	-1.64604	0.0863947	-0.262032
TGGT1_217410	-0.978976	-3.54614	-2.51505	-1.62682	-2.29521	-0.903876	-0.179781	-2.71408	-2.05466	-1.34196	-1.75539
TGGT1_240500	-0.960571	-3.39526	-1.86111	-1.63222	-1.67026	0.571788	0.272975	0.449763	0.24479	0.444801	-0.43989
TGGT1_246920	-0.959429	-2.9944	-1.77435	-1.97379	-1.3636	-0.425779	-1.2018	-1.89797	-1.91097	-0.656715	-0.960603
TGGT1_246080	-0.95207	-0.991449	-0.834124	-0.217378	-0.639379	-0.640619	-0.630156	0.267541	-3.08012	-0.819223	-0.258032
TGGT1_216410	-0.941725	0.241437	-1.32925	-2.43894	-1.16359	-0.805576	-4.32408	-4.98618	-5.29699	-2.65337	-1.92668
TGGT1_250740	-0.934777	-1.70491	-2.47363	-2.15026	-3.02939	-1.36187	-0.909252	-3.79855	-2.11789	-1.87981	-2.00382
TGGT1_202890	-0.928693	-3.18193	-4.23204	-2.12701	-2.66608	-1.14297	-1.3621	-1.38737	-2.78434	-1.58213	-1.58751
TGGT1_291590	-0.91039	-2.26611	-1.49753	-2.16537	-3.53362	-0.665973	-0.731158	-2.13647	-2.77926	0.533912	-1.00646
TGGT1_260370	-0.893445	-1.19952	-1.87025	-0.832056	-1.1466	0.0247977	0.845577	-0.99082	-1.12557	-0.814996	-0.206982
TGGT1_254120	-0.878828	-1.68018	-3.24904	-1.14573	-2.55836	-2.40113	-2.33065	-3.05393	-1.29568	-2.33233	-2.15205
TGGT1_293180	-0.872599	-2.96158	-1.88253	0.176723	-1.71521	-0.853634	-0.758036	-1.47676	-1.34935	0.262349	-0.567383
TGGT1_246460	-0.861311	-3.4374	-1.32103	0.0611812	-1.83963	1.66506	0.686243	0.975621	0.0509415	0.836321	-0.0610991
TGGT1_259040	-0.852353	-2.80928	-4.13404	-1.27288	-2.14152	-0.509407	-0.441461	-1.03123	-1.41021	-1.93761	-1.26664
TGGT1_258940	-0.845526	-1.13787	-1.20022	-1.4359	-2.08864	-0.792435	-0.841228	-1.241	-1.59114	-0.100776	-0.503693
TGGT1_228690	-0.842209	-1.37637	-1.00991	-0.984614	-2.40886	0.201242	-0.226596	0.0696199	-0.711285	-2.48778	-0.181753
TGGT1_230840	-0.840786	-2.61552	-2.12683	-0.726188	-2.44223	-0.691795	0.406463	-1.7272	-0.555664	0.105144	-0.855452
TGGT1_220510	-0.837519	-4.67241	-2.05905	-0.602745	-3.61212	-1.84406	-0.961192	-1.83812	-0.404057	-1.35629	-1.26764
TGGT1_224980	-0.82784	-3.46941	-1.90517	-0.760688	-3.46155	-1.35036	-0.801128	-1.5704	-0.979291	-1.37737	-0.827474
TGGT1_251850	-0.812687	-2.51227	-1.5508	-3.00936	-4.19924	-1.23007	-0.667743	-2.72117	-3.9248	-0.935979	-1.64981
TGGT1_229150	-0.799867	-2.80195	-3.09179	-1.43566	-3.15761	-2.22031	-1.429	-4.00411	-2.74086	-2.51923	-1.9215
TGGT1_229930	-0.792841	-0.890823	-0.0487378	-0.0925367	-0.00860478	0.500073	0.015634	-0.152542	-0.119826	0.856552	0.366535
TGGT1_240700	-0.78932	-1.79013	-0.955878	-0.514702	-4.38951	-0.148291	-0.0499935	-1.00391	-1.09816	-0.0352005	-1.04208
TGGT1_227952	-0.742877	-2.79162	-3.51123	-5.34727	-4.08812	-1.56413	-3.13166	-6.5157	-3.14918	-3.92168	-3.75568
TGGT1_214260	-0.742828	-3.26506	-1.68637	-0.988085	-1.86586	-2.72355	-1.68131	-1.41849	-3.75659	0.387932	-1.5511
TGGT1_213050	-0.708621	-1.94932	0.423322	-0.588942	-0.989895	-0.169936	-0.92806	0.716399	-0.957514	-0.3092	-0.146748
TGGT1_225490	-0.695694	0.502249	-2.23928	-0.326743	-5.29571	-1.39879	-0.578839	-1.69719	-1.36836	-0.900683	-0.596939
TGGT1_207460B	-0.684691	-0.936721	-1.41448	-1.00178	-2.03163	-0.625051	-0.156848	-0.208341	-1.30172	-0.542021	-0.485094
TGGT1_203810	-0.671737	-1.8518	0.557264	-1.92271	-2.54295	-1.6429	-1.19716	-2.07564	-0.788738	-0.475602	-1.7649
TGGT1_309590	-0.658092	0.86419	-1.50961	-0.753101	-1.40608	-1.19472	-1.7891	-1.98313	-1.54317	-0.694515	-0.80697
TGGT1_215380	-0.657408	-0.916072	-0.836632	0.55983	-0.306532	0.0377187	1.59231	-0.281265	-0.497957	0.911667	0.294709
TGGT1_232760	-0.639727	-3.66601	-2.91152	-1.386	-4.19307	-2.81707	-3.41989	-3.64623	-2.4931	-0.333527	-2.72633
TGGT1_209600	-0.625514	-1.26718	-3.44482	-4.04366	-3.35087	-1.32408	-2.03351	-2.11133	-4.24195	-1.04825	-2.03805
TGGT1_249010	-0.6046	-2.75052	-3.30125	-2.41527	-3.26643	-1.14509	-2.09335	-0.0100682	-2.66489	-2.42045	-1.58473
TGGT1_312640	-0.60086	-0.861236	-1.90858	-0.875214	-2.8348	-1.01343	-1.91098	-1.06462	-3.44823	-0.317432	-1.105
TGGT1_215290	-0.588083	-0.400322	-0.586368	-0.666067	-2.68594	-1.01857	-0.402457	0.951584	-0.682063	-0.715478	-0.313299
TGGT1_239400	-0.573289	-0.931168	1.33029	-0.535191	-0.916346	-0.842775	0.145544	-2.10241	-1.64753	-0.185142	-0.861271
TGGT1_309240	-0.571554	-2.62162	-3.63151	-3.38045	-2.55533	-0.777057	-1.76437	-3.05506	-2.58643	-1.24358	-2.83128
TGGT1_273980	-0.550708	-1.39316	0.473204	1.86116	-1.05949	0.191941	-0.958256	-1.06929	-0.484068	-0.353781	-0.12017
TGGT1_244280	-0.544941	-1.62282	-1.00554	-0.415397	-0.942632	-0.335582	-0.250829	-0.789802	-1.8315	-0.397469	-0.240344
TGGT1_241880	-0.52924	-3.09269	0.329265	-1.197	-1.17744	0.0876018	-0.402058	-1.09635	-2.62815	-0.666779	-0.303354
TGGT1_221580	-0.493459	-0.751611	-0.795787	-0.171631	-1.70551	-0.913502	-0.477632	-1.55317	-3.0613	-0.263735	-0.431917
TGGT1_273490	-0.481422	-2.1386	-2.4977	-0.897281	-0.566155	0.736623	-1.58628	-1.54966	-1.12295	0.189582	-0.817271
TGGT1_293540	-0.471946	-1.29016	-0.293295	0.146914	-1.59602	-1.06257	-0.889749	1.04992	-0.323695	-1.01365	-0.0577711
TGGT1_257380	-0.454379	-2.71514	-3.46212	-1.32112	-4.14486	-1.58939	-1.77323	-1.25416	-1.90267	-1.46313	-1.0542
TGGT1_212210	-0.407509	-1.08977	-0.329956	1.42738	0.730321	-0.985918	-1.53665	-0.929269	-2.62095	0.179317	0.198039
TGGT1_234370	-0.385744	-0.442872	-1.27088	-0.14829	-2.23339	-1.78768	-1.13472	-0.264032	-2.16626	-1.71804	-0.797926
TGGT1_223840	-0.378659	-0.206914	-2.61945	-0.0309532	-2.93889	-0.111724	-0.449189	-0.903841	-2.17526	-0.0530177	-0.221367
TGGT1_258160	-0.353046	-0.987699	-0.66144	0.645746	-3.9598	0.797117	0.430909	-0.844923	-0.195863	-0.329383	-0.23374
TGGT1_261650	-0.325363	-0.672656	0.529395	-0.0942827	-0.235665	-0.556724	-0.461783	-2.80012	-2.05449	-0.0293313	-0.121231
TGGT1_201860	-0.310594	0.498177	0.200385	0.434601	-0.334213	0.478574	1.20824	0.27671	-0.492021	0.869275	0.54983
TGGT1_285190	-0.302736	0.81116	1.38505	-0.144468	0.104639	0.146552	0.0854239	0.0994798	1.24014	0.493964	1.08363
TGGT1_408620	-0.255093	0.281695	0.974586	0.906761	-1.0608	1.06277	-0.601458	-1.43166	0.22177	0.320467	0.0343456
TGGT1_306620	-0.211195	-0.661442	-1.39869	0.462456	-0.365417	-0.452734	0.246907	-0.826615	-0.277461	0.536483	0.19042
TGGT1_236010	-0.209262	-0.8847	0.0211053	0.295198	-1.57093	-0.212011	-0.62744	-0.123165	-0.00403234	0.535227	0.0830464
TGGT1_223550	-0.208862	-3.07273	-0.0570425	0.279147	0.00966886	-0.474042	-0.439901	-0.0367621	1.62386	0.671381	0.147352
TGGT1_300350	-0.135791	2.01601	-1.05329	1.3928	0.897786	0.621665	0.387241	0.900599	-0.606903	1.84108	0.800364
TGGT1_288320	-0.130832	-1.94589	-4.23776	-0.00403042	-0.479568	-0.753841	-0.00207172	-1.68785	-1.8456	-0.877463	-0.891301
TGGT1_208730	-0.0896956	-0.952761	-0.4947	-0.15569	-2.9366	0.112512	0.0387237	-0.0470282	-0.89998	-0.0380486	0.0111578
TGGT1_217850	-0.0572241	1.71432	-1.5929	-0.749355	-3.79768	0.33598	-2.6371	-1.40271	-0.387079	-2.20017	-1.16628
TGGT1_230070	-0.055974	0.0182627	-0.616541	0.248574	1.81832	-0.313837	0.0824607	-1.33298	0.367797	0.00515223	0.330119
TGGT1_248140	-0.0308472	-2.05988	-2.22437	0.0319313	-2.0005	0.963717	0.174762	-2.41806	0.906939	-1.36534	-0.422548
TGGT1_230190	-0.00540637	-2.17916	-1.40476	-0.936677	-0.667996	0.156542	-1.2321	-2.55627	-1.70042	-0.321908	-1.29697
TGGT1_224110	0.0199307	-0.705259	-1.52215	0.541036	-0.846571	0.476273	-0.31616	-0.490314	0.991866	1.04874	0.461738
TGGT1_294690	0.0394366	-1.93472	0.15535	0.143403	0.587148	0.116867	-0.399674	-0.912168	-0.626231	0.908791	0.107917
TGGT1_267150	0.0430668	0.765772	-1.55593	-0.184704	-1.70637	-0.160363	-1.98097	0.317741	-2.06003	-0.507155	-0.804392
TGGT1_200440	0.0467803	-0.98026	-2.07864	0.0271192	0.186189	0.251931	-0.489244	-0.0635232	-0.861101	-0.014654	-0.272829
TGGT1_290730	0.0585801	0.714509	-0.937273	0.0889289	-1.41068	0.398843	0.0242092	-0.01375	-1.81628	0.128694	0.266315
TGGT1_223140	0.0704375	-0.526065	0.18308	-0.138552	-1.59653	-1.27992	0.508899	1.10459	-2.54312	0.785512	0.350532
TGGT1_213520	0.100608	-0.478763	0.499039	-0.922738	-2.34227	0.502752	1.52155	0.436397	-0.036578	0.0654874	0.343039
TGGT1_202390	0.112333	-1.77721	0.392588	-0.629061	-0.497709	0.246506	0.143042	-0.464018	-0.330968	0.708963	0.0575379
TGGT1_224910	0.134841	-1.82299	-2.46058	-0.682504	-4.11475	-1.10001	-1.99708	1.21818	-2.55342	-0.847378	-1.03493
TGGT1_294970	0.147553	1.79355	-0.261771	0.505889	-0.207975	1.54652	0.22567	-0.321817	-0.71596	0.931659	0.811572
TGGT1_264450	0.166809	-2.1301	-1.29903	-1.11912	-1.64652	-1.16023	-0.153239	-2.0159	-1.92041	-1.0052	-0.852301
TGGT1_316710	0.188985	0.189824	1.42552	1.30455	-0.0663856	0.586225	0.168144	0.704766	-0.346162	0.257045	0.750019
TGGT1_253470	0.227381	-0.597899	1.38288	0.148574	-0.781427	-0.592656	-0.882722	0.0429656	-1.02618	0.381074	0.273716
TGGT1_215980	0.325858	-0.392708	0.0264393	0.819829	-0.0186068	0.97067	0.529544	0.482434	0.760017	0.182594	0.87272
TGGT1_249630	0.335419	0.726118	-1.43541	0.179477	1.13051	-0.319197	-0.696816	-0.251317	-0.85038	-0.0518062	0.0632409
TGGT1_246990	0.360297	-4.99528	-3.98773	-0.354337	-1.36728	-0.897961	-2.26753	-2.45824	-1.13547	-0.288414	-2.88397
TGGT1_224470	0.377269	0.0179132	1.07819	0.76431	-0.263527	0.452117	0.635754	0.816713	0.918484	0.744375	1.07311
TGGT1_230030	0.380553	0.532176	-0.905481	0.279988	-0.422339	0.755469	-0.332864	-0.633129	-0.788407	-0.102065	0.65032
TGGT1_213680	0.382124	-1.74569	1.4613	-0.372049	-0.62677	0.460429	0.703296	-1.60791	-0.0751	0.118681	0.1046
TGGT1_256090	0.424873	-1.95901	-0.78699	0.138578	-1.65172	0.0324956	0.63329	-1.01577	-1.77893	0.0138763	-0.0749016
TGGT1_232270	0.436814	-1.38934	0.863353	0.86347	-0.293552	0.928565	-0.204794	1.44272	-0.275856	0.835911	0.789836
TGGT1_318275	0.476586	-0.791535	-1.41281	-0.194732	-0.894114	0.968369	0.168116	-0.342993	0.0477384	0.0351002	0.526336
TGGT1_289050	0.509515	-1.47171	0.808002	-0.116353	-0.00378902	-0.356425	0.17261	1.07413	0.274571	0.262819	0.686064
TGGT1_286720	0.515475	-0.721994	1.64737	0.923979	1.70123	1.1437	0.966169	1.46496	0.0158831	1.03784	1.41293
TGGT1_262730	0.529874	-0.267239	-0.399472	-0.295745	-2.32821	0.538925	-1.06329	-0.86007	-1.2549	0.487597	-0.0978758
TGGT1_277080	0.53226	-0.696975	-0.999631	-0.689378	-0.968502	-0.579167	-0.209617	-0.846002	-0.520408	-1.14015	-0.331807
TGGT1_201840	0.566822	0.211852	-0.873987	1.39085	-0.319383	-1.33494	-1.48493	-3.89471	-1.6408	-1.97694	-1.30862
TGGT1_311010	0.589218	0.0537149	-0.905129	0.575613	-0.439978	1.23657	0.828076	0.0575745	0.0439534	1.01992	0.717044
TGGT1_206340	0.591753	-1.56436	-0.45289	0.000762128	-2.62948	0.882956	0.418565	-0.648025	-1.68088	-0.174468	0.215227
TGGT1_293360	0.59393	-1.59975	1.59655	-0.497462	-1.99222	1.27182	-0.508831	0.931929	0.556409	1.65175	-0.230592
TGGT1_312480	0.622508	1.72437	0.737019	1.14344	0.0701821	0.860907	0.0657883	1.28646	0.178118	1.37394	1.34627
TGGT1_319730	0.674191	-2.39167	-5.44683	-2.8646	-5.20922	-1.43791	-0.609514	-6.86332	-2.3745	-2.58297	-4.34019
TGGT1_227620	0.708025	-1.06642	0.0523773	0.325437	-0.556065	0.633388	0.832604	-0.243757	-0.238028	0.109286	0.0703979
TGGT1_317705	0.735693	1.1626	0.413383	1.42734	1.0551	0.296704	0.859449	0.427266	-0.101115	0.585915	0.412198
TGGT1_229380	0.818768	0.209185	-1.84572	0.658502	-1.32464	-0.677583	-0.969259	-2.38842	1.31144	0.443605	-0.0571291
TGGT1_312600	0.839439	-0.463463	-1.04509	0.732127	0.230765	2.37591	0.340628	-0.0135002	0.261735	0.763836	1.18156
TGGT1_235140	0.846781	-0.489604	0.1224	-0.7537	-2.69754	-0.513029	0.161322	-1.15216	-0.387983	0.298431	0.050777
TGGT1_232400	0.893303	1.1437	0.478181	0.841219	-0.791906	0.223565	0.329695	0.804794	0.116897	0.741217	1.00681
TGGT1_257990	0.898131	-0.339093	-0.909512	-0.498707	0.45985	-0.270625	-2.07132	-0.914704	-1.35399	0.788838	0.134971
TGGT1_217688	1.26545	-0.175377	1.30873	2.13426	0.349044	0.422348	0.606958	0.488962	0.374234	0.510737	1.09504
TGGT1_226420	1.46745	1.17824	-0.801926	0.979624	0.688156	-0.337841	0.747512	0.913175	-0.788874	-0.198147	0.581113
TGGT1_229420	1.70005	-0.319855	-0.941766	0.810589	-0.194258	0.545563	0.205682	0.404686	0.772651	1.33747	0.353398
TGGT1_229390	1.90316	-2.97571	-3.57148	-2.17787	-2.23063	-1.04461	-2.08895	-1.67628	0.691467	0.203504	-1.44019
TGGT1_290040	1.90523	0.270298	0.41578	-0.857566	1.06637	0.863112	0.949317	-0.151757	0.213718	0.379744	0.771523
