# Supplementary material for: CRISPR screens identify genes essential for in vivo virulence among proteins of hyperLOPIT-unassigned subcellular localization in Toxoplasma
Source: mBio. 2024 Jul 31;15(9):e01728-24. doi: 10.1128/mbio.01728-24 (PMC11389413; doi:10.1128/mbio.01728-24)
Supplement: Table S2 — Summary of in vivo CRISPR screen using Unassigned_2 library, gRNA sequences, raw count data, and in vivo fitness scores for each mouse. [file mbio.01728-24-s0003.xlsx]

## Sheet: Summary
GT1_ID	ME49_ID	Description	LOPIT(TAGM-MAP)	In vitro fitness score	In vivo fitness score	Distance	p.value (in vitro vs. in vivo)	adj.p.value (in vitro vs. in vivo)	IFN-γ vs Naive BMDM
TGGT1_300220	TGME49_300220	Hypothetical protein	unknown	-0.04	-7.39	4.83	9.43948e-07	0.000278465	-0.89
TGGT1_205250	TGME49_205250	ROP18	rhoptries 1	1.42	-5.3	3.87	9.43948e-07	0.000278465	-1.17
TGGT1_321310	TGME49_321310	TgRimM	unknown	-0.22	-6.1	3.65	9.43948e-07	0.000278465	-0.04
TGGT1_312840	TGME49_312840	Hypothetical protein	unknown	-1.23	-6.59	3.51	1.8879e-06	0.000545602	0.01
TGGT1_237280	TGME49_237280	TBC6	unknown	-0.95	-6.14	3.29	0.000141592	0.0387963	-1.55
TGGT1_277870	TGME49_277870	Hypothetical protein	unknown	-1.44	-6.21	3.08	1.8879e-06	0.000545602	-0.79
TGGT1_250790	TGME49_250790	Hypothetical protein	unknown	-0.46	-5.44	2.97	0.000141592	0.0387963	0.69
TGGT1_221640	TGME49_221640	Hypothetical protein	unknown	-0.6	-5.48	2.93	5.66369e-05	0.0157451	-0.66
TGGT1_203380	TGME49_203380	DnaJ domain-containing protein (Dnaj)	unknown	-0.36	-5.01	2.66	0.0005928	0.152349	1.04
TGGT1_267710	TGME49_267710	CPSF A subunit region protein (CPSF)	unknown	-0.56	-4.82	2.4	0.0005928	0.152349	-0.23
TGGT1_249260	TGME49_249260	cell-cycle-associated protein kinase CDK, putative	unknown	-0.29	-4.61	2.37	0.000725896	0.181474	-0.14
TGGT1_224600	TGME49_224600	GTP binding protein	unknown	-1.26	-5.2	2.33	1.7935e-05	0.00509355	-0.88
TGGT1_240660	TGME49_240660	EFG1	unknown	-1.03	-4.92	2.22	0.000305839	0.0822708	-0.82
TGGT1_273905	TGME49_273905	Hypothetical protein	unknown	-0.19	-4.32	2.18	0.00210029	0.489366	-1.05
TGGT1_297880	TGME49_297880	GRA23	dense granules	-0.26	-4.34	2.15	1.8879e-06	0.000545602	0.33
TGGT1_274050	TGME49_274050	Hypothetical protein	unknown	-0.41	-4.43	2.15	0.000141592	0.0387963	0.64
TGGT1_285730	TGME49_285730	TBC domain containing protein	unknown	-0.22	-4.28	2.12	3.96458e-05	0.0111008	-1.88
TGGT1_306220	TGME49_306220	Hypothetical protein	unknown	0.05	-3.91	1.97	0.0005928	0.152349	-0.28
TGGT1_319640	TGME49_319640	Hypothetical protein	unknown	0.58	-3.53	1.94	3.96458e-05	0.0111008	-0.29
TGGT1_291820	TGME49_291820	RNA helicase (UPF2 interacting domain) protein	unknown	-0.42	-4.16	1.92	0.00502747	1	0.71
TGGT1_248680	TGME49_248680	Hypothetical protein	unknown	-0.09	-3.9	1.88	0.000305839	0.0822708	-0.18
TGGT1_297690	TGME49_297690	Hypothetical protein	unknown	-1.93	-5.1	1.88	0.0201042	1	-0.61
TGGT1_246570	TGME49_246570	Hypothetical protein	unknown	0.72	-3.19	1.73	0.0118182	1	-0.66
TGGT1_278830	TGME49_278830	glucose-6-phosphate 1-dehydrogenase	unknown	0.92	-3.04	1.7	0.000305839	0.0822708	-1.37
TGGT1_258740	TGME49_258740	eukaryotic initiation factor-2A, putative	unknown	-0.76	-4.13	1.7	0.0163662	1	-0.46
TGGT1_250690	TGME49_250690	zinc finger (CCCH type) motif-containing protein	unknown	-1.68	-4.68	1.67	0.0181578	1	0.33
TGGT1_271910	TGME49_271910	DnaJ domain-containing protein	unknown	-1.42	-4.49	1.65	0.0868319	1	0.24
TGGT1_312820	TGME49_312820	Hypothetical protein	unknown	0.83	-3.01	1.63	3.77579e-06	0.0010761	0.18
TGGT1_310170	TGME49_310170	Hypothetical protein	unknown	-0.73	-3.98	1.6	2.73745e-05	0.00771961	0.59
TGGT1_312520	TGME49_312520	tRNA dimethylallyltransferase	unknown	0.41	-3.23	1.59	9.43948e-07	0.000278465	-0.28
TGGT1_236920	TGME49_236920	Hypothetical protein	unknown	-0.71	-3.94	1.57	0.00127055	0.306204	0.36
TGGT1_309190	TGME49_309190	Hypothetical protein	unknown	-1.21	-4.16	1.49	0.00263019	0.594422	-1
TGGT1_290200	TGME49_290200	NAD/NADP octopine/nopaline dehydrogenase, alpha-helical domain-containing protein	unknown	-1.35	-4.23	1.47	0.0005928	0.152349	-0.14
TGGT1_244460	TGME49_244460	Hypothetical protein	unknown	-0.14	-3.37	1.41	0.00573354	1	-0.53
TGGT1_207080	TGME49_207080	histone lysine acetyltransferase MYST-B	unknown	-0.98	-3.91	1.4	0.000880704	0.218415	-1.3
TGGT1_248110	TGME49_248110	Hypothetical protein	unknown	0.23	-3.1	1.39	0.0118182	1	-1.31
TGGT1_318760	TGME49_318760	Hypothetical protein	unknown	-1.24	-4.02	1.35	0.000374235	0.0987982	-0.57
TGGT1_271610	TGME49_271610	pyrroline-5-carboxylate reductase	unknown	0.24	-3.05	1.35	0.00331231	0.722085	-0.98
TGGT1_265310	TGME49_265310	putative heat shock protein 40	unknown	0.3	-2.96	1.31	0.022212	1	-1.34
TGGT1_227650	TGME49_227650	putative microtubule-associated protein RP/EB family	unknown	-1.75	-4.29	1.3	0.0181578	1	-1.1
TGGT1_271178	TGME49_271178	Hypothetical protein	unknown	1.07	-2.37	1.23	0.0005928	0.152349	-1.14
TGGT1_257500	TGME49_257500	Hypothetical protein	unknown	-2.08	-4.41	1.23	0.0355595	1	-0.96
TGGT1_209250	TGME49_209250	Hypothetical protein	unknown	0.01	-3.02	1.2	0.00651796	1	-0.53
TGGT1_202760	TGME49_202760	Hypothetical protein	unknown	-0.9	-3.59	1.18	0.0355595	1	-0.72
TGGT1_259840	TGME49_259840	Hypothetical protein	unknown	-0.06	-3.01	1.15	0.000305839	0.0822708	0.38
TGGT1_276140	TGME49_276140	ADP ribosylation factor ARF1	unknown	-1.41	-3.87	1.13	0.0201042	1	0.24
TGGT1_264900	TGME49_264900	Hypothetical protein	unknown	0.94	-2.33	1.13	0.000106666	0.0293332	-0.95
TGGT1_231210	TGME49_231210	sarcalumenin/eps15 family protein	unknown	0.71	-2.47	1.12	5.66369e-05	0.0157451	-2.95
TGGT1_203910	TGME49_203910	TBC domain-containing protein	unknown	0.57	-2.56	1.12	5.66369e-05	0.0157451	-1.37
TGGT1_319560	TGME49_319560	microneme protein MIC3	micronemes	2.39	-1.38	1.12	9.43948e-07	0.000278465	0.21
TGGT1_201140	TGME49_201140	Hypothetical protein	unknown	0.23	-2.71	1.06	0.000385131	0.101289	-1.28
TGGT1_314430	TGME49_314430	serine/threonine specific protein phosphatase	unknown	-0.32	-3.07	1.05	0.00127055	0.306204	0.52
TGGT1_280560	TGME49_280560	selenide, water dikinase	unknown	0.1	-2.75	1.02	0.00439125	0.935336	-0.69
TGGT1_262760	TGME49_262760	poly(ADP-ribose) glycohydrolase	unknown	-2.26	-4.28	1.01	0.0502473	1	-0.04
TGGT1_228150	TGME49_228150	Hypothetical protein	unknown	-3.41	-5.02	1.01	0.0118182	1	-0.43
TGGT1_305860	TGME49_305860	calcium-dependent protein kinase CDPK3	PM - peripheral 2	-0.54	-3.08	0.95	0.00048047	0.124442	-0.96
TGGT1_213060	TGME49_213060	WD domain, G-beta repeat-containing protein	unknown	-1.07	-3.32	0.86	0.00573354	1	0.3
TGGT1_290960	TGME49_290960	pyruvate phosphate dikinase, pep/pyruvate binding domain-containing protein	unknown	0.03	-2.56	0.82	0.00738451	1	-0.79
TGGT1_216960	TGME49_216960	elongation factor Tu GTP binding domain-containing protein	unknown	0.92	-1.9	0.75	0.00127055	0.306204	1.17
TGGT1_249710	TGME49_249710	Parkinson disease 7 domain containing 1 family protein	unknown	-0.8	-3.01	0.75	0.0424059	1	-1.03
TGGT1_203690	TGME49_203690	AP2 domain transcription factor AP2VIIa-5	unknown	-1.38	-3.31	0.68	0.140481	1	-0.19
TGGT1_272710	TGME49_272710	AP2 domain transcription factor AP2VIII-4	unknown	0.26	-2.24	0.68	0.000725896	0.181474	-0.64
TGGT1_263360	TGME49_263360	WD domain, G-beta repeat-containing protein	unknown	0.08	-2.32	0.64	0.00285922	0.640465	-1.04
TGGT1_266760	TGME49_266760	isocitrate dehydrogenase	unknown	-0.37	-2.58	0.62	0.0118182	1	-0.19
TGGT1_232310	TGME49_232310	endonuclease/exonuclease/phosphatase family protein	unknown	0.3	-2.09	0.58	0.00382205	0.82174	-0.55
TGGT1_301350	TGME49_301350	SNARE associated protein	unknown	0.58	-1.91	0.58	0.0147171	1	0.15
TGGT1_202420	TGME49_202420	Hypothetical protein	unknown	-0.63	-2.69	0.57	0.00106194	0.259114	0.05
TGGT1_265390	TGME49_265390	Hypothetical protein	unknown	0.13	-2.2	0.57	0.00245615	0.564915	-0.82
TGGT1_312560	TGME49_312560	Hypothetical protein	unknown	-0.79	-2.75	0.53	0.0355595	1	-1.29
TGGT1_285290	TGME49_285290	Hypothetical protein	unknown	1.18	-1.46	0.52	0.000880704	0.218415	-0.7
TGGT1_220320	TGME49_220320	BSD domain-containing protein	unknown	0.5	-1.89	0.52	0.00285922	0.640465	-0.19
TGGT1_309590	TGME49_309590	rhoptry protein ROP1	unknown	1.08	-1.51	0.51	2.73745e-05	0.00771961	-1.19
TGGT1_257100	TGME49_257100	Hypothetical protein	unknown	-0.2	-2.31	0.49	0.0868319	1	-1.46
TGGT1_259050	TGME49_259050	Hypothetical protein	unknown	-0.74	-2.66	0.48	0.0806462	1	0.55
TGGT1_209440	TGME49_209440	Hypothetical protein	unknown	1.4	-1.26	0.48	0.000185958	0.0503946	-0.22
TGGT1_304630	TGME49_304630	ATG C terminal domain-containing protein	unknown	-1.65	-3.24	0.47	0.0692773	1	-0.64
TGGT1_237260	TGME49_237260	Coiled-coil domain containing 124 family protein	unknown	-0.59	-2.54	0.47	0.0355595	1	0.17
TGGT1_288550	TGME49_288550	Hypothetical protein	unknown	0.51	-1.83	0.47	0.0806462	1	-0.12
TGGT1_262960	TGME49_262960	putative U1 snRNP-associated protein Usp106	unknown	1.38	-1.25	0.45	0.00127055	0.306204	-0.09
TGGT1_223940	TGME49_223940	GAP45 protein	IMC	-1.24	-2.94	0.45	0.100263	1	-0.4
TGGT1_299670	TGME49_299670	Hypothetical protein	unknown	0.73	-1.65	0.44	0.0502473	1	-1.2
TGGT1_269740	TGME49_269740	R3H domain-containing protein	unknown	-0.39	-2.35	0.42	0.00738451	1	-0.76
TGGT1_246690	TGME49_246690	alpha amylase, catalytic domain-containing protein	unknown	-1.74	-3.21	0.4	0.239623	1	0.87
TGGT1_274100	TGME49_274100	Hypothetical protein	unknown	0.5	-1.75	0.4	0.0181578	1	-0.68
TGGT1_319620	TGME49_319620	Hypothetical protein	unknown	-0.33	-2.29	0.4	0.00151126	0.358169	0.1
TGGT1_243610	TGME49_243610	C-5 cytosine-specific DNA methylase superfamily protein	unknown	-0.8	-2.59	0.4	0.0640724	1	-0.11
TGGT1_278130	TGME49_278130	Hypothetical protein	unknown	-2.47	-3.66	0.38	0.0806462	1	-1.54
TGGT1_222070	TGME49_222070	elongation factor Tu GTP binding domain-containing protein	unknown	0.83	-1.51	0.37	0.00263331	0.594422	-1.21
TGGT1_214740	TGME49_214740	Hypothetical protein	unknown	0.01	-2.02	0.36	0.00573354	1	-0.6
TGGT1_210781	TGME49_210781	ubiquitin carboxyl-terminal hydrolase	unknown	0.48	-1.72	0.36	0.0147171	1	-0.87
TGGT1_271250	TGME49_271250	Hypothetical protein	unknown	-0.29	-2.2	0.34	0.0105515	1	-0.94
TGGT1_281610	TGME49_281610	Hypothetical protein	unknown	0.69	-1.53	0.32	0.0105515	1	-0.71
TGGT1_211640	TGME49_211640	Hypothetical protein	unknown	-1.59	-3.01	0.31	0.214427	1	-0.02
TGGT1_216750	TGME49_216750	Paf1/RNA polymerase II complex component LEO1	unknown	0.65	-1.52	0.29	0.00651796	1	-0.15
TGGT1_260600	TGME49_260600	Pumilio-family RNA binding repeat-containing protein	unknown	0.31	-1.74	0.29	0.0181578	1	-1.03
TGGT1_266470	TGME49_266470	Hypothetical protein	unknown	0.61	-1.54	0.28	0.00939417	1	-0.12
TGGT1_227660	TGME49_227660	putative DNA methyltransferase 2	unknown	-1.95	-3.17	0.26	0.140481	1	-0.44
TGGT1_203180	TGME49_203180	leucine rich repeat-containing protein	unknown	-3.85	-4.4	0.25	0.0806462	1	-0.57
TGGT1_233430	TGME49_233430	Hypothetical protein	unknown	0.38	-1.64	0.24	0.0105515	1	-0.35
TGGT1_263420	TGME49_263420	ubiquitin-specific protease USP4	unknown	0.49	-1.55	0.23	0.00738451	1	-0.59
TGGT1_203540	TGME49_203540	putative RNA binding protein	unknown	-0.32	-2.07	0.22	0.0806462	1	-0.12
TGGT1_203400	TGME49_203400	Hypothetical protein	unknown	-0.87	-2.43	0.22	0.0868319	1	-0.86
TGGT1_295450	TGME49_295450	sjoegren syndrome nuclear autoantigen 1 family protein	unknown	0.4	-1.57	0.19	0.00331231	0.722085	-0.12
TGGT1_209280	TGME49_209280	Hypothetical protein	unknown	0.61	-1.42	0.18	0.00210029	0.489366	-0.54
TGGT1_207430	TGME49_207430	putative ATP-dependent RNA helicase DDX1	unknown	-0.08	-1.86	0.18	0.0244945	1	-0.7
TGGT1_278530	TGME49_278530	putative multiprotein bridging factor type 1 family transcriptional co-activator	unknown	0.8	-1.28	0.17	0.00285922	0.640465	0.49
TGGT1_244540	TGME49_244540	mitochondrial carrier superfamily protein	unknown	0.58	-1.42	0.16	0.022212	1	0.29
TGGT1_286130	TGME49_286130	Hypothetical protein	unknown	-0.19	-1.92	0.16	0.310852	1	-2.22
TGGT1_236070	TGME49_236070	pyrroline-5-carboxylate reductase	unknown	0.05	-1.74	0.15	0.00245615	0.564915	-0.73
TGGT1_290640	TGME49_290640	putative DNA mismatch repair protein MSH6-1	unknown	0.31	-1.52	0.11	0.00834167	1	-0.42
TGGT1_286680	TGME49_286680	Hypothetical protein	unknown	-0.19	-1.85	0.11	0.0201042	1	-0.69
TGGT1_293710	TGME49_293710	Zn-finger in Ran binding protein and others domain-containing protein	unknown	0.98	-1.09	0.11	0.00106194	0.259114	-0.36
TGGT1_462965	TGME49_206430	formin domain-containing protein	NA	-3.96	-4.3	0.11	0.508498	1	0.1
TGGT1_318210	TGME49_318210	Hypothetical protein	unknown	-0.18	-1.84	0.1	0.123208	1	0.05
TGGT1_263085	TGME49_263085	Hypothetical protein	unknown	0.74	-1.22	0.09	0.022212	1	0.47
TGGT1_236240	TGME49_236240	Tyrosine kinase-like (TKL) protein	unknown	0.82	-1.17	0.08	0.00285922	0.640465	-0.44
TGGT1_249800	TGME49_249800	Hypothetical protein	unknown	0.71	-1.23	0.08	0.00573354	1	-0.49
TGGT1_227780	TGME49_227780	Hypothetical protein	unknown	-2.12	-3.03	0.04	0.00573354	1	-0.02
TGGT1_318525	TGME49_318525	Hypothetical protein	unknown	0.26	-1.48	0.04	0.0269592	1	-0.38
TGGT1_315280	TGME49_315280	Hypothetical protein	unknown	-0.26	-1.81	0.03	0.0692773	1	0.14
TGGT1_240250	TGME49_240250	macro domain-containing protein	unknown	0.3	-1.42	0.01	0.0545687	1	-0.32
TGGT1_305790	TGME49_305790	Hypothetical protein	unknown	0.34	-1.37	0	0.0355595	1	0.54
TGGT1_225490	TGME49_225490	calcium-dependent protein kinase CDPK2	NA	0.16	-1.47	-0.02	0.0933688	1	-0.67
TGGT1_312250	TGME49_312250	DNA-directed RNA polymerase III RPC11	unknown	-1.79	-2.74	-0.02	0.149737	1	0.31
TGGT1_320120	TGME49_320120	diadenosine tetraphosphatase family protein	unknown	0.63	-1.14	-0.04	1.7935e-05	0.00509355	-1.25
TGGT1_299030	TGME49_299030	RNA recognition motif 2 protein	unknown	0.59	-1.16	-0.05	0.00210029	0.489366	-1.08
TGGT1_205460	TGME49_205460	AN1 family Zinc finger domain-containing protein	unknown	0.75	-1.05	-0.05	0.0118182	1	-0.17
TGGT1_227948	TGME49_227948	peptidase M16 inactive domain-containing protein	unknown	1.17	-0.77	-0.05	0.00738451	1	-1.7
TGGT1_205130	TGME49_205130	Hypothetical protein	unknown	0.61	-1.12	-0.08	0.0324803	1	-1.3
TGGT1_311750	TGME49_311750	mago binding protein	unknown	-1.25	-2.32	-0.08	0.266694	1	-0.71
TGGT1_226060	TGME49_226060	transmembrane amino acid transporter protein	unknown	0.07	-1.46	-0.08	0.0163662	1	-0.48
TGGT1_235550	TGME49_235550	PHD-finger domain-containing protein	unknown	-0.05	-1.52	-0.09	0.0640724	1	-0.96
TGGT1_217870	TGME49_217870	DHHC zinc finger domain-containing protein	unknown	0.88	-0.91	-0.1	0.00651796	1	-0.86
TGGT1_266920	TGME49_266920	3'5'-cyclic nucleotide phosphodiesterase domain-containing protein	unknown	1.79	-0.32	-0.1	0.00939417	1	-0.54
TGGT1_314265	TGME49_314265	Hypothetical protein	unknown	-0.64	-1.89	-0.1	0.0269592	1	-0.99
TGGT1_200430	TGME49_200430	cytidine and deoxycytidylate deaminase zinc-binding region domain-containing protein	unknown	0.54	-1.11	-0.11	0.0163662	1	-0.88
TGGT1_290910	TGME49_290910	Hypothetical protein	unknown	0.26	-1.28	-0.12	0.0324803	1	-1.2
TGGT1_206300	TGME49_206300	Hypothetical protein	unknown	0.86	-0.87	-0.14	0.0201042	1	0.24
TGGT1_268280	TGME49_268280	'chromo' (CHRromatin Organization MOdifier) domain-containing protein	unknown	1.29	-0.58	-0.15	0.00178595	0.419698	-1.06
TGGT1_300010	TGME49_300010	Hypothetical protein	unknown	0.88	-0.83	-0.16	0.00651796	1	-0.24
TGGT1_261660	TGME49_261660	Hypothetical protein	unknown	0.07	-1.35	-0.16	0.0163662	1	-0.16
TGGT1_235635	TGME49_235635	Hypothetical protein	unknown	1.84	-0.2	-0.17	0.0005928	0.152349	-1.43
TGGT1_265090	TGME49_265090	Hypothetical protein	unknown	0.2	-1.27	-0.17	0.0324803	1	-1.42
TGGT1_320690	TGME49_320690	putative gamma-soluble NSF attachment protein	unknown	-2.03	-2.72	-0.17	0.231442	1	0.16
TGGT1_234490	TGME49_234490	kelch repeat-containing protein	unknown	0.71	-0.93	-0.17	0.022212	1	-0.04
TGGT1_229140	TGME49_229140	MaoC family domain-containing protein	unknown	0.03	-1.37	-0.17	0.159418	1	-1.13
TGGT1_260380	TGME49_260380	Hypothetical protein	unknown	0.69	-0.94	-0.18	0.00331231	0.722085	-0.73
TGGT1_226780	TGME49_226780	zinc finger, C3HC4 type (RING finger) domain-containing protein	unknown	0.22	-1.24	-0.18	0.0355595	1	-1.36
TGGT1_249740	TGME49_249740	translation machinery associated tma7 protein	unknown	0.13	-1.29	-0.18	0.0502473	1	0.26
TGGT1_261980	TGME49_261980	gorasp2-prov protein	unknown	0.26	-1.21	-0.19	0.0747975	1	-0.66
TGGT1_258360	TGME49_258360	Hypothetical protein	unknown	-2.23	-2.83	-0.19	0.342661	1	0.19
TGGT1_204410	TGME49_204410	endonuclease/exonuclease/phosphatase family protein	unknown	-0.03	-1.39	-0.19	0.0388633	1	-1.3
TGGT1_280780	TGME49_280780	dihydrouridine synthase (dus) protein	unknown	-0.25	-1.51	-0.21	0.295657	1	0.66
TGGT1_315885	TGME49_315885	putative glycosyltransferase	unknown	-0.94	-1.95	-0.22	0.202524	1	-0.46
TGGT1_249550	TGME49_249550	Hypothetical protein	unknown	0.65	-0.91	-0.22	0.13164	1	0.16
TGGT1_271600	TGME49_271600	Hypothetical protein	unknown	0.03	-1.32	-0.22	0.100263	1	0.1
TGGT1_239070	TGME49_239070	Hypothetical protein	unknown	0.98	-0.69	-0.23	0.00382205	0.82174	-1.47
TGGT1_245610	TGME49_245610	Hypothetical protein	unknown	1.55	-0.32	-0.23	0.0244945	1	0.15
TGGT1_207920	TGME49_207920	Hypothetical protein	unknown	0.5	-1	-0.23	0.00738451	1	-0.06
TGGT1_253400	TGME49_253400	Hypothetical protein	unknown	0.65	-0.89	-0.24	0.0692773	1	0.36
TGGT1_226470	TGME49_226470	Hypothetical protein	unknown	1.77	-0.16	-0.24	0.0118182	1	-0.5
TGGT1_268760	TGME49_268760	Hypothetical protein	unknown	1.61	-0.26	-0.24	0.00285922	0.640465	-1.25
TGGT1_274180	TGME49_274180	Hypothetical protein	unknown	0.32	-1.09	-0.25	0.0424059	1	-1.03
TGGT1_309870	TGME49_309870	Hypothetical protein	unknown	1.38	-0.4	-0.26	0.00439125	0.935336	-0.63
TGGT1_276930	TGME49_276930	Hypothetical protein	unknown	1.21	-0.51	-0.26	0.00939417	1	-1.55
TGGT1_214980	TGME49_214980	Hypothetical protein	unknown	0.09	-1.23	-0.26	0.022212	1	0.29
TGGT1_280660	TGME49_280660	HECT-domain (ubiquitin-transferase) domain-containing protein	unknown	-0.48	-1.6	-0.27	0.0591742	1	0.03
TGGT1_294280	TGME49_294280	putative E3 ubiquitin-protein ligase	unknown	0.42	-1	-0.27	0.0118182	1	-1.01
TGGT1_259700	TGME49_259700	Hypothetical protein	unknown	1.23	-0.48	-0.27	0.00738451	1	-0.5
TGGT1_257750	TGME49_257750	homocysteine s-methyltransferase domain-containing protein	unknown	0.17	-1.16	-0.28	0.0424059	1	-0.19
TGGT1_224210	TGME49_224210	Hypothetical protein	unknown	-0.24	-1.42	-0.28	0.0388633	1	0.3
TGGT1_286800	TGME49_286800	Hypothetical protein	unknown	1.02	-0.59	-0.29	0.00738451	1	-0.51
TGGT1_264030	TGME49_264030	putative aminotransferase	unknown	0.14	-1.15	-0.3	0.0502473	1	-0.48
TGGT1_201840	TGME49_201840	aspartyl protease ASP1	endomembrane vesicles	0.66	-0.81	-0.3	0.0591742	1	-0.39
TGGT1_247300	TGME49_247300	Hypothetical protein	unknown	1.76	-0.1	-0.3	0.0005928	0.152349	-1.2
TGGT1_214800	TGME49_214800	Hypothetical protein	unknown	0.73	-0.76	-0.31	0.0132049	1	-0.78
TGGT1_244380	TGME49_244380	cactin	nucleus - non-chromatin	-3.72	-3.65	-0.31	0.683216	1	-0.04
TGGT1_244870A	TGME49_244870	putative quinone oxidoreductase	unknown	-0.03	-1.25	-0.31	0.0461959	1	-0.18
TGGT1_243430	TGME49_243430	OTU family cysteine protease	unknown	0.24	-1.06	-0.32	0.0163662	1	-1.43
TGGT1_245720	TGME49_245720	SWI2/SNF2-containing protein	unknown	0.78	-0.7	-0.33	0.00573354	1	-0.11
TGGT1_235980	TGME49_235980	ARIADNE family protein	unknown	1.22	-0.4	-0.34	0.00502747	1	-0.84
TGGT1_252510	TGME49_252510	Hypothetical protein	unknown	0.17	-1.09	-0.34	0.100263	1	-1.32
TGGT1_219120	TGME49_219120	zinc finger (CCCH type) motif-containing protein	unknown	1.11	-0.47	-0.34	0.0324803	1	-0.82
TGGT1_223855	TGME49_223855	RNA recognition motif-containing protein	unknown	0.2	-1.03	-0.37	0.0545687	1	-0.84
TGGT1_290300	TGME49_290300	Hypothetical protein	unknown	1.08	-0.42	-0.4	0.00502747	1	-0.12
TGGT1_210300	TGME49_210300	Hypothetical protein	unknown	-0.32	-1.3	-0.43	0.13164	1	-0.16
TGGT1_311100	TGME49_311100	zinc finger (CCCH type) motif-containing protein	unknown	1.7	0.02	-0.43	0.000880704	0.218415	-1.32
TGGT1_310760	TGME49_310760	protein phosphatase 2C domain-containing protein	unknown	-0.02	-1.09	-0.44	0.169529	1	-0.65
TGGT1_265020	TGME49_265020	putative arabinogalactan protein	unknown	-0.28	-1.25	-0.45	0.0502473	1	0.02
TGGT1_249350	TGME49_249350	esterase/lipase/thioesterase domain-containing protein	unknown	0.49	-0.75	-0.45	0.00738451	1	-0.42
TGGT1_316220	TGME49_316220	mediator complex subunit MED6	unknown	-0.19	-1.17	-0.47	0.0324803	1	-0.18
TGGT1_244870B	TGME49_244870	putative quinone oxidoreductase	unknown	1.28	-0.21	-0.47	0.022212	1	-0.67
TGGT1_220360	TGME49_220360	FAD binding domain-containing protein	unknown	0.66	-0.6	-0.48	0.140481	1	-0.41
TGGT1_246590	TGME49_246590	Hypothetical protein	unknown	0.06	-0.99	-0.48	0.0747975	1	-0.07
TGGT1_217890	TGME49_217890	putative alkyl hydroperoxide reductase/ Thiol specific antioxidant/ Mal allergen	unknown	1.81	0.15	-0.48	0.00245615	0.564915	-1.12
TGGT1_218580	TGME49_218580	RNA methyltransferase, TrmH family protein	unknown	0.22	-0.88	-0.49	0.239623	1	-0.78
TGGT1_280700	TGME49_280700	arginine decarboxylase	unknown	-1.47	-1.96	-0.5	0.449239	1	-0.71
TGGT1_203820	TGME49_203820	Hypothetical protein	unknown	1.21	-0.2	-0.51	0.00502747	1	-0.67
TGGT1_249650	TGME49_249650	putative apolipoprotein A-I binding protein	unknown	0.16	-0.89	-0.51	0.0591742	1	-0.55
TGGT1_284630	TGME49_284630	Hypothetical protein	unknown	0.48	-0.68	-0.51	0.0181578	1	-0.18
TGGT1_312480	TGME49_312480	putative uracil phosphoribosyltransferase FUR1	cytosol	0.88	-0.41	-0.52	0.100263	1	-0.43
TGGT1_271120	TGME49_271120	endonuclease/exonuclease/phosphatase family protein	unknown	-2.59	-2.64	-0.54	0.295657	1	-0.19
TGGT1_218720	TGME49_218720	calcium-dependent protein kinase CDPK6	unknown	0.1	-0.88	-0.55	0.0355595	1	-1.27
TGGT1_201250	TGME49_201250	putative histone lysine methyltransferase, SET	unknown	1.42	0.01	-0.58	0.0591742	1	-0.4
TGGT1_310802	TGME49_310802	CRAL/TRIO domain-containing protein	unknown	-0.1	-0.97	-0.58	0.0807591	1	-0.46
TGGT1_242090	TGME49_242090	zinc finger (CCCH type) motif-containing protein	unknown	0.56	-0.54	-0.59	0.0591742	1	-1.15
TGGT1_290920	TGME49_290920	oxidoreductase, 2OG-Fe(II) oxygenase family protein	unknown	1.43	0.03	-0.59	0.00502747	1	0.5
TGGT1_217400	TGME49_217400	Hypothetical protein	unknown	-0.4	-1.15	-0.59	0.411893	1	-0.47
TGGT1_234180	TGME49_234180	Hypothetical protein	unknown	1.58	0.14	-0.59	0.00178595	0.419698	-0.78
TGGT1_301400	TGME49_301400	Hypothetical protein	unknown	1.06	-0.2	-0.6	0.00939417	1	0.15
TGGT1_210810	TGME49_210810	Hypothetical protein	unknown	0.7	-0.41	-0.62	0.0545687	1	-1.01
TGGT1_261740	TGME49_261740	Hypothetical protein	unknown	1.73	0.26	-0.62	0.00151126	0.358169	-1.31
TGGT1_315700	TGME49_315700	Hypothetical protein	unknown	0.85	-0.3	-0.63	0.0244945	1	-0.17
TGGT1_270060	TGME49_270060	Hypothetical protein	unknown	1.69	0.25	-0.63	0.0132049	1	-0.14
TGGT1_236660	TGME49_236660	START domain-containing protein	unknown	1.37	0.06	-0.64	0.00439125	0.935336	-0.84
TGGT1_254450	TGME49_254450	putative Pelota	unknown	0.8	-0.3	-0.65	0.00573354	1	-1.84
TGGT1_224970	TGME49_224970	nucleolar protein	unknown	0.84	-0.27	-0.65	0.123208	1	-0.97
TGGT1_321360	TGME49_321360	clustered-asparagine-rich protein	unknown	-0.1	-0.88	-0.66	0.169529	1	-0.01
TGGT1_318480	TGME49_318480	SWI2/SNF2-containing protein RAD5	unknown	0.24	-0.65	-0.67	0.191076	1	-0.29
TGGT1_286240	TGME49_286240	putative kelch repeat protein	unknown	1.48	0.16	-0.67	0.00048047	0.124442	-0.17
TGGT1_227620	TGME49_227620	dense granule protein GRA2	dense granules	2.07	0.54	-0.67	0.000385131	0.101289	-0.44
TGGT1_261500	TGME49_261500	hydrolase	unknown	0.3	-0.6	-0.67	0.0747975	1	-0.37
TGGT1_216275	TGME49_216275	ACR, YggU family COG1872 domain-containing protein	unknown	0.12	-0.7	-0.69	0.169529	1	-0.59
TGGT1_315610	TGME49_315610	Hypothetical protein	unknown	1.98	0.52	-0.7	0.000880704	0.218415	0.18
TGGT1_272500	TGME49_272500	sugar transporter ST2	unknown	-0.57	-1.13	-0.7	0.202524	1	-0.6
TGGT1_266830	TGME49_266830	Sec7 domain-containing protein	unknown	0.59	-0.35	-0.72	0.393893	1	-0.66
TGGT1_225060	TGME49_225060	nucleoredoxin family protein	unknown	0.35	-0.51	-0.73	0.266694	1	0.41
TGGT1_253130	TGME49_253130	transporter, major facilitator family protein	unknown	0.61	-0.33	-0.73	0.0388633	1	-0.45
TGGT1_206380	TGME49_206380	Hypothetical protein	unknown	1.29	0.11	-0.73	0.0355595	1	-1.09
TGGT1_294800A	TGME49_294800	putative elongation factor 1-alpha (EF-1-ALPHA)	unknown	2.37	0.82	-0.74	0.00106194	0.259114	-0.33
TGGT1_219640	TGME49_219640	Hypothetical protein	unknown	0.37	-0.45	-0.76	0.140481	1	-0.25
TGGT1_310740	TGME49_310740	Hypothetical protein	unknown	0.82	-0.16	-0.76	0.0461959	1	0.12
TGGT1_219300	TGME49_219300	ran binding protein	unknown	1.87	0.56	-0.79	0.000305839	0.0822708	0.13
TGGT1_297760	TGME49_297760	Hypothetical protein	unknown	-0.37	-0.89	-0.8	0.252923	1	0.32
TGGT1_300110	TGME49_300110	Hypothetical protein	unknown	0.76	-0.14	-0.81	0.191076	1	0.24
TGGT1_227970	TGME49_227970	histone family DNA-binding protein	apicoplast	-4.73	-3.7	-0.82	0.169529	1	-0.56
TGGT1_310420	TGME49_310420	Hypothetical protein	unknown	0.7	-0.14	-0.84	0.0355595	1	-0.73
TGGT1_289970	TGME49_289970	Hypothetical protein	unknown	2.07	0.75	-0.84	0.00834167	1	-0.02
TGGT1_253770	TGME49_253770	Hypothetical protein	NA	0.94	0.01	-0.84	0.0545687	1	-0.58
TGGT1_278470	TGME49_278470	Hypothetical protein	unknown	-0.2	-0.72	-0.85	0.280939	1	-0.95
TGGT1_233695	TGME49_233695	Hypothetical protein	unknown	0.91	0.01	-0.85	0.0181578	1	-0.76
TGGT1_212250	TGME49_212250	XPG N-terminal domain-containing protein	unknown	-0.57	-0.95	-0.85	0.226793	1	-1.51
TGGT1_203610	TGME49_203610	putative 3'-5' exoribonuclease csl4	unknown	-1.75	-1.72	-0.86	0.456936	1	-2.05
TGGT1_208970	TGME49_208970	RNA recognition motif-containing protein	unknown	1.53	0.43	-0.87	0.0388633	1	-0.14
TGGT1_244250	TGME49_244250	Hypothetical protein	unknown	1.84	0.63	-0.87	0.00738451	1	-0.37
TGGT1_205000	TGME49_205000	phosphoglycerate mutase family protein	unknown	-0.22	-0.69	-0.88	0.214427	1	-0.34
TGGT1_306620	TGME49_306620	AP2 domain transcription factor AP2IX-9	NA	0.63	-0.11	-0.9	0.0868319	1	-0.28
TGGT1_220160	TGME49_220160	WD domain-containing protein	unknown	0.68	-0.08	-0.9	0.0545687	1	0.29
TGGT1_278770	TGME49_278770	Hypothetical protein	unknown	1.77	0.63	-0.91	0.0324803	1	0.11
TGGT1_223685	TGME49_223685	Hypothetical protein	unknown	0.63	-0.11	-0.91	0.0933688	1	-0.15
TGGT1_271740	TGME49_271740	Hypothetical protein	unknown	0.48	-0.17	-0.94	0.0424059	1	-0.11
TGGT1_290160	TGME49_290160	putative sortilin	Golgi	-3.35	-2.66	-0.94	0.683216	1	-0.04
TGGT1_262730	TGME49_262730	rhoptry protein ROP16	rhoptries 1	1.9	0.75	-0.94	0.022212	1	0.08
TGGT1_214575	TGME49_214575	Hypothetical protein	unknown	2.11	0.9	-0.94	0.00285922	0.640465	0
TGGT1_253640	TGME49_253640	Hypothetical protein	unknown	-0.65	-0.89	-0.95	0.449239	1	-0.55
TGGT1_265990	TGME49_265990	Hypothetical protein	unknown	0.5	-0.11	-0.98	0.295657	1	-0.96
TGGT1_223640	TGME49_223640	Hypothetical protein	unknown	-0.44	-0.71	-0.98	0.280939	1	0.05
TGGT1_281630	TGME49_281630	hydroxyacylglutathione hydrolase	unknown	0.46	-0.1	-1.01	0.550041	1	0.13
TGGT1_294690	TGME49_294690	rhomboid protease ROM5	PM - integral	1.2	0.38	-1.01	0.0355595	1	-1.12
TGGT1_234350	TGME49_234350	Hypothetical protein	unknown	0.83	0.16	-1.02	0.0324803	1	0.34
TGGT1_277080	TGME49_277080	microneme protein MIC5	micronemes	1.26	0.46	-1.04	0.0132049	1	0.38
TGGT1_222240	TGME49_222240	Hypothetical protein	unknown	1.1	0.35	-1.04	0.0424059	1	-0.23
TGGT1_222710	TGME49_222710	putative IMP-specific 5'-nucleotidase 1	unknown	1.17	0.41	-1.05	0.13164	1	-0.49
TGGT1_272640	TGME49_272640	eukaryotic initiation factor-2B, epsilon subunit, putative	unknown	0.12	-0.25	-1.07	0.342661	1	-0.45
TGGT1_215440	TGME49_215440	WWE domain-containing protein	unknown	1.4	0.6	-1.08	0.0545687	1	-0.99
TGGT1_286000	TGME49_286000	Hypothetical protein	unknown	-0.21	-0.45	-1.08	0.180081	1	-0.46
TGGT1_233870	TGME49_233870	Hypothetical protein	unknown	2.15	1.1	-1.09	0.000385131	0.101289	-0.77
TGGT1_216190	TGME49_216190	Hypothetical protein	unknown	1.88	0.93	-1.1	0.00245615	0.564915	-0.14
TGGT1_227020	TGME49_227020	histone deacetylase SIR2	unknown	0.65	0.18	-1.14	0.191076	1	-0.94
TGGT1_217640	TGME49_217640	Hypothetical protein	unknown	1.52	0.76	-1.15	0.0692773	1	0.06
TGGT1_220890	TGME49_220890	Hypothetical protein	unknown	1.26	0.6	-1.15	0.0105515	1	0.36
TGGT1_297710	TGME49_297710	Hypothetical protein	unknown	0.42	0.14	-1.23	0.310852	1	-0.41
TGGT1_207450	TGME49_207450	DNA segment, Chr 10, Wayne State University 52, expressed family protein	unknown	1.55	0.91	-1.26	0.0868319	1	0.02
TGGT1_311470	TGME49_311470	rhoptry neck protein RON5	rhoptries 1	-5.46	-3.58	-1.32	0.00439125	0.935336	-0.04
TGGT1_254120	TGME49_254120	putative autophagy-related protein 8 atg8	Golgi	-4.49	-2.94	-1.32	0.0640724	1	0.11
TGGT1_222800	TGME49_222800	putative glycogen synthase	unknown	1.17	0.78	-1.36	0.115173	1	-0.73
TGGT1_235470	TGME49_235470	myosin A	IMC	-5.56	-3.59	-1.37	0.0166895	1	-0.2
TGGT1_213740	TGME49_213740	Hypothetical protein	unknown	0.73	0.51	-1.37	0.115173	1	-0.66
TGGT1_305290	TGME49_305290	putative vacuolar atp synthase subunit e	unknown	-3.5	-2.23	-1.37	0.376351	1	-0.17
TGGT1_301440	TGME49_301440	calcium-dependent protein kinase CDPK1	nucleus - chromatin	-5.1	-3.25	-1.39	0.0181578	1	-0.05
TGGT1_292110	TGME49_292110	formate/nitrite transporter protein	unknown	0.3	0.34	-1.46	0.266694	1	-0.09
TGGT1_240070	TGME49_240070	RNA recognition motif-containing protein	unknown	0.71	0.64	-1.5	0.115173	1	-0.38
TGGT1_243250	TGME49_243250	myosin H	apical 2	-6.37	-3.94	-1.51	0.0118182	1	0.05
TGGT1_278870	TGME49_278870	myosin F	unknown	-6.04	-3.73	-1.51	0.000239763	0.064736	-0.5
TGGT1_208350	TGME49_208350	Hypothetical protein	unknown	1.58	1.3	-1.58	0.180081	1	-0.17
TGGT1_213730	TGME49_213730	lanthionine synthetase C family protein	unknown	1.05	0.97	-1.59	0.180081	1	0.09
TGGT1_310610	TGME49_310610	Hypothetical protein	unknown	0.94	0.92	-1.6	0.593089	1	-0.42
TGGT1_312570	TGME49_312570	CMGC kinase, MAPK family (ERK) MAPK-1	NA	-6.04	-3.62	-1.6	0.0132049	1	-0.04
TGGT1_306330	TGME49_306330	phospholipase	unknown	0.61	0.77	-1.65	0.468569	1	-0.65
TGGT1_313665	TGME49_313665	Hypothetical protein	unknown	0.67	0.83	-1.67	0.214427	1	0.01
TGGT1_209450	TGME49_209450	TLD protein	unknown	-4.01	-2.08	-1.78	0.326519	1	-0.03
TGGT1_209030	TGME49_209030	actin ACT1	cytosol	-6.1	-3.42	-1.8	0.000385131	0.101289	-0.04
TGGT1_255370	TGME49_255370	TIC20 protein	NA	-6.14	-3.34	-1.89	9.43948e-07	0.000278465	-0.16
TGGT1_258780	TGME49_258780	OTU family cysteine protease	unknown	-0.15	0.68	-1.99	0.753784	1	0.23
TGGT1_293690	TGME49_293690	profilin PRF	cytosol	-6.43	-3.36	-2.03	1.8879e-06	0.000545602	-0.04

## Sheet: Un2_gRNA
Gene ID	gRNA ID	gRNA Sequence
TGGT1_200430	TGGT1_200430_1	GAGAAGCAGGAAACACGCCGG
TGGT1_200430	TGGT1_200430_10	GAGACGGAATCGAAGAGGCA
TGGT1_200430	TGGT1_200430_2	GCGAGGTGTGCGTACATCCGG
TGGT1_200430	TGGT1_200430_3	GGAGCTTCTGAGTCTTCTGG
TGGT1_200430	TGGT1_200430_4	GAACTCGCCCTGGACTCCGG
TGGT1_200430	TGGT1_200430_5	GCGAGCGAGTCGCACGCCCAG
TGGT1_200430	TGGT1_200430_6	GTCGAACGCCATCCACGCCGG
TGGT1_200430	TGGT1_200430_7	GCCGTCAGGCAATTCGAACGG
TGGT1_200430	TGGT1_200430_8	GCCGGAGGCAGACGAGACAGG
TGGT1_200430	TGGT1_200430_9	GGGTGCTGTGCGGAGCGGAG
TGGT1_201140	TGGT1_201140_1	GAATGAGAGGAGATGCCGAGG
TGGT1_201140	TGGT1_201140_10	GCAGGCGAAGGAAAGTGAGG
TGGT1_201140	TGGT1_201140_2	GACGAAGTCGAAGGATGCGC
TGGT1_201140	TGGT1_201140_3	GTAGGAGGACTTGAAGGGAGG
TGGT1_201140	TGGT1_201140_4	GCGAACGACGGACCCAGACAG
TGGT1_201140	TGGT1_201140_5	GACCGGCGACAAGCGAACGA
TGGT1_201140	TGGT1_201140_6	GAGCCGACACAGGGGACCCG
TGGT1_201140	TGGT1_201140_7	GCAGTCGGAGCAGGCGGAGG
TGGT1_201140	TGGT1_201140_8	GGATGCTGCGACGAGAGGGA
TGGT1_201140	TGGT1_201140_9	GTGAGGAGGACAGCTCGGCGG
TGGT1_201250	TGGT1_201250_1	GGAGAGGCAGAGCAGCGGGG
TGGT1_201250	TGGT1_201250_10	GCCGGAGGAGGCACATGGCCG
TGGT1_201250	TGGT1_201250_2	GCAGCATGGAGACGAAACGG
TGGT1_201250	TGGT1_201250_3	GGCGCGGAGAAACAGAGCCA
TGGT1_201250	TGGT1_201250_4	GATGATCAGTCCGGAAGCGC
TGGT1_201250	TGGT1_201250_5	GGGCTGGGGAAACAACCAGG
TGGT1_201250	TGGT1_201250_6	GTCTCACGAAGCTATCGCGA
TGGT1_201250	TGGT1_201250_7	GAGCTTCTCGAATACCGCGT
TGGT1_201250	TGGT1_201250_8	GCTCGTGCCAGCGAGACCGG
TGGT1_201250	TGGT1_201250_9	GCAAGATGTCCAAGAGTCCGG
TGGT1_202420	TGGT1_202420_1	GGTCCCGCTGCAGAAAGGCG
TGGT1_202420	TGGT1_202420_10	GAGAAAGAAGAGGGTGAATGG
TGGT1_202420	TGGT1_202420_2	GCGAGGACGAACAGAAAGAAG
TGGT1_202420	TGGT1_202420_3	GAAAGCAGCTTCATCCACCG
TGGT1_202420	TGGT1_202420_4	GCCAATGATTGAAGCCAGGGG
TGGT1_202420	TGGT1_202420_5	GACGTCAACATGCACTCTGG
TGGT1_202420	TGGT1_202420_6	GGTGTGGTCCTGGCGGACCG
TGGT1_202420	TGGT1_202420_7	GCAATTTGGTTCGGATTGACG
TGGT1_202420	TGGT1_202420_8	GCGGGAACACAAAACGGGTG
TGGT1_202420	TGGT1_202420_9	GTGTTCCCGCTGCCGGACGC
TGGT1_202760	TGGT1_202760_1	GAGGAAACGCAACATGCCGG
TGGT1_202760	TGGT1_202760_10	GGAGAAGTCCACTGATGTGA
TGGT1_202760	TGGT1_202760_2	GAAGCAGGAGAGAGGCCGCAG
TGGT1_202760	TGGT1_202760_3	GAGAGCGAGAAGAAGTCCAAG
TGGT1_202760	TGGT1_202760_4	GAGCGATGACGACGAGAGAGA
TGGT1_202760	TGGT1_202760_5	GAAGGCGTAGAGAGGAGACGT
TGGT1_202760	TGGT1_202760_6	GTCGGCTGTGGGGCCTGGAGG
TGGT1_202760	TGGT1_202760_7	GAGGCGGTTCCTGACCAACG
TGGT1_202760	TGGT1_202760_8	GAGAGCGAGAGGCGCAACAG
TGGT1_202760	TGGT1_202760_9	GCTGCAGGAAACGCCAAGCAA
TGGT1_203180	TGGT1_203180_1	GAGGAAGCGCCGGGAAGCTG
TGGT1_203180	TGGT1_203180_10	GCGTTGGACCACTCGAGCGA
TGGT1_203180	TGGT1_203180_2	GAAGCTGCGGAGAAAAGCTG
TGGT1_203180	TGGT1_203180_3	GAACGCGTCTGGAGACAACGG
TGGT1_203180	TGGT1_203180_4	GCAGAGCAGAAAACGACCTG
TGGT1_203180	TGGT1_203180_5	GAAGCGAGTAGACAGCGCAG
TGGT1_203180	TGGT1_203180_6	GAAGGGAACAGAGGAAACGG
TGGT1_203180	TGGT1_203180_7	GCTGCTGCCACAGAAAACGA
TGGT1_203180	TGGT1_203180_8	GAGTGGAGGAGACCAAACGA
TGGT1_203180	TGGT1_203180_9	GCTGCATGCAGATCTCGCCG
TGGT1_203380	TGGT1_203380_1	GAGGTTCTGGGAGTCCACGA
TGGT1_203380	TGGT1_203380_10	GCAGCGACGCCAGAGGGAGG
TGGT1_203380	TGGT1_203380_2	GAAGCGCGAGGAGGAGAAGG
TGGT1_203380	TGGT1_203380_3	GGAGCGAAAGGCCCAAGAGG
TGGT1_203380	TGGT1_203380_4	GAGATGGAAAAGTAAACGCA
TGGT1_203380	TGGT1_203380_5	GTGTCAAGGATCCGGAGGCGG
TGGT1_203380	TGGT1_203380_6	GAAGCGAGAGGAACTCACCGA
TGGT1_203380	TGGT1_203380_7	GAAGCGGGCATGTCCAGCGT
TGGT1_203380	TGGT1_203380_8	GTCTTCCGGAGTCTTCGCGG
TGGT1_203380	TGGT1_203380_9	GCTCTGAAAGACAGGACCGA
TGGT1_203400	TGGT1_203400_1	GATCGGATGATGAAGACCGT
TGGT1_203400	TGGT1_203400_10	GTCTTCGTTTTCATTACTCGG
TGGT1_203400	TGGT1_203400_2	GGCTATCGAAAAGCAGCCGA
TGGT1_203400	TGGT1_203400_3	GAGAAGAAAGATGATGACGA
TGGT1_203400	TGGT1_203400_4	GAAAACGAAGAAACAGCGCGA
TGGT1_203400	TGGT1_203400_5	GTGAGGCAAGATGAGATGCTG
TGGT1_203400	TGGT1_203400_6	GAAACTCGCTCAACTTGGTCG
TGGT1_203400	TGGT1_203400_7	GGAGCTCATCCGAAGACTCG
TGGT1_203400	TGGT1_203400_8	GAGAACCACAAGGCTATCAG
TGGT1_203400	TGGT1_203400_9	GAAGCAGCATCACGCTGCTG
TGGT1_203540	TGGT1_203540_1	GATGAGGACGACATCAGCGA
TGGT1_203540	TGGT1_203540_10	GATCGACTGCATGGTCACGA
TGGT1_203540	TGGT1_203540_2	GCCAGCCACCAAACACAAAGG
TGGT1_203540	TGGT1_203540_3	GAGGCGGAAGTGAAGAGACCG
TGGT1_203540	TGGT1_203540_4	GCGTCTTCTTTGATATCCGG
TGGT1_203540	TGGT1_203540_5	GCGTGAGTGACACGCCCGCGC
TGGT1_203540	TGGT1_203540_6	GCTATCGCTGAACGGACGCGG
TGGT1_203540	TGGT1_203540_7	GACAGAGTCTATCAACGGCGG
TGGT1_203540	TGGT1_203540_8	GAGCAATGCGGGCAGAAACGA
TGGT1_203540	TGGT1_203540_9	GCTTGTCCGAGCCAGCCCGA
TGGT1_203610	TGGT1_203610_1	GAATGGAACACTCAACGCGG
TGGT1_203610	TGGT1_203610_10	GCGTCCGTCCTCCCCACAACA
TGGT1_203610	TGGT1_203610_2	GAGCACGCCAAGCTCTGCCG
TGGT1_203610	TGGT1_203610_3	GACGGACGCAGACTTCGCAA
TGGT1_203610	TGGT1_203610_4	GAAGGGAACAACGGAAAGCAC
TGGT1_203610	TGGT1_203610_5	GCCGTCGAGAGCACGTAGCAG
TGGT1_203610	TGGT1_203610_6	GCGAAACACCCTGTTGTGGGG
TGGT1_203610	TGGT1_203610_7	GGATATCCGGGAAACTGATG
TGGT1_203610	TGGT1_203610_8	GAAAACATTCCAGAACGTCGA
TGGT1_203610	TGGT1_203610_9	GTTACGAAAGCAAAACTGGAG
TGGT1_203690	TGGT1_203690_1	GAATCAAGGACAGCCCGCTG
TGGT1_203690	TGGT1_203690_10	GACATTAGAGCAGCCTTCCGG
TGGT1_203690	TGGT1_203690_2	GGATGAGGAATAGGGAGCGA
TGGT1_203690	TGGT1_203690_3	GTGTGAGCCGCGAGTCCACGG
TGGT1_203690	TGGT1_203690_4	GCTGCCAAGACAGGCAGCAG
TGGT1_203690	TGGT1_203690_5	GGAGTCAGCGCGCTCGGAGG
TGGT1_203690	TGGT1_203690_6	GAGACGGGAGACGATGGACG
TGGT1_203690	TGGT1_203690_7	GGTGACGGACGCACTCGGGA
TGGT1_203690	TGGT1_203690_8	GAGGAAGGAGAAGCCGAAGA
TGGT1_203690	TGGT1_203690_9	GACAAAGAGACGAGGACACCG
TGGT1_203820	TGGT1_203820_1	GTGGACGATCACAAGTACCGG
TGGT1_203820	TGGT1_203820_10	GAATGACAACAACCCATCGGT
TGGT1_203820	TGGT1_203820_2	GAGGCGTTGCGTTCAACCCG
TGGT1_203820	TGGT1_203820_3	GACGCGATCTTCGAGAACCG
TGGT1_203820	TGGT1_203820_4	GAGCGCGAGGCATCTGCACGG
TGGT1_203820	TGGT1_203820_5	GATGTCCTGACGCTTCGAAG
TGGT1_203820	TGGT1_203820_6	GTCATCGAGGAAACATCGACG
TGGT1_203820	TGGT1_203820_7	GCCGCGACAGGCATGACTGG
TGGT1_203820	TGGT1_203820_8	GTGTGTCCAGAAACCAACAGA
TGGT1_203820	TGGT1_203820_9	GTGAGAGAAGGATTCTACGG
TGGT1_203910	TGGT1_203910_1	GAAGAGCGAGAAGGCACCGG
TGGT1_203910	TGGT1_203910_10	GTTGTCAACTCATGACGGCG
TGGT1_203910	TGGT1_203910_2	GAAATCGCTGAAGAGCAGCGG
TGGT1_203910	TGGT1_203910_3	GAGGCGAGAAGAGAAACGGG
TGGT1_203910	TGGT1_203910_4	GAAACGCTGCGCCCACCCTG
TGGT1_203910	TGGT1_203910_5	GAACGACGCAGCCACATCCGG
TGGT1_203910	TGGT1_203910_6	GCTGGGGCCCCACATCCCGA
TGGT1_203910	TGGT1_203910_7	GACGAGACGCGCCTCTGCTG
TGGT1_203910	TGGT1_203910_8	GCTGTACGGACAGAATGGAG
TGGT1_203910	TGGT1_203910_9	GGACGGGTGAAGTGGTGTGG
TGGT1_204410	TGGT1_204410_1	GCGAACGAAACACAAAAGCGG
TGGT1_204410	TGGT1_204410_10	GATACACCCGAGCTGTGGGT
TGGT1_204410	TGGT1_204410_2	GCAGAGACTCGCGAAAGCGG
TGGT1_204410	TGGT1_204410_3	GCAGCTGCCAGGCGAAGGCG
TGGT1_204410	TGGT1_204410_4	GGAACGCAGCGAAGAAGCGC
TGGT1_204410	TGGT1_204410_5	GCTTGATCACGCAGAAGAGG
TGGT1_204410	TGGT1_204410_6	GCGGCCGGCTACCAAGGCAG
TGGT1_204410	TGGT1_204410_7	GTCGCGTAAGGATGGCGTGG
TGGT1_204410	TGGT1_204410_8	GCGAGAAAGGCAAGCGAGCAG
TGGT1_204410	TGGT1_204410_9	GCCAGACCGGACGAGAGGCGG
TGGT1_205000	TGGT1_205000_1	GGGCCGCGGAAATTCCGCGC
TGGT1_205000	TGGT1_205000_10	GCGAGTTTCTGCGGCATGAAG
TGGT1_205000	TGGT1_205000_2	GAAGCAAGTCAGACAACACGA
TGGT1_205000	TGGT1_205000_3	GCGTGTGTCTGTCGCGAACGG
TGGT1_205000	TGGT1_205000_4	GAAAGACCGAGAAGGAAGCGT
TGGT1_205000	TGGT1_205000_5	GAGATCAGTGCATGCAAGCGG
TGGT1_205000	TGGT1_205000_6	GCATAAGCACAGACGCACCCA
TGGT1_205000	TGGT1_205000_7	GCCGCCTTGCTCGAAAAGCAG
TGGT1_205000	TGGT1_205000_8	GACAGCGGTTCCACATCCAGC
TGGT1_205000	TGGT1_205000_9	GAGGGAGGTCACTTTCGGTG
TGGT1_205130	TGGT1_205130_1	GCGACGCCCGGACTTCGGGA
TGGT1_205130	TGGT1_205130_10	GCAGCGTCATGCCCATGCGA
TGGT1_205130	TGGT1_205130_2	GAAGCGAGCGGCGAAGCGGG
TGGT1_205130	TGGT1_205130_3	GAGGCGCGAGCAACTCGCGA
TGGT1_205130	TGGT1_205130_4	GACGAAGGAGAACAAAGCAG
TGGT1_205130	TGGT1_205130_5	GAGATTCCGCAGCCAAACAG
TGGT1_205130	TGGT1_205130_6	GAAGAGCAGAACGAAAACGA
TGGT1_205130	TGGT1_205130_7	GCAGGAGTCTGCAAGACGCGG
TGGT1_205130	TGGT1_205130_8	GGAGAATGCCCCGACAGCGA
TGGT1_205130	TGGT1_205130_9	GAGGCTCCCCGGTCACCCGA
TGGT1_205460	TGGT1_205460_1	GTGTCTGGAAGCCATTCCCA
TGGT1_205460	TGGT1_205460_10	GTTGGACTCTCTGACAGTCA
TGGT1_205460	TGGT1_205460_2	GAGAAGGAGAGGCCTCAGCGG
TGGT1_205460	TGGT1_205460_3	GTCTGGTCGCATGCTTTGCAG
TGGT1_205460	TGGT1_205460_4	GTCAGAGAAATGAAGAAGGAG
TGGT1_205460	TGGT1_205460_5	GTCTGCAGCCTCTGATAGGGC
TGGT1_205460	TGGT1_205460_6	GATTTGTTGCAGTGAAACGGA
TGGT1_205460	TGGT1_205460_7	GTGTGGCTCTCCGGAACGTAG
TGGT1_205460	TGGT1_205460_8	GTGCCAGCCGGAGAAGTACG
TGGT1_205460	TGGT1_205460_9	GAGGAACGACGTCGTCAGCTG
TGGT1_206300	TGGT1_206300_1	GGACACAACAGACCTTGGGG
TGGT1_206300	TGGT1_206300_10	GTGGGGTAGAGCCAACCCGA
TGGT1_206300	TGGT1_206300_2	GATAGAGGACAGCAAAGCAG
TGGT1_206300	TGGT1_206300_3	GAAGCTGCTGTATTCTGCGG
TGGT1_206300	TGGT1_206300_4	GAGATGTACCGATCGAAAGG
TGGT1_206300	TGGT1_206300_5	GTAACACCTGGCCTCACGCG
TGGT1_206300	TGGT1_206300_6	GCAGCCGACCAGGCTCGCAC
TGGT1_206300	TGGT1_206300_7	GATGGCCGGTGTTTTACCGG
TGGT1_206300	TGGT1_206300_8	GTCTCTCGAGGCGAAAGGCG
TGGT1_206300	TGGT1_206300_9	GAGACGGGATGAAGCAGCTG
TGGT1_206380	TGGT1_206380_1	GACGATGAAGAAGAAAGGGA
TGGT1_206380	TGGT1_206380_10	GCTAGATGAACACGAAGAAGA
TGGT1_206380	TGGT1_206380_2	GAGAGCAGCCAAAGAGCTCCG
TGGT1_206380	TGGT1_206380_3	GAGAAGTAAGAGAGGAGGGA
TGGT1_206380	TGGT1_206380_4	GACAGAACGGGAATGCACCCG
TGGT1_206380	TGGT1_206380_5	GAGAAACGCTGAAGATAGCCA
TGGT1_206380	TGGT1_206380_6	GCCACATGCTGAAAACGCCT
TGGT1_206380	TGGT1_206380_7	GAGGGAAGGACTGCATCGTGG
TGGT1_206380	TGGT1_206380_8	GCTGGAGACCGGAAGGGCCGG
TGGT1_206380	TGGT1_206380_9	GAAACAGATGCTTACTCCAGA
TGGT1_207080	TGGT1_207080_1	GAAGCGAGCCCAACTAGCTG
TGGT1_207080	TGGT1_207080_10	GGTGGTAACTGACGAAGCGC
TGGT1_207080	TGGT1_207080_2	GACGAGACAGAGCCTAAGCGA
TGGT1_207080	TGGT1_207080_3	GAAGCGGCGAAGGAGCACGA
TGGT1_207080	TGGT1_207080_4	GAGAGCTTGGCAAGGAAGCAG
TGGT1_207080	TGGT1_207080_5	GAGAGCGACGCACAGAAGCGA
TGGT1_207080	TGGT1_207080_6	GCGCCGAAGACGCCAGACGG
TGGT1_207080	TGGT1_207080_7	GTGGAAAACGAAAGAGACGA
TGGT1_207080	TGGT1_207080_8	GCATCGTCAAGATGCAGGCG
TGGT1_207080	TGGT1_207080_9	GAGGCGGCCAAGGTCACTGA
TGGT1_207430	TGGT1_207430_1	GCAGCGGCAGAGACAGGCAG
TGGT1_207430	TGGT1_207430_10	GCGCGAGACTCGAGTTCCCCG
TGGT1_207430	TGGT1_207430_2	GAGAAGCGCAGAGTTGCGGA
TGGT1_207430	TGGT1_207430_3	GCAGCCATCGAAGACCGCGT
TGGT1_207430	TGGT1_207430_4	GGGAGGAGATGTCTGCGCAG
TGGT1_207430	TGGT1_207430_5	GGACGATCTGCAGCGCAGGG
TGGT1_207430	TGGT1_207430_6	GAAGTCGAGATCCTCAGCCC
TGGT1_207430	TGGT1_207430_7	GAAAACTCCTTCGGATACGG
TGGT1_207430	TGGT1_207430_8	GACCGGTCGAACCCAGACAG
TGGT1_207430	TGGT1_207430_9	GAGGGCGGGAGGGAGGACGA
TGGT1_207450	TGGT1_207450_1	GCTTCGTCAGTACACTGCGC
TGGT1_207450	TGGT1_207450_10	GTGGAAGTCACTCGCGAGCAG
TGGT1_207450	TGGT1_207450_2	GCAGGCAAGAATCCACCCGT
TGGT1_207450	TGGT1_207450_3	GAAGCAAGTAGCGAACGTCG
TGGT1_207450	TGGT1_207450_4	GCAAGAAGGAACAACTCGCGC
TGGT1_207450	TGGT1_207450_5	GTCTTCGTGAAGGCTACGCGT
TGGT1_207450	TGGT1_207450_6	GCGCGGCGGCCAACTACGCGT
TGGT1_207450	TGGT1_207450_7	GGTGTTGATTGGCGGAACGA
TGGT1_207450	TGGT1_207450_8	GTTGACTCACAGAGATGCCG
TGGT1_207450	TGGT1_207450_9	GGCATTGTGGGGAAAAGCAT
TGGT1_207920	TGGT1_207920_1	GGCGTTGACAGATCAACCAC
TGGT1_207920	TGGT1_207920_10	GATGAACTCTTTGCAGCGCCG
TGGT1_207920	TGGT1_207920_2	GACGCCGAGAAAAGTTAAGGG
TGGT1_207920	TGGT1_207920_3	GGAAGACAGCCGCTCTCCCA
TGGT1_207920	TGGT1_207920_4	GCAGAGAGGAAGGCAGCGCCG
TGGT1_207920	TGGT1_207920_5	GGAGTGAAGTCGATACAGAG
TGGT1_207920	TGGT1_207920_6	GAGAATGGACTAGTAAGGACG
TGGT1_207920	TGGT1_207920_7	GTGCGCTTACGAGAAATCCGA
TGGT1_207920	TGGT1_207920_8	GTGTGCGCCAGAGACCGCCCC
TGGT1_207920	TGGT1_207920_9	GAATCAGGAGAAGAGACAAA
TGGT1_208350	TGGT1_208350_1	GTCAGGAATAACCAAAGGTG
TGGT1_208350	TGGT1_208350_10	GAAACGACAACGGCTCCTGT
TGGT1_208350	TGGT1_208350_2	GACGACGCTTGGGAAACCGA
TGGT1_208350	TGGT1_208350_3	GATGGCGACGCTCACGAACCG
TGGT1_208350	TGGT1_208350_4	GTCAAACACTGACACGCGAGG
TGGT1_208350	TGGT1_208350_5	GCTCGCGTCAACATCTGGGT
TGGT1_208350	TGGT1_208350_6	GCGCACCGGACCGAAACCGT
TGGT1_208350	TGGT1_208350_7	GAAACCCCTTACGGACAGCCG
TGGT1_208350	TGGT1_208350_8	GGCGTGGCCAGTCCACATCC
TGGT1_208350	TGGT1_208350_9	GAGCACGTCGCTGACACCGT
TGGT1_208970	TGGT1_208970_1	GACAAAGTCGCAATGAGCGG
TGGT1_208970	TGGT1_208970_10	GCCACCGCCGGCGCTATCCGA
TGGT1_208970	TGGT1_208970_2	GAGAGAGAGTACTCGCCGCCG
TGGT1_208970	TGGT1_208970_3	GCGACGGGAGCCATACCGCGG
TGGT1_208970	TGGT1_208970_4	GAGACGGCTACTACCACCGC
TGGT1_208970	TGGT1_208970_5	GTATACTCGGAGAGACCGGGA
TGGT1_208970	TGGT1_208970_6	GGGACGAGTTCCTCGCGCCG
TGGT1_208970	TGGT1_208970_7	GCAAACATCGCAGGTACTCGG
TGGT1_208970	TGGT1_208970_8	GCAGACAGGTCGCCTTCTCCG
TGGT1_208970	TGGT1_208970_9	GGGAGTAGCGCCCAGGAGGG
TGGT1_209250	TGGT1_209250_1	GCAAGCGAGACGGATGCGCGG
TGGT1_209250	TGGT1_209250_10	GGAGCGTTTGGGTTCAACGT
TGGT1_209250	TGGT1_209250_2	GAGAGGTAGAAAACATCGCCG
TGGT1_209250	TGGT1_209250_3	GGAAATGTACACGCGAGCGA
TGGT1_209250	TGGT1_209250_4	GAAGGCAAGGGAAGACCGAAG
TGGT1_209250	TGGT1_209250_5	GCAGCCAGAAGAGCGGCTGG
TGGT1_209250	TGGT1_209250_6	GTCTTCCTCCCAAGACAAGGG
TGGT1_209250	TGGT1_209250_7	GAAGGAGGGCTGCTGATCCCG
TGGT1_209250	TGGT1_209250_8	GAAGTCCAGTGAACCGCCGGG
TGGT1_209250	TGGT1_209250_9	GCTGGACCGTCTCTTGGCGG
TGGT1_209280	TGGT1_209280_1	GAAAGGGGAGAAAGAAGAGA
TGGT1_209280	TGGT1_209280_10	GAGGAGACGGACGAGAAGGA
TGGT1_209280	TGGT1_209280_2	GAGAAGACTCGACAGACGCG
TGGT1_209280	TGGT1_209280_3	GAAGATGCGAGAAATGCGGCG
TGGT1_209280	TGGT1_209280_4	GTGGTCGAGCTCGAGAGCTG
TGGT1_209280	TGGT1_209280_5	GTCAGCTTGGTCAGGAGACAG
TGGT1_209280	TGGT1_209280_6	GAAGCGTCGCAACCAACAAC
TGGT1_209280	TGGT1_209280_7	GCAAAAGCAGCTGCCGACCAG
TGGT1_209280	TGGT1_209280_8	GGTGTACAAACAGCGACGCG
TGGT1_209280	TGGT1_209280_9	GTCAAGGAGAGAATGGAGCGA
TGGT1_209440	TGGT1_209440_1	GACAAGGGACAAGAGACCCG
TGGT1_209440	TGGT1_209440_10	GCAGCCCAAGTCCTTCAGAA
TGGT1_209440	TGGT1_209440_2	GAGACATTCAGGATGCGAGG
TGGT1_209440	TGGT1_209440_3	GAGAGAGAGACAGGGAACGGG
TGGT1_209440	TGGT1_209440_4	GAGGAGAGCGAAGAGCCTCG
TGGT1_209440	TGGT1_209440_5	GGATGCGAGGCGGAAGAGGG
TGGT1_209440	TGGT1_209440_6	GAGAAACGGAAAAGAGAAAG
TGGT1_209440	TGGT1_209440_7	GCTTGTCATTAGAGATCGAGA
TGGT1_209440	TGGT1_209440_8	GAAGGAAGCGCGGCGAACGC
TGGT1_209440	TGGT1_209440_9	GATATGGGCGTTCGTGCTCGG
TGGT1_209450	TGGT1_209450_1	GGAGGACGGGAAGAACCTGG
TGGT1_209450	TGGT1_209450_10	GACAGGCAAGGAGACAGCCG
TGGT1_209450	TGGT1_209450_2	GTCAGCGCCTATCGCAGCAGG
TGGT1_209450	TGGT1_209450_3	GCACCGGCGGGAAGATCCGC
TGGT1_209450	TGGT1_209450_4	GTGGCAACAGAACCGACGCCG
TGGT1_209450	TGGT1_209450_5	GGCGAGGAGACATGCAGTGG
TGGT1_209450	TGGT1_209450_6	GCAGGTGGTGACTGTGGGCAG
TGGT1_209450	TGGT1_209450_7	GGGGACCGCAGAGACTCCCG
TGGT1_209450	TGGT1_209450_8	GTGGTCTCCAACGCCTCCGG
TGGT1_209450	TGGT1_209450_9	GCTGTCTGTGGGTCCGCCGG
TGGT1_210300	TGGT1_210300_1	GTCATGCAGCAAAATCTGCGG
TGGT1_210300	TGGT1_210300_10	GATCCTAAACACGTTCGAGG
TGGT1_210300	TGGT1_210300_2	GAAGAGGATGAGGAGAGCGC
TGGT1_210300	TGGT1_210300_3	GCCACCTTCAACACGAGCGG
TGGT1_210300	TGGT1_210300_4	GCAAAGAAAGACGAATCGGG
TGGT1_210300	TGGT1_210300_5	GAAGTAGGACGAAGCAGCCGG
TGGT1_210300	TGGT1_210300_6	GGACGACAGAGAAGACGGCG
TGGT1_210300	TGGT1_210300_7	GTGCTGGAGGAAGACAATCG
TGGT1_210300	TGGT1_210300_8	GCAGGCGCTTTTGGATGACGG
TGGT1_210300	TGGT1_210300_9	GAGAGGCGTCGAAGAGGCTGG
TGGT1_210781	TGGT1_210781_1	GAACCCCACACAACATGCGG
TGGT1_210781	TGGT1_210781_10	GAAGAAAACATAGGACCTGG
TGGT1_210781	TGGT1_210781_2	GGAGCCTGTGGCACATGCAG
TGGT1_210781	TGGT1_210781_3	GAGTCGCGCCACCAAAAGCG
TGGT1_210781	TGGT1_210781_4	GGAGGGCAACACTTGAGAGA
TGGT1_210781	TGGT1_210781_5	GCCTGCAGAGCCGAACGGGG
TGGT1_210781	TGGT1_210781_6	GAGAGAACCGAGAGAAAGCG
TGGT1_210781	TGGT1_210781_7	GCGTGGAGCACATGCCACCC
TGGT1_210781	TGGT1_210781_8	GGAGACAGTTATCTCCGAGA
TGGT1_210781	TGGT1_210781_9	GAAACAGTCCGGACAGGCAC
TGGT1_210810	TGGT1_210810_1	GATTGAGCGCACTGCATACCA
TGGT1_210810	TGGT1_210810_10	GAAACGTACTCAAGGCGCTGG
TGGT1_210810	TGGT1_210810_2	GAGGAAGTTCTGCGCAGCAA
TGGT1_210810	TGGT1_210810_3	GAAGAGAATGCTGACAAGAA
TGGT1_210810	TGGT1_210810_4	GTCGCTGTGACTCCAAATGT
TGGT1_210810	TGGT1_210810_5	GAAGAAGGGTGACAACGGAAC
TGGT1_210810	TGGT1_210810_6	GAGCGGTAATCATGAAGCCTG
TGGT1_210810	TGGT1_210810_7	GCTATCAGGTGTACAACATAG
TGGT1_210810	TGGT1_210810_8	GACAGCGACAGCGATGCAACT
TGGT1_210810	TGGT1_210810_9	GGAGGGTCACGTCCATGAGC
TGGT1_211640	TGGT1_211640_1	GAAGACGGGACGAAACAGCGG
TGGT1_211640	TGGT1_211640_10	GAGAAGAGAAGATCGGGCGG
TGGT1_211640	TGGT1_211640_2	GAAGCTGGAGAACGACGCCA
TGGT1_211640	TGGT1_211640_3	GATTCGACAGGACCCCGCGG
TGGT1_211640	TGGT1_211640_4	GAGAGACGGCCGAAGACGCGG
TGGT1_211640	TGGT1_211640_5	GAGGAGGCACGGAGACGCAG
TGGT1_211640	TGGT1_211640_6	GAAAACGCTGTTGCAGGAGG
TGGT1_211640	TGGT1_211640_7	GAGGAAACAAACAAGAAGCAG
TGGT1_211640	TGGT1_211640_8	GGGGAGTCTAGCGGACGCCG
TGGT1_211640	TGGT1_211640_9	GTCGAAGAGACAGACAGCGA
TGGT1_212250	TGGT1_212250_1	GCGAGCGCGCAGACAACCTGG
TGGT1_212250	TGGT1_212250_10	GATACAGAAAACGGAAGCCGG
TGGT1_212250	TGGT1_212250_2	GCGGACAGCTGAATCACCAG
TGGT1_212250	TGGT1_212250_3	GGGGAAGAACTGCGGAGCGC
TGGT1_212250	TGGT1_212250_4	GCCGGTGGCCGACGATGCGA
TGGT1_212250	TGGT1_212250_5	GCAATGGAGTCCACGCAGGGG
TGGT1_212250	TGGT1_212250_6	GAGGACGGGGAGACAGCGAGG
TGGT1_212250	TGGT1_212250_7	GCACGCCTGCTGGATGCGGG
TGGT1_212250	TGGT1_212250_8	GGGATACCACATACGCACGC
TGGT1_212250	TGGT1_212250_9	GTTCTGCAGAGATCACTCAG
TGGT1_213060	TGGT1_213060_1	GCGGCGCGACAGACACGCAG
TGGT1_213060	TGGT1_213060_10	GAACGGAGACAAGAACGGGG
TGGT1_213060	TGGT1_213060_2	GAAGGGAGGAGATGTCCCAG
TGGT1_213060	TGGT1_213060_3	GAGCTCGTTCGACTGCGCGG
TGGT1_213060	TGGT1_213060_4	GAGGCGGACGGGGAGAGCGA
TGGT1_213060	TGGT1_213060_5	GGAGACACGGCCGCAACCCG
TGGT1_213060	TGGT1_213060_6	GAGGGGATCCGAAAGCCACAG
TGGT1_213060	TGGT1_213060_7	GCAGGAGGCGAGGAAGGAGG
TGGT1_213060	TGGT1_213060_8	GCAGGCCTCAGAAGCCGCGA
TGGT1_213060	TGGT1_213060_9	GAATGTCGCAAAAGGCCGCGG
TGGT1_213730	TGGT1_213730_1	GTGGAGAGCCCACGTAGACAG
TGGT1_213730	TGGT1_213730_10	GAACGTGCAGTCTCCTGCAGG
TGGT1_213730	TGGT1_213730_2	GGCGGGGCCACACAAAAGGC
TGGT1_213730	TGGT1_213730_3	GAACAACGAACAACCCGGCG
TGGT1_213730	TGGT1_213730_4	GAGTGGCTCTACGGCCGCGC
TGGT1_213730	TGGT1_213730_5	GAAGATGCTCGAATCTGGCG
TGGT1_213730	TGGT1_213730_6	GTACAACAAGGGACTGGCGC
TGGT1_213730	TGGT1_213730_7	GTCCGAAGGCAAAGACCGCGC
TGGT1_213730	TGGT1_213730_8	GAAGGGGCCTGGGATATGCCA
TGGT1_213730	TGGT1_213730_9	GCGCTGCTACACAGTCCTGG
TGGT1_213740	TGGT1_213740_1	GCTGAAGGAGGGGCGAACGGG
TGGT1_213740	TGGT1_213740_10	GCATGAAGTCGAGCAACGCGT
TGGT1_213740	TGGT1_213740_2	GTGAACGCGAAAAGATACGGA
TGGT1_213740	TGGT1_213740_3	GGTCGAGAAGGACCGAGCGT
TGGT1_213740	TGGT1_213740_4	GATGGCAAGATGGTATGCGC
TGGT1_213740	TGGT1_213740_5	GCCGAGCAGCGACGCAACGA
TGGT1_213740	TGGT1_213740_6	GTGTGTCGACCTGGACCCGG
TGGT1_213740	TGGT1_213740_7	GAGTGCATGAGGACCAAGCTG
TGGT1_213740	TGGT1_213740_8	GGCGGGGCTGGAGTCAAAGG
TGGT1_213740	TGGT1_213740_9	GTGTGCGGCTGCTTCTGAAGG
TGGT1_214575	TGGT1_214575_1	GTACTCGGAAAACTGTCGGGG
TGGT1_214575	TGGT1_214575_10	GGCAGGTCACTCGTCCTGTG
TGGT1_214575	TGGT1_214575_2	GTCCCTACTCGGAAAACTGT
TGGT1_214575	TGGT1_214575_3	GCATATACATGGACTTGAGGC
TGGT1_214575	TGGT1_214575_4	GTGTACACGGAGAATCGTTCA
TGGT1_214575	TGGT1_214575_5	GACAATTGTCGGCTTCCTGC
TGGT1_214575	TGGT1_214575_6	GGGAAATATTCCGTTGACGT
TGGT1_214575	TGGT1_214575_7	GCCAGTGAACGTCGACCGCAC
TGGT1_214575	TGGT1_214575_8	GAGACAATGGGGAATACCTGC
TGGT1_214575	TGGT1_214575_9	GTTCACTGGGCCGACGTCAA
TGGT1_214740	TGGT1_214740_1	GGGGCGAAGAAGAAAGGCGG
TGGT1_214740	TGGT1_214740_10	GAGGAGCAACAAACTGATGA
TGGT1_214740	TGGT1_214740_2	GGAACACACGGAGCGAACAG
TGGT1_214740	TGGT1_214740_3	GAAGAAGACCAAGTTGGCGG
TGGT1_214740	TGGT1_214740_4	GGCGCTGATCAAGGCCCTGG
TGGT1_214740	TGGT1_214740_5	GCCGCGAGGTCCCCACACTG
TGGT1_214740	TGGT1_214740_6	GTGCTGGAGAGAGACGCTGG
TGGT1_214740	TGGT1_214740_7	GTCAACAGAGACAGAGAGCAG
TGGT1_214740	TGGT1_214740_8	GAGGATGAAGAGGAAGAGCAG
TGGT1_214740	TGGT1_214740_9	GGAGCAAGAGAAGGATGAAG
TGGT1_214800	TGGT1_214800_1	GGGAGACACCGGTTCCGCGG
TGGT1_214800	TGGT1_214800_10	GCGCTAACTGAGAAGAAGCGG
TGGT1_214800	TGGT1_214800_2	GAACGCGCCCATGAACGGGA
TGGT1_214800	TGGT1_214800_3	GAAAGCTCGCCTTGGACCGG
TGGT1_214800	TGGT1_214800_4	GAAAGCGCTCCAGCCTGCGGG
TGGT1_214800	TGGT1_214800_5	GCAACAGAGGGAACAGCAGA
TGGT1_214800	TGGT1_214800_6	GAAATACATCCCGCCCGCAG
TGGT1_214800	TGGT1_214800_7	GCAGAGACAGAAGCGTCCCCG
TGGT1_214800	TGGT1_214800_8	GGAGACACGCAGAAGCCCGG
TGGT1_214800	TGGT1_214800_9	GCCTCAGCGTGAAACCGCCGG
TGGT1_214980	TGGT1_214980_1	GAGACGGAATGGAGACCGGCG
TGGT1_214980	TGGT1_214980_10	GCAGCGCCTCAGTCAACGCAG
TGGT1_214980	TGGT1_214980_2	GGAAGCCAGAGAAGAAGAAG
TGGT1_214980	TGGT1_214980_3	GCAGTCTCGACGGACTGCAC
TGGT1_214980	TGGT1_214980_4	GAACGTCTCGGAACAGACGA
TGGT1_214980	TGGT1_214980_5	GAGAAGAAACGCAAAGACCCT
TGGT1_214980	TGGT1_214980_6	GGGCACACCACTTTTGTCAG
TGGT1_214980	TGGT1_214980_7	GAGGACATACGAGAGCCGGA
TGGT1_214980	TGGT1_214980_8	GAAGAGACAACCACATGGAC
TGGT1_214980	TGGT1_214980_9	GGCCAGACACAGGAAGACAG
TGGT1_215440	TGGT1_215440_1	GCCGAATGTGCCGCATGCGG
TGGT1_215440	TGGT1_215440_10	GCAGACAACGGGAAGTGCCGA
TGGT1_215440	TGGT1_215440_2	GACTACGTGGGAGAGCAGCGA
TGGT1_215440	TGGT1_215440_3	GACACCACGACACACCCACGG
TGGT1_215440	TGGT1_215440_4	GCTGGCAATGGCAGAGCGAGG
TGGT1_215440	TGGT1_215440_5	GAAGTTGCGGAACTTCTAGA
TGGT1_215440	TGGT1_215440_6	GTCAGGAGGGAGAGAATCTCG
TGGT1_215440	TGGT1_215440_7	GCATGTTGTTCAAGTCGATG
TGGT1_215440	TGGT1_215440_8	GTTTTCACGAAACCACAGTG
TGGT1_215440	TGGT1_215440_9	GCAGATATGACCCTCAAGTTG
TGGT1_216190	TGGT1_216190_1	GCAACAATGGGACCCACGCGG
TGGT1_216190	TGGT1_216190_10	GAGGTGTCGAGCGCCGCCTG
TGGT1_216190	TGGT1_216190_2	GAAACCCGACATCGGCGCGG
TGGT1_216190	TGGT1_216190_3	GGGGAGCCGCAAGTGGAGGA
TGGT1_216190	TGGT1_216190_4	GCACCCCAGATTTGGACGAG
TGGT1_216190	TGGT1_216190_5	GCAGTTCGGGTCAGGCCGCGG
TGGT1_216190	TGGT1_216190_6	GCGGTGGACAAGAACAGGAA
TGGT1_216190	TGGT1_216190_7	GACAGGAGCTAAGCATCGCTG
TGGT1_216190	TGGT1_216190_8	GCAGTTGCTGCAGCAAGCGTG
TGGT1_216190	TGGT1_216190_9	GCGGAAACCAGCCGATGCAC
TGGT1_216275	TGGT1_216275_1	GGGGATCCGACAGCCTGCAG
TGGT1_216275	TGGT1_216275_10	GGGTCACAAATCTCGAGAGA
TGGT1_216275	TGGT1_216275_2	GCTGCACTGAAGCAGCACAG
TGGT1_216275	TGGT1_216275_3	GAGGGAAGACCCGCATCACCT
TGGT1_216275	TGGT1_216275_4	GAGTAAAACTGAAGAAGCGCG
TGGT1_216275	TGGT1_216275_5	GAGTGCAGCGACGATATCCGC
TGGT1_216275	TGGT1_216275_6	GCGAACAAGCAAGAGAAGAG
TGGT1_216275	TGGT1_216275_7	GTCAACGGCTCTCAGAAAGCA
TGGT1_216275	TGGT1_216275_8	GCGTTGACGGAGGCTTCACGC
TGGT1_216275	TGGT1_216275_9	GATCGACGCTCCTGCTCGAGA
TGGT1_216750	TGGT1_216750_1	GCAGAGGAGACCGGAAGCGC
TGGT1_216750	TGGT1_216750_10	GTGTCGCTGAACACACAGGCG
TGGT1_216750	TGGT1_216750_2	GACGACTCTCCGCAGACGCAG
TGGT1_216750	TGGT1_216750_3	GCAGTCCGACAGATCCGACGG
TGGT1_216750	TGGT1_216750_4	GAAGACGGCACAGCGACGACG
TGGT1_216750	TGGT1_216750_5	GACAGTCTCGGTCAAAGTCCG
TGGT1_216750	TGGT1_216750_6	GTCGTCCGCACTGATGGCGG
TGGT1_216750	TGGT1_216750_7	GAAGGACGGCGAGCATGAGG
TGGT1_216750	TGGT1_216750_8	GCGACAGCGAAGAAGAACTCG
TGGT1_216750	TGGT1_216750_9	GCGTCTCCAGAGGTTCTCGA
TGGT1_216960	TGGT1_216960_1	GACGCGACTTCCACGCCCGG
TGGT1_216960	TGGT1_216960_10	GTGTGAGACAGCGAGCGGGT
TGGT1_216960	TGGT1_216960_2	GCGTGAAGGCCGAAAAGCCG
TGGT1_216960	TGGT1_216960_3	GGGATTCAGACCCAAACCGC
TGGT1_216960	TGGT1_216960_4	GAGTCACGGCCAAGTTGCGA
TGGT1_216960	TGGT1_216960_5	GAAGAGACGGTCCGACAACAG
TGGT1_216960	TGGT1_216960_6	GTGGAAGGACAGAGAAGAGA
TGGT1_216960	TGGT1_216960_7	GAACGCGTCAAGTGTTGCTG
TGGT1_216960	TGGT1_216960_8	GCGGGTGTTTGTCCAGCGAGG
TGGT1_216960	TGGT1_216960_9	GAAGTCGCGTCGGGTCCGCAG
TGGT1_217400	TGGT1_217400_1	GAGCTGCGGATCCACCCGAG
TGGT1_217400	TGGT1_217400_10	GCAAACGGCCTAGAAGCCCTG
TGGT1_217400	TGGT1_217400_2	GTTAAATGCAAAGACTGCCA
TGGT1_217400	TGGT1_217400_3	GTGAGGGTCTGATGGAGAAGG
TGGT1_217400	TGGT1_217400_4	GTCTTCTCCTCAGGATTACGG
TGGT1_217400	TGGT1_217400_5	GCAGTTTGCGGATTACATGG
TGGT1_217400	TGGT1_217400_6	GTCCGACAGGCGACTGTCCGG
TGGT1_217400	TGGT1_217400_7	GTCGATGATATCACGGAACAG
TGGT1_217400	TGGT1_217400_8	GTCCACATCAAAGATGATGG
TGGT1_217400	TGGT1_217400_9	GAGGACCAGCGCCAAGAGCTG
TGGT1_217640	TGGT1_217640_1	GGCCGCGAAAATCATGACCA
TGGT1_217640	TGGT1_217640_10	GGACAAGCCATGGGACTGGA
TGGT1_217640	TGGT1_217640_2	GGGACCACTCACAGATTCCA
TGGT1_217640	TGGT1_217640_3	GAGAGTATCCGTTTACTCCAG
TGGT1_217640	TGGT1_217640_4	GTTTCTGAGACGGACAAGCCA
TGGT1_217640	TGGT1_217640_5	GTGGAGTGCATCAGTCAGCGT
TGGT1_217640	TGGT1_217640_6	GCCAAACAGGGTCTTTCTGT
TGGT1_217640	TGGT1_217640_7	GAGTCGATTCACCTCTCACGC
TGGT1_217640	TGGT1_217640_8	GTGTTGGCTACCTTTCTGAGA
TGGT1_217640	TGGT1_217640_9	GTCGGCTCCATCCAGTCCCA
TGGT1_217870	TGGT1_217870_1	GCGCAAGCATAGAAGCACCAG
TGGT1_217870	TGGT1_217870_10	GAATGGACCACCACTGTCCG
TGGT1_217870	TGGT1_217870_2	GAGCGCGAGGACAGATGAGG
TGGT1_217870	TGGT1_217870_3	GAAAGCCCCGTGACTATGACA
TGGT1_217870	TGGT1_217870_4	GTGTTCTTGGCAGCTGCGCTG
TGGT1_217870	TGGT1_217870_5	GCCGGATGGATCTGTCGGCGA
TGGT1_217870	TGGT1_217870_6	GTGTATGTGCTTACGGAGCAG
TGGT1_217870	TGGT1_217870_7	GACGATCCAGGGCGCCGAGG
TGGT1_217870	TGGT1_217870_8	GCTTGCGCTCTGAGAGACCC
TGGT1_217870	TGGT1_217870_9	GCGTGCACTCACTGCGCACAG
TGGT1_217890	TGGT1_217890_1	GAAGAGCGTCCAACATGCGA
TGGT1_217890	TGGT1_217890_10	GTGCTGGCTGAGACACCATCG
TGGT1_217890	TGGT1_217890_2	GCGAACTCGCCATGCAAACGG
TGGT1_217890	TGGT1_217890_3	GACATCGGCGAGCAACGGGA
TGGT1_217890	TGGT1_217890_4	GACAGCTTCTGCCTCAAAGGC
TGGT1_217890	TGGT1_217890_5	GTGCTGTCGACAGAGACGCCG
TGGT1_217890	TGGT1_217890_6	GCACACAAAGGTGAAATCGA
TGGT1_217890	TGGT1_217890_7	GAGAAACGTGGAATTGAAGGA
TGGT1_217890	TGGT1_217890_8	GATCAAGAACAGGCCACGGA
TGGT1_217890	TGGT1_217890_9	GAGCCATGAAACCCACTGCCG
TGGT1_218580	TGGT1_218580_1	GAGAGCCGCGGAACTGACAGG
TGGT1_218580	TGGT1_218580_10	GAGTGGTGGCGACGATGCAG
TGGT1_218580	TGGT1_218580_2	GGACAGAGGAAAATGCGCAG
TGGT1_218580	TGGT1_218580_3	GAGCCGCCACAGCTTTCCAG
TGGT1_218580	TGGT1_218580_4	GGGGACAGGAACCCCAGCGA
TGGT1_218580	TGGT1_218580_5	GTGCACAGCTCGAACAGCAG
TGGT1_218580	TGGT1_218580_6	GAAAGAGACTCGCCTGACTGG
TGGT1_218580	TGGT1_218580_7	GCGATGTCGTCGAAGAAGCGG
TGGT1_218580	TGGT1_218580_8	GTGTGAGGCTGTCGGTTCCGG
TGGT1_218580	TGGT1_218580_9	GTCCATGGACGCGACGAACGG
TGGT1_218720	TGGT1_218720_1	GAGAAGAGCCGAACTACGCAG
TGGT1_218720	TGGT1_218720_10	GGAAGAGTTGCGAGCGATGG
TGGT1_218720	TGGT1_218720_2	GCAGATGGACAGAGACGGCGA
TGGT1_218720	TGGT1_218720_3	GAACCTGCAACTGCCTCCCG
TGGT1_218720	TGGT1_218720_4	GAATCCAAGAAAACGATCGA
TGGT1_218720	TGGT1_218720_5	GTGGACATCCCCGAATGCGC
TGGT1_218720	TGGT1_218720_6	GGACAGAAGCCAAGTGCCGA
TGGT1_218720	TGGT1_218720_7	GCGAGGCAAAGCTCTCAGCGA
TGGT1_218720	TGGT1_218720_8	GGCTCGTCCCAGTGAACGGC
TGGT1_218720	TGGT1_218720_9	GCGACAACAAGCTCATCCCCG
TGGT1_219120	TGGT1_219120_1	GTCACCTGGTCCACTCAGAGG
TGGT1_219120	TGGT1_219120_10	GGAGAGCAAAGTGACAACAG
TGGT1_219120	TGGT1_219120_2	GAGATTGGCCACATAAAACGT
TGGT1_219120	TGGT1_219120_3	GTCAGACGCCGCGCCAAGCAG
TGGT1_219120	TGGT1_219120_4	GACAAATTCCAGCCGAGCGC
TGGT1_219120	TGGT1_219120_5	GCTTCGCACAGCGTCCTCGG
TGGT1_219120	TGGT1_219120_6	GCGTCCGGTTGATATGCTGG
TGGT1_219120	TGGT1_219120_7	GCAGACAGTCCGAACTCCGT
TGGT1_219120	TGGT1_219120_8	GCGTGAAGAAAACGTTTGCGG
TGGT1_219120	TGGT1_219120_9	GGGGTACCGGCGGTGAGGAG
TGGT1_219300	TGGT1_219300_1	GGAATGTGAACTGGGCGCGG
TGGT1_219300	TGGT1_219300_10	GCGGGCTCCACGGAGACTCGG
TGGT1_219300	TGGT1_219300_2	GATGTACGGACAGGTGGGCGG
TGGT1_219300	TGGT1_219300_3	GAAAGACATTCCGAACCTCGG
TGGT1_219300	TGGT1_219300_4	GTCGCGCACAGTTCCAGTGG
TGGT1_219300	TGGT1_219300_5	GTTGGCGCCCAACGAGCCGG
TGGT1_219300	TGGT1_219300_6	GCAGCGCCAGAGACGCCGGA
TGGT1_219300	TGGT1_219300_7	GGAGAGTCTGGAGACAGGGT
TGGT1_219300	TGGT1_219300_8	GAGACAGAGAACGAGACAGG
TGGT1_219300	TGGT1_219300_9	GAAGTCCGCAGACCCTGCGGG
TGGT1_219640	TGGT1_219640_1	GGAGACAGTTGAAGACGCCG
TGGT1_219640	TGGT1_219640_10	GAGAAGAGGCAGATGAAACAG
TGGT1_219640	TGGT1_219640_2	GCAAGAGTTTCGACATGCCGG
TGGT1_219640	TGGT1_219640_3	GAGACAGACCCCTAGAGCAG
TGGT1_219640	TGGT1_219640_4	GAAGAAGTTTCAGATCGACG
TGGT1_219640	TGGT1_219640_5	GCAAAAGATCTGCTTTGGGG
TGGT1_219640	TGGT1_219640_6	GTCTGCGACACGAGACGACGG
TGGT1_219640	TGGT1_219640_7	GGAGCGTAACTCCTCAAGGG
TGGT1_219640	TGGT1_219640_8	GCAGCTTGCATGAAAACTTG
TGGT1_219640	TGGT1_219640_9	GTGTCCATACAGATGCGCGA
TGGT1_220160	TGGT1_220160_1	GCAACGAGACAGAGACGCGG
TGGT1_220160	TGGT1_220160_10	GAAACCGGACCGACGCGCCG
TGGT1_220160	TGGT1_220160_2	GGATCGCTCAGAGTCACAGG
TGGT1_220160	TGGT1_220160_3	GGAGGCCGAGGCAGAAGAGA
TGGT1_220160	TGGT1_220160_4	GGTAGAAGAAGAAAGAGAAG
TGGT1_220160	TGGT1_220160_5	GTATACGGCGAAGACACGCGC
TGGT1_220160	TGGT1_220160_6	GAGGGTGCCGCGAGAAGAGG
TGGT1_220160	TGGT1_220160_7	GAGGATCGAACACCCGCAGG
TGGT1_220160	TGGT1_220160_8	GCCATCGAGGTGATTCGCGC
TGGT1_220160	TGGT1_220160_9	GCACGGACTGAAGGCCATCG
TGGT1_220320	TGGT1_220320_1	GCGAAGGGAGGAGCTCGACG
TGGT1_220320	TGGT1_220320_10	GCGGGTGTCGAGGGTCTTCAG
TGGT1_220320	TGGT1_220320_2	GCAGCGGCGAAGGCAGAGGA
TGGT1_220320	TGGT1_220320_3	GTACGTGATGCAAAACGGAGG
TGGT1_220320	TGGT1_220320_4	GTTCCATGTGAAGACGGCGT
TGGT1_220320	TGGT1_220320_5	GCAGCAGGCGAGGAACGTCA
TGGT1_220320	TGGT1_220320_6	GAACGTCGGCGAGCGAAGGG
TGGT1_220320	TGGT1_220320_7	GTCTGCCGCTGGCAGCTGAGG
TGGT1_220320	TGGT1_220320_8	GACACTCCTCGAAAGAGACCG
TGGT1_220320	TGGT1_220320_9	GTGCCTAGACTCACACAGCGA
TGGT1_220360	TGGT1_220360_1	GAAGTCGACCAACAAAAGCGA
TGGT1_220360	TGGT1_220360_10	GAATGATTCGCAGACATCCTG
TGGT1_220360	TGGT1_220360_2	GAGAGGAACTGGAAACGACGA
TGGT1_220360	TGGT1_220360_3	GACAGAGGAAAGGCGACGCCG
TGGT1_220360	TGGT1_220360_4	GTGGAAGAAAGGCGGAAGCAG
TGGT1_220360	TGGT1_220360_5	GTCGGACAACGGAGACAGCGA
TGGT1_220360	TGGT1_220360_6	GAAGGAAGGCGGCTTGGGGA
TGGT1_220360	TGGT1_220360_7	GCTGGAAGTCGAGAAAGCAG
TGGT1_220360	TGGT1_220360_8	GTGTTGTTCCAGCTACACCA
TGGT1_220360	TGGT1_220360_9	GTAAGTCGGCGGAGCTGGAGG
TGGT1_220890	TGGT1_220890_1	GAGACGGCACAGAAGCAGCCC
TGGT1_220890	TGGT1_220890_10	GAAAACCAAGGAGTCGCCAA
TGGT1_220890	TGGT1_220890_2	GAAGGGAACGGCAGGGAGCCG
TGGT1_220890	TGGT1_220890_3	GCAGGGGCGTCCAGAACATGG
TGGT1_220890	TGGT1_220890_4	GAGACCGGCCAAATGAACCAC
TGGT1_220890	TGGT1_220890_5	GAAAACATCACTCACGTCCGG
TGGT1_220890	TGGT1_220890_6	GAATGCTGGACTGATGCTCG
TGGT1_220890	TGGT1_220890_7	GCTTTTGCCAGTAGCTGCGT
TGGT1_220890	TGGT1_220890_8	GAGAAGGAATTCCCTTCCCCA
TGGT1_220890	TGGT1_220890_9	GTTGCGATGATCCGTGGGGA
TGGT1_221640	TGGT1_221640_1	GTGGCTGCTCCCGAAAGCGA
TGGT1_221640	TGGT1_221640_10	GTCGGCGAACAGAGGATGTGG
TGGT1_221640	TGGT1_221640_2	GAGGGGCCGCAGCGAAGAGG
TGGT1_221640	TGGT1_221640_3	GAGTCTGGCAGTATCGACGG
TGGT1_221640	TGGT1_221640_4	GAGGGAGAGAAGAAAGAACGT
TGGT1_221640	TGGT1_221640_5	GTGGAGCCCGAAAGGAGCGA
TGGT1_221640	TGGT1_221640_6	GCTGCAGACTCGGAGACAGG
TGGT1_221640	TGGT1_221640_7	GTGGAAACCCTGGAATGCGA
TGGT1_221640	TGGT1_221640_8	GACGGCATGTGAAGGAGACCG
TGGT1_221640	TGGT1_221640_9	GAGAGGAACGCCCATGTGCCG
TGGT1_222070	TGGT1_222070_1	GGGGATTCAACACTTCCTGG
TGGT1_222070	TGGT1_222070_10	GCGCGTTGGAGACACTGTGG
TGGT1_222070	TGGT1_222070_2	GAAGGCGCGAGCAGAAGGCG
TGGT1_222070	TGGT1_222070_3	GTCGAAGCGTCGCAGACGCTG
TGGT1_222070	TGGT1_222070_4	GACAGGCCCAACTGTTCTGG
TGGT1_222070	TGGT1_222070_5	GGAGGCAATCGAACACCTCG
TGGT1_222070	TGGT1_222070_6	GGACAGAGGGAAAACCGTCG
TGGT1_222070	TGGT1_222070_7	GTGTACGCCAAGACCGTCGAG
TGGT1_222070	TGGT1_222070_8	GTGTGAACGCAGACGCACTGG
TGGT1_222070	TGGT1_222070_9	GACGTCGACGGAAGAGGCCGA
TGGT1_222240	TGGT1_222240_1	GCAGCAGTGACCAACAGCGG
TGGT1_222240	TGGT1_222240_10	GACGACCTTCCTGAGCACGG
TGGT1_222240	TGGT1_222240_2	GAGAACTCCGGGCCAAACGG
TGGT1_222240	TGGT1_222240_3	GCCGGTAAGAGAGAAAGACGG
TGGT1_222240	TGGT1_222240_4	GGTTCGCCGAGCAGCTGCGA
TGGT1_222240	TGGT1_222240_5	GAAGAAAGCGAGCGGCGCTG
TGGT1_222240	TGGT1_222240_6	GAGGCCCTGAAGACAGACCAG
TGGT1_222240	TGGT1_222240_7	GGGTAGCGGCGACTTGACTG
TGGT1_222240	TGGT1_222240_8	GCGGCAAGAAATCGAACTGG
TGGT1_222240	TGGT1_222240_9	GGAGTTCACAGGCAACCTGA
TGGT1_222710	TGGT1_222710_1	GAGAAAGGAAAAGATGCCAG
TGGT1_222710	TGGT1_222710_10	GCAGCTGCGACCTGCTCTCG
TGGT1_222710	TGGT1_222710_2	GCAGTCTGTCTGCATCCCTG
TGGT1_222710	TGGT1_222710_3	GCAGTCTGTACAGGACGAAG
TGGT1_222710	TGGT1_222710_4	GGAGACCAGTTCGGAACCAG
TGGT1_222710	TGGT1_222710_5	GCAGCTGCGCCTGGTCACCA
TGGT1_222710	TGGT1_222710_6	GCTGCTTCGAAGAGGCACCA
TGGT1_222710	TGGT1_222710_7	GGGCGGTCGGACTCATCAGG
TGGT1_222710	TGGT1_222710_8	GATGCGCCGAGAGAATTTGG
TGGT1_222710	TGGT1_222710_9	GAAGCAGAAATTCCTCCAAG
TGGT1_222800	TGGT1_222800_1	GCAGCACAGCCTGGTCCCGA
TGGT1_222800	TGGT1_222800_10	GAAGCAGAGTGGCGTTTGCGG
TGGT1_222800	TGGT1_222800_2	GAAGAAGCTGCAGGTCCCCGG
TGGT1_222800	TGGT1_222800_3	GTGCTGAAGCGGCTGAACGA
TGGT1_222800	TGGT1_222800_4	GAAAGTCACTTCACCTCGAAG
TGGT1_222800	TGGT1_222800_5	GAACTGCCTGGACACCGCAG
TGGT1_222800	TGGT1_222800_6	GCAGAGAAAAGGAACCGCGG
TGGT1_222800	TGGT1_222800_7	GCCACTGCTCGTACACCCGG
TGGT1_222800	TGGT1_222800_8	GAGCAGCCTTCGCCTCCCAG
TGGT1_222800	TGGT1_222800_9	GGGATGGCCAACTGGAACGA
TGGT1_223640	TGGT1_223640_1	GGTAAACGCAGACTGGACGG
TGGT1_223640	TGGT1_223640_10	GAAGGGGACAAGACCAGGTG
TGGT1_223640	TGGT1_223640_2	GGTGATACAAGAAGAAGAGA
TGGT1_223640	TGGT1_223640_3	GTTGTCGGCCCAGAACGCGG
TGGT1_223640	TGGT1_223640_4	GGCACATACAGATAAAGCGG
TGGT1_223640	TGGT1_223640_5	GGACGGAGAGAAAATGGACA
TGGT1_223640	TGGT1_223640_6	GCAGATGCAGAAGCTCTCTGG
TGGT1_223640	TGGT1_223640_7	GACGGCTCTTTGCGTTACTGG
TGGT1_223640	TGGT1_223640_8	GCGCGCTGCATGCAGAGCGA
TGGT1_223640	TGGT1_223640_9	GTCTCAAAGAGAAGCAGCGA
TGGT1_223685	TGGT1_223685_1	GAACAACTCAAGATCAGGCAG
TGGT1_223685	TGGT1_223685_10	GTGTCGAAGTTTGCCCCGAAG
TGGT1_223685	TGGT1_223685_2	GGCGGTGAAGCAAAACAAGA
TGGT1_223685	TGGT1_223685_3	GAGATGGAGGCACAAAGCATG
TGGT1_223685	TGGT1_223685_4	GTCCGTCTCACTCCTCAGAGG
TGGT1_223685	TGGT1_223685_5	GCCGCATGCGCCAGTCTCCCG
TGGT1_223685	TGGT1_223685_6	GCCTGCTCCCTGTACACGAGA
TGGT1_223685	TGGT1_223685_7	GCAGGTTGCTGTCCCGGCAA
TGGT1_223685	TGGT1_223685_8	GTGTTCACCAAGTCTGCAGCG
TGGT1_223685	TGGT1_223685_9	GAAATCTTTGTCAACAGCGAG
TGGT1_223855	TGGT1_223855_1	GAGAGGCACGGAACAAGTGA
TGGT1_223855	TGGT1_223855_10	GCCGCTCGATACGAAGGCAG
TGGT1_223855	TGGT1_223855_2	GTGGGGCTTTGCTGGAGGGG
TGGT1_223855	TGGT1_223855_3	GTGCCCGACAAGCAAACGCG
TGGT1_223855	TGGT1_223855_4	GAAACTAACAACAGGACCTG
TGGT1_223855	TGGT1_223855_5	GAGAGTCTGAGGAAGAGACTG
TGGT1_223855	TGGT1_223855_6	GCAAGAAGCAAGGGAAGGCGA
TGGT1_223855	TGGT1_223855_7	GAAGGCGAAGAAACTCCCAG
TGGT1_223855	TGGT1_223855_8	GAGAAGGAGCAAAAGAGACA
TGGT1_223855	TGGT1_223855_9	GCAGGGCAGAGAGAGAGGCA
TGGT1_224210	TGGT1_224210_1	GAGCGGCAGAGACGACACAG
TGGT1_224210	TGGT1_224210_10	GGAGACGAGGAAGGTGATCG
TGGT1_224210	TGGT1_224210_2	GAAGTCCCGGAAGCCTCCGG
TGGT1_224210	TGGT1_224210_3	GGAGGAACTCAACCAGCTGA
TGGT1_224210	TGGT1_224210_4	GAAGGGAGACGGCGAGAGGGG
TGGT1_224210	TGGT1_224210_5	GCTGCGAACGCAGAGACGAG
TGGT1_224210	TGGT1_224210_6	GAGGTAGACGCAAGCTGCGG
TGGT1_224210	TGGT1_224210_7	GGAGCTTCGATTCCTTGGGG
TGGT1_224210	TGGT1_224210_8	GAAGTCCAGGAGAGTGGGCGA
TGGT1_224210	TGGT1_224210_9	GGGACTTCTCTCTTTCGCCG
TGGT1_224600	TGGT1_224600_1	GCTGTCCCCTCACCTGCCGA
TGGT1_224600	TGGT1_224600_10	GCGTGAAGCTCCTGGATGTGG
TGGT1_224600	TGGT1_224600_2	GCGGACTGCACTGACACTCG
TGGT1_224600	TGGT1_224600_3	GAAGGCGCTGCACATGACTAG
TGGT1_224600	TGGT1_224600_4	GAAATACGTCCTCTACGAGG
TGGT1_224600	TGGT1_224600_5	GCCTGGCGCTCACGAAGGCCG
TGGT1_224600	TGGT1_224600_6	GCATGAGGACATCGGCGTGA
TGGT1_224600	TGGT1_224600_7	GTTGAAGAAAACACTCTGCCA
TGGT1_224600	TGGT1_224600_8	GATTTCATCATCGGCTGCGT
TGGT1_224600	TGGT1_224600_9	GACGACCATCAATCCTAATGA
TGGT1_224970	TGGT1_224970_1	GAAGAGAGAGAGGATCCCGA
TGGT1_224970	TGGT1_224970_10	GATTTGAGAACAGGCGGAGC
TGGT1_224970	TGGT1_224970_2	GGCCGACGGACTCACTGCCG
TGGT1_224970	TGGT1_224970_3	GGAGAGGCTGAGACCCGTGA
TGGT1_224970	TGGT1_224970_4	GGGGCTATGGAAGTCCCCGT
TGGT1_224970	TGGT1_224970_5	GAAGTCCGCCTGAGAGGCCGA
TGGT1_224970	TGGT1_224970_6	GCGATGGCGGAGACAAAGAAG
TGGT1_224970	TGGT1_224970_7	GCCTTCGAGCCACGGCGCGA
TGGT1_224970	TGGT1_224970_8	GTCGCCCTGGCACTGCCCGA
TGGT1_224970	TGGT1_224970_9	GGATGTCGCGGAAGAGAGAG
TGGT1_225060	TGGT1_225060_1	GGTGTAAACTGACGGCAAGG
TGGT1_225060	TGGT1_225060_10	GAATATTTCGGGTCGATGCCC
TGGT1_225060	TGGT1_225060_2	GTCGAAGGGAAGAGAGAGCCA
TGGT1_225060	TGGT1_225060_3	GCAGCAGGCAGTACCATCGA
TGGT1_225060	TGGT1_225060_4	GAATGAGAGTTGGAATGCCC
TGGT1_225060	TGGT1_225060_5	GACGACATCTGGCAAGGTCAG
TGGT1_225060	TGGT1_225060_6	GTGAGCTTCGCTTCCTCGCTG
TGGT1_225060	TGGT1_225060_7	GCGTCAAAAGAAGCTTTGTCG
TGGT1_225060	TGGT1_225060_8	GATTGACAGCAAAGGCGCTT
TGGT1_225060	TGGT1_225060_9	GTTACACCAATGCTCGCGAGG
TGGT1_226060	TGGT1_226060_1	GGAAGGAGAGACAGACGCCG
TGGT1_226060	TGGT1_226060_10	GGAAGTCTCCGAGGAAGACG
TGGT1_226060	TGGT1_226060_2	GTTCCGGCTGGACTTCGCCG
TGGT1_226060	TGGT1_226060_3	GGAGAGGGAGGAGGAGAGGG
TGGT1_226060	TGGT1_226060_4	GCCGTTGACCCTCATACCGA
TGGT1_226060	TGGT1_226060_5	GAAGCAGGGGAGACGACGCG
TGGT1_226060	TGGT1_226060_6	GAAGAACGAGAGGAAAGAGA
TGGT1_226060	TGGT1_226060_7	GAAGGACAAGGGAGACGGGG
TGGT1_226060	TGGT1_226060_8	GAACTAGTGCAGCACAGACGG
TGGT1_226060	TGGT1_226060_9	GACTGCCGAAGAACTTCGACG
TGGT1_226470	TGGT1_226470_1	GCGACGAGCAAATCGTCCGG
TGGT1_226470	TGGT1_226470_10	GCAACGATCAGAGGAAGCGG
TGGT1_226470	TGGT1_226470_2	GAATGTCATCGTCGTACAGCG
TGGT1_226470	TGGT1_226470_3	GACGTGAGCAATGCAGACCAC
TGGT1_226470	TGGT1_226470_4	GTCTCTCTTCAGCAGATCACG
TGGT1_226470	TGGT1_226470_5	GCAAGCGTCACAAGCGCCCGG
TGGT1_226470	TGGT1_226470_6	GAACGGCGCAGACGCCACGG
TGGT1_226470	TGGT1_226470_7	GAAGGAACGGAACATGACGA
TGGT1_226470	TGGT1_226470_8	GAACGCTGTCGAAGCAGGAGG
TGGT1_226470	TGGT1_226470_9	GAGGCGCCGAGCAAACACCG
TGGT1_226780	TGGT1_226780_1	GGATTCGGCACAACGAGCCG
TGGT1_226780	TGGT1_226780_10	GCGAACGACCGGCCAGACCG
TGGT1_226780	TGGT1_226780_2	GAAGCGTCTGAGCAGGCCCG
TGGT1_226780	TGGT1_226780_3	GGACTCGGCAAACTTTGGAG
TGGT1_226780	TGGT1_226780_4	GGAGACACTGGAGACACCGA
TGGT1_226780	TGGT1_226780_5	GTCTGCGCATGCGCACCCCGG
TGGT1_226780	TGGT1_226780_6	GTGGAGGGAGGAGGAGGCGG
TGGT1_226780	TGGT1_226780_7	GAACGGGAGCAAGCGACGCGC
TGGT1_226780	TGGT1_226780_8	GCAGTCGCTGGAGTGAAGGA
TGGT1_226780	TGGT1_226780_9	GCGGAGACATCTGTTCCCCG
TGGT1_227020	TGGT1_227020_1	GGCAGGGCTGACAGAAGCGC
TGGT1_227020	TGGT1_227020_10	GCGGGACGCGAATCGAGAAG
TGGT1_227020	TGGT1_227020_2	GAAGCTCCCAGATCTTGTGA
TGGT1_227020	TGGT1_227020_3	GTTACAGAGAGAAGACTACCG
TGGT1_227020	TGGT1_227020_4	GCAAGATGAAAACTTCGCAA
TGGT1_227020	TGGT1_227020_5	GATGTGATTCTGTTTGGAGA
TGGT1_227020	TGGT1_227020_6	GTGAATGGAAGTGAGAGAAGG
TGGT1_227020	TGGT1_227020_7	GCATGTCCGGAACAGAACCTG
TGGT1_227020	TGGT1_227020_8	GTCGTGGCTCTCACCGGCGC
TGGT1_227020	TGGT1_227020_9	GACTTCTCAGATATGACCCGA
TGGT1_227650	TGGT1_227650_1	GCAGTGTAGGAATGATGGAG
TGGT1_227650	TGGT1_227650_10	GAACTACAAGTTGCTTCAGT
TGGT1_227650	TGGT1_227650_2	GAAGTGGACAAGTTGATCAA
TGGT1_227650	TGGT1_227650_3	GATGTAGACCCCAGCAGTGT
TGGT1_227650	TGGT1_227650_4	GTTCCATTTCACCTTTGCCA
TGGT1_227650	TGGT1_227650_5	GACAACCTCGAATTTCTTCAG
TGGT1_227650	TGGT1_227650_6	GCGCTCGCACATGCAAGCTC
TGGT1_227650	TGGT1_227650_7	GCTGGAGGTAGATGGCGCCAG
TGGT1_227650	TGGT1_227650_8	GTCGATGGCTTGTTCGGTGG
TGGT1_227650	TGGT1_227650_9	GATGCAAGCTCTGGAACCGTG
TGGT1_227660	TGGT1_227660_1	GAAGCGAAGGAGTCGAGAGG
TGGT1_227660	TGGT1_227660_10	GTACGGGACAGGAGGAGGAGG
TGGT1_227660	TGGT1_227660_2	GGAGAGGCGGAAGAGACAGA
TGGT1_227660	TGGT1_227660_3	GCGAGATTTTCAACAACGTGG
TGGT1_227660	TGGT1_227660_4	GGTGTACATACACCTCAACA
TGGT1_227660	TGGT1_227660_5	GACGATTCGGAGACACCGCAG
TGGT1_227660	TGGT1_227660_6	GAGGAGGAGACAGGAACTGA
TGGT1_227660	TGGT1_227660_7	GGCAAACCCGCAGGCACTGG
TGGT1_227660	TGGT1_227660_8	GCGCGTGTAAGGTTGACACGG
TGGT1_227660	TGGT1_227660_9	GAAGAAAGCGAAAACGCGGA
TGGT1_227780	TGGT1_227780_1	GGCATGAGAGAAGAGCGCCG
TGGT1_227780	TGGT1_227780_10	GAAGATGACGAAGCGGACGA
TGGT1_227780	TGGT1_227780_2	GTTGCACTCAAGGACCGCGA
TGGT1_227780	TGGT1_227780_3	GACTCAGACAGAGAACGCGC
TGGT1_227780	TGGT1_227780_4	GCTGCCAGCGAGCGATGCGG
TGGT1_227780	TGGT1_227780_5	GACATTGGAGACAGAGACGG
TGGT1_227780	TGGT1_227780_6	GAGAAGCCGGGAGTTGCCGG
TGGT1_227780	TGGT1_227780_7	GAGACGACGAGAACGCGCGA
TGGT1_227780	TGGT1_227780_8	GCAGAAATGACAATCACCGA
TGGT1_227780	TGGT1_227780_9	GAACGACAGACCAGAAGCCG
TGGT1_227948	TGGT1_227948_1	GTCATGGGAGAACTCGAGGA
TGGT1_227948	TGGT1_227948_10	GCAGACTCGCCTCCAGGCGC
TGGT1_227948	TGGT1_227948_2	GAAACACCTGATTTTCACTG
TGGT1_227948	TGGT1_227948_3	GAGAGGCGCGGAGAGAGGCGC
TGGT1_227948	TGGT1_227948_4	GAGTCGCCAGAGCTTCGGGC
TGGT1_227948	TGGT1_227948_5	GCGGCTCGCCCATCCAGGAA
TGGT1_227948	TGGT1_227948_6	GAGGCGAATGAGAATGCGGA
TGGT1_227948	TGGT1_227948_7	GTTCTCGGGATCGACGGCGG
TGGT1_227948	TGGT1_227948_8	GAAGCGCGTCTGCAGCGCCG
TGGT1_227948	TGGT1_227948_9	GAAGATCGACAGAGATATCGA
TGGT1_228150	TGGT1_228150_1	GCAGCGGAATAGAGCTCGGGG
TGGT1_228150	TGGT1_228150_10	GACGCGCGAGAGCGTGGTGG
TGGT1_228150	TGGT1_228150_2	GCGCCGAGGAACTTTCTCGG
TGGT1_228150	TGGT1_228150_3	GGAGAGGCGGCAACCGGCGA
TGGT1_228150	TGGT1_228150_4	GCCAGGCGCGCTTCATGGCGG
TGGT1_228150	TGGT1_228150_5	GTGGACGAGCCACTCGACCGA
TGGT1_228150	TGGT1_228150_6	GCACCAGGCCTCTTCAGCCG
TGGT1_228150	TGGT1_228150_7	GCGTCCCCTCAAAGCGGCGA
TGGT1_228150	TGGT1_228150_8	GCCGGGTCAAGATGAAGCCA
TGGT1_228150	TGGT1_228150_9	GTCCTCCAGCCGCTTCGACG
TGGT1_229140	TGGT1_229140_1	GTCGCTCATAGGTGTACGGG
TGGT1_229140	TGGT1_229140_10	GTAATTCGTGACAAATGCGT
TGGT1_229140	TGGT1_229140_2	GAGGAAATTTCTCCTCTGCGG
TGGT1_229140	TGGT1_229140_3	GCGAGAAGTCGAGACCGGCGC
TGGT1_229140	TGGT1_229140_4	GATAATCTACGCTCTCGGTG
TGGT1_229140	TGGT1_229140_5	GAGAGGGGAAAGTGGTGGCGA
TGGT1_229140	TGGT1_229140_6	GAAAGAACGGTGAATGAGTCG
TGGT1_229140	TGGT1_229140_7	GCGTTTTGCGTCCTCCGCAG
TGGT1_229140	TGGT1_229140_8	GCGAAGGTGCAGAGGCCGTGG
TGGT1_229140	TGGT1_229140_9	GCGAAATCATGAAGCCAGAGA
TGGT1_231210	TGGT1_231210_1	GGCGCTTCCAGCATCACCGG
TGGT1_231210	TGGT1_231210_10	GTCACACTGATCGATACGCCG
TGGT1_231210	TGGT1_231210_2	GAATGTGTACCACAATGTGA
TGGT1_231210	TGGT1_231210_3	GTCGGCTCCGGCCCAATGCGG
TGGT1_231210	TGGT1_231210_4	GACGACAGACCGCTTCGTGG
TGGT1_231210	TGGT1_231210_5	GACATGGAGCACTCGAAGCGG
TGGT1_231210	TGGT1_231210_6	GGTTTACCAACAAGTCGCGT
TGGT1_231210	TGGT1_231210_7	GCGGCGCTTCAGCCGTCCGA
TGGT1_231210	TGGT1_231210_8	GGGGAGAAGCGCCTCTGGGA
TGGT1_231210	TGGT1_231210_9	GGAGATGCTGTCGAAGCGGA
TGGT1_232310	TGGT1_232310_1	GAAAAGGACGAGCAGTCCGG
TGGT1_232310	TGGT1_232310_10	GCGAAGAACCCAGGGAAGCGG
TGGT1_232310	TGGT1_232310_2	GGAGGGAGAGAACGGGAAGA
TGGT1_232310	TGGT1_232310_3	GAAAGGGAGAGACAGAGGCGA
TGGT1_232310	TGGT1_232310_4	GCATCCGATGCAACAAAGCG
TGGT1_232310	TGGT1_232310_5	GAAGAAGCTGTCTGAGGCGG
TGGT1_232310	TGGT1_232310_6	GCCGCGGCGAGAAAACGAAG
TGGT1_232310	TGGT1_232310_7	GCCTGCGACGGACACCAACGG
TGGT1_232310	TGGT1_232310_8	GAGAGGACAGAGAAACCGGGA
TGGT1_232310	TGGT1_232310_9	GCGAAAACGCGAAGGCGCAG
TGGT1_233430	TGGT1_233430_1	GTGGCGAGGCATCGCAGGGG
TGGT1_233430	TGGT1_233430_10	GATGACGGTGGGAGAAGGCGA
TGGT1_233430	TGGT1_233430_2	GTCGGCGAGATACGCAGACGG
TGGT1_233430	TGGT1_233430_3	GACGGGCTTGCATGCAGCGG
TGGT1_233430	TGGT1_233430_4	GAGAGACAGAGAACCGGCGA
TGGT1_233430	TGGT1_233430_5	GAGAAGGCGAAGCCCACCCG
TGGT1_233430	TGGT1_233430_6	GGAGGAAGAGAGGGACGAGG
TGGT1_233430	TGGT1_233430_7	GAGGTCCTTGAAGCCCGAGG
TGGT1_233430	TGGT1_233430_8	GGGAAGGCAGAATTCAACGG
TGGT1_233430	TGGT1_233430_9	GCCGATAAGAGAGCCAGCGA
TGGT1_233695	TGGT1_233695_1	GAAGAAGACCGAGCCCGCAA
TGGT1_233695	TGGT1_233695_10	GCAAGGGCCAGATTTACTTG
TGGT1_233695	TGGT1_233695_2	GAGACACCCGACGGTCGACG
TGGT1_233695	TGGT1_233695_3	GAGAGAGGATCACACACGCG
TGGT1_233695	TGGT1_233695_4	GCAGAGACGACCTGGACAGA
TGGT1_233695	TGGT1_233695_5	GACGGAGAAGTCGAGAAAGGG
TGGT1_233695	TGGT1_233695_6	GTCTTTCTCGATCTACAGCCA
TGGT1_233695	TGGT1_233695_7	GATCCCCTGGGAACAAACTCG
TGGT1_233695	TGGT1_233695_8	GAGTGAAGGCCTGAATCCCC
TGGT1_233695	TGGT1_233695_9	GAAAAGGCACAAGTCGAGTGA
TGGT1_233870	TGGT1_233870_1	GGCCTGACGAATGTCCACGG
TGGT1_233870	TGGT1_233870_10	GGGACTCGCAAACTGTCAGG
TGGT1_233870	TGGT1_233870_2	GAATCAAAGACCGCAAGCGA
TGGT1_233870	TGGT1_233870_3	GTGGTGGAAACTACCGACCG
TGGT1_233870	TGGT1_233870_4	GTCAGAGACGCCTTGAGGCGG
TGGT1_233870	TGGT1_233870_5	GACGGTACTCGACCTACTGA
TGGT1_233870	TGGT1_233870_6	GACCTACTGACGGTCGCCCG
TGGT1_233870	TGGT1_233870_7	GACAGCCGCCTCAGATTGAGA
TGGT1_233870	TGGT1_233870_8	GTGCCGCGTCTATCAACTGG
TGGT1_233870	TGGT1_233870_9	GACGGCCATCAAACCCAGGGA
TGGT1_234180	TGGT1_234180_1	GAAAGTGCGCACACTCCCCG
TGGT1_234180	TGGT1_234180_10	GTCCTCATGGCAACGTTCTGG
TGGT1_234180	TGGT1_234180_2	GCATACTTGGAGCCAGATGG
TGGT1_234180	TGGT1_234180_3	GCAGGAGATAATGATCAGCGT
TGGT1_234180	TGGT1_234180_4	GACTGCTGTTAAAGTTAGGCG
TGGT1_234180	TGGT1_234180_5	GTCGCTAGTGGGTGTACACGG
TGGT1_234180	TGGT1_234180_6	GTGGTGACGTCTTTGGACGA
TGGT1_234180	TGGT1_234180_7	GGACGACGGAAGATTGCTCG
TGGT1_234180	TGGT1_234180_8	GGTGGGGCGAGTTTGCTGGA
TGGT1_234180	TGGT1_234180_9	GCGATTTCCTGTCAACAGCGA
TGGT1_234350	TGGT1_234350_1	GAAGGACTCGACGCCCAACGG
TGGT1_234350	TGGT1_234350_10	GAGCAGCAGCCAGTTCAACG
TGGT1_234350	TGGT1_234350_2	GAAGAAGAGAGGCAGAAAGGG
TGGT1_234350	TGGT1_234350_3	GCAGTGGCAGAACAGCAAGG
TGGT1_234350	TGGT1_234350_4	GTGAGAGGAAGGAGACAGCCG
TGGT1_234350	TGGT1_234350_5	GGCGAGGGAAGAGTGTGAGG
TGGT1_234350	TGGT1_234350_6	GTGCCTGCTCTCTCGAGCGG
TGGT1_234350	TGGT1_234350_7	GTCCTGAAGGAACATGGAAG
TGGT1_234350	TGGT1_234350_8	GAACTCGCAGAAGCGACAGG
TGGT1_234350	TGGT1_234350_9	GAGTCGTCTGATACCAAAGA
TGGT1_234490	TGGT1_234490_1	GAGGGCGATGTGCGAAAACCG
TGGT1_234490	TGGT1_234490_10	GAACGCGCGCCACCCACAGAA
TGGT1_234490	TGGT1_234490_2	GAGAAGAGACGAAGAAACAG
TGGT1_234490	TGGT1_234490_3	GGAAAACGACATCTGACGAG
TGGT1_234490	TGGT1_234490_4	GATAAGAACAGAATCGCTGA
TGGT1_234490	TGGT1_234490_5	GATGGCAAAAGAATGCAGCGG
TGGT1_234490	TGGT1_234490_6	GAGACCCGCAAAGAATGCGC
TGGT1_234490	TGGT1_234490_7	GAACCTGATTTCCGAACCAG
TGGT1_234490	TGGT1_234490_8	GAAGGAGCGACGCCGACACCC
TGGT1_234490	TGGT1_234490_9	GCGTGTCCAGCAGCCAAGCGT
TGGT1_235550	TGGT1_235550_1	GAGAGTGGAGGCTTGACACTG
TGGT1_235550	TGGT1_235550_10	GCATGTCTGTCAGGTCCCCGA
TGGT1_235550	TGGT1_235550_2	GAGAGAGCGAAGAAGGAGAGG
TGGT1_235550	TGGT1_235550_3	GCCTCGACTCGCAGACAGCG
TGGT1_235550	TGGT1_235550_4	GAGAGCCGCTGCGCACTGGGG
TGGT1_235550	TGGT1_235550_5	GATTGCAAGGAGAGGCACCGG
TGGT1_235550	TGGT1_235550_6	GGAACCTCTGTTGAGAGTGG
TGGT1_235550	TGGT1_235550_7	GAGAAGCAGAGGACGAAGCAG
TGGT1_235550	TGGT1_235550_8	GGGGAGAAGCAGAACGGCAT
TGGT1_235550	TGGT1_235550_9	GACCAACTCGAAGTTAAGCGG
TGGT1_235635	TGGT1_235635_1	GCCTACGCCAGGAGCACAACG
TGGT1_235635	TGGT1_235635_10	GGACATCGAAAACATGCAAG
TGGT1_235635	TGGT1_235635_2	GCGTGCCAGTGGCACAGGCGG
TGGT1_235635	TGGT1_235635_3	GCGCCAGTATCAACATCGGGG
TGGT1_235635	TGGT1_235635_4	GCGGTTGTTCCTTTCTGCGG
TGGT1_235635	TGGT1_235635_5	GTATGTCGCCTGAAGAACCCG
TGGT1_235635	TGGT1_235635_6	GGAGGTCCTGGGTCTCGTGG
TGGT1_235635	TGGT1_235635_7	GAGGACCTCCTAACATAGTCG
TGGT1_235635	TGGT1_235635_8	GCCTACGCCCAGGCCTTCCTG
TGGT1_235635	TGGT1_235635_9	GCAAACCTGTCAACAGTCGAG
TGGT1_235980	TGGT1_235980_1	GCAGGACACCAGCTAAACGC
TGGT1_235980	TGGT1_235980_10	GCAGCCGATCGAGAAGAACCA
TGGT1_235980	TGGT1_235980_2	GCTTTGGTGAGAGACTGGCG
TGGT1_235980	TGGT1_235980_3	GAGAGACTGGAGACGCAGCAG
TGGT1_235980	TGGT1_235980_4	GTTCCGCTTTGAAAACGTGG
TGGT1_235980	TGGT1_235980_5	GAAACCTCGGCGCTTCCGTG
TGGT1_235980	TGGT1_235980_6	GCAGGCGAAGCTGGAAATCG
TGGT1_235980	TGGT1_235980_7	GACAGCCATCGGACATCCTG
TGGT1_235980	TGGT1_235980_8	GAATGTGAAGAATCAGAGCG
TGGT1_235980	TGGT1_235980_9	GCGAGGCAGACAACATGACG
TGGT1_236070	TGGT1_236070_1	GGAGAGAGTGAAGAAAGAGC
TGGT1_236070	TGGT1_236070_10	GAGTGCTGTGCGACATTCGCA
TGGT1_236070	TGGT1_236070_2	GATCCGAATCGACTGCGGCG
TGGT1_236070	TGGT1_236070_3	GCTTTCAGCCTTTATAGGGG
TGGT1_236070	TGGT1_236070_4	GATGGCCTTTGCACTTGCGA
TGGT1_236070	TGGT1_236070_5	GCTGGCGCAGGACTTGGCGC
TGGT1_236070	TGGT1_236070_6	GCATTGCAGCTCTGGAACGC
TGGT1_236070	TGGT1_236070_7	GCGTTCACGTACAAGGAGGGG
TGGT1_236070	TGGT1_236070_8	GCAGCTGCAGGCGCCATCAG
TGGT1_236070	TGGT1_236070_9	GACCAAGTGACTTCTCCGGG
TGGT1_236240	TGGT1_236240_1	GAAGAACTGGAGAGACCCCGG
TGGT1_236240	TGGT1_236240_10	GCGAGTGTGTAGAAGAAGGGA
TGGT1_236240	TGGT1_236240_2	GAAGAGGTCGAAGGGAGCAG
TGGT1_236240	TGGT1_236240_3	GCTGCGAATGCAAATGCGCG
TGGT1_236240	TGGT1_236240_4	GCGGGAGAGAGAAGACAAGCG
TGGT1_236240	TGGT1_236240_5	GACAAGCGCGGAGACAAAGG
TGGT1_236240	TGGT1_236240_6	GGAGGAACTCCTCAGAACAG
TGGT1_236240	TGGT1_236240_7	GAGATGGTCGACGTCTACCG
TGGT1_236240	TGGT1_236240_8	GAGGCCCGATGAGGAGACCG
TGGT1_236240	TGGT1_236240_9	GAGACGGCAGTGCATGCGCG
TGGT1_236660	TGGT1_236660_1	GCGAAGAATCGAATCCACCG
TGGT1_236660	TGGT1_236660_10	GACAGTGGAGACGTCAACGG
TGGT1_236660	TGGT1_236660_2	GGCGCTGGACGCCCAAGGGA
TGGT1_236660	TGGT1_236660_3	GCTTGCGCAGAGAGAAACGCG
TGGT1_236660	TGGT1_236660_4	GATTTGAACCCGCAGAGCGC
TGGT1_236660	TGGT1_236660_5	GCTCTGGACGCAAACACTGG
TGGT1_236660	TGGT1_236660_6	GTCGCGGCGCCCCTATAACAG
TGGT1_236660	TGGT1_236660_7	GAGGACCTGCGACAGCGCCG
TGGT1_236660	TGGT1_236660_8	GCATCCAACGAGGTCCCGCGG
TGGT1_236660	TGGT1_236660_9	GCCTTCGCGGAGACTGACGG
TGGT1_236920	TGGT1_236920_1	GCGACTCCAGCAGGAACTCG
TGGT1_236920	TGGT1_236920_10	GCATGCTTCCAACGGAGCAG
TGGT1_236920	TGGT1_236920_2	GACGAGGATTGGGACGCTGC
TGGT1_236920	TGGT1_236920_3	GCAAACAGAGACACCCGAACG
TGGT1_236920	TGGT1_236920_4	GTTGACACCGAAGTCGCCCAG
TGGT1_236920	TGGT1_236920_5	GCGAAGACCGCTGCAGCCTA
TGGT1_236920	TGGT1_236920_6	GCTGTGTCTTGGCCGCGTTC
TGGT1_236920	TGGT1_236920_7	GCTCGCCTCCCTAGGCTGCAG
TGGT1_236920	TGGT1_236920_8	GCCAGAGAGAACAAATGGCGG
TGGT1_236920	TGGT1_236920_9	GCAGGAGAGTCGACTGCTGGG
TGGT1_237260	TGGT1_237260_1	GAGGCGGTTGGCGGCAGAGG
TGGT1_237260	TGGT1_237260_10	GCTGCGATGTCGCTGAGTGA
TGGT1_237260	TGGT1_237260_2	GCAGAAGAAGAAGGCCGCAG
TGGT1_237260	TGGT1_237260_3	GGAGACCAAAGGCGTTCCGG
TGGT1_237260	TGGT1_237260_4	GACATCGATCGACGAGGCGC
TGGT1_237260	TGGT1_237260_5	GCATCCGGAGAGGAGAGTGA
TGGT1_237260	TGGT1_237260_6	GGATTCTCTGCCTTGAGACG
TGGT1_237260	TGGT1_237260_7	GACAGCACAGCAGAAGGCTG
TGGT1_237260	TGGT1_237260_8	GTGCGAGAAACACACAGAAGA
TGGT1_237260	TGGT1_237260_9	GCAAACGCTCGAGGCTCGCG
TGGT1_237280	TGGT1_237280_1	GGATCCTGCAACCGCAACAC
TGGT1_237280	TGGT1_237280_10	GTCTACATCGACGAAGACCTG
TGGT1_237280	TGGT1_237280_2	GGGCTGCAGCTGGTACACGA
TGGT1_237280	TGGT1_237280_3	GAAACTGGTGGCGGACGAGA
TGGT1_237280	TGGT1_237280_4	GCGGGATGAGCATTACTGCGA
TGGT1_237280	TGGT1_237280_5	GCATAAACAGTTGATTCGCGC
TGGT1_237280	TGGT1_237280_6	GCACAAACACATCATCATCGG
TGGT1_237280	TGGT1_237280_7	GAGATTCGTGGCGCAGACGC
TGGT1_237280	TGGT1_237280_8	GAGTACTCGAGCGACACTCA
TGGT1_237280	TGGT1_237280_9	GTCGAGATAACGAGAAGCAT
TGGT1_239070	TGGT1_239070_1	GCAGCGACAAGCAAAGGCAG
TGGT1_239070	TGGT1_239070_10	GGTGATCTGCGCCTTCCCGA
TGGT1_239070	TGGT1_239070_2	GGAGGCGACAGGAGAAGCAG
TGGT1_239070	TGGT1_239070_3	GAAGCGGCCAGAGGAGGCAG
TGGT1_239070	TGGT1_239070_4	GCAGAGGGAGGGGAAGAGGG
TGGT1_239070	TGGT1_239070_5	GACGGAGAGAGAACGCGCGC
TGGT1_239070	TGGT1_239070_6	GAAAGGGAAGAAGGCGGAGA
TGGT1_239070	TGGT1_239070_7	GTGCATGCACCAGAGACACCG
TGGT1_239070	TGGT1_239070_8	GCAGCGCTTCGCCTCCGTGG
TGGT1_239070	TGGT1_239070_9	GTTGCTGGGCCGCCTCCACGG
TGGT1_240070	TGGT1_240070_1	GCGGCCTGGACTGCATGCAC
TGGT1_240070	TGGT1_240070_10	GACGAACGGAAGCCAACGCGC
TGGT1_240070	TGGT1_240070_2	GAAGGCGAGAAAGTTCAGGG
TGGT1_240070	TGGT1_240070_3	GCCGTCGCGGCAGAGAGAGG
TGGT1_240070	TGGT1_240070_4	GTAGACCTCCCAGAGACTCGG
TGGT1_240070	TGGT1_240070_5	GACAGGAAATCACATTTCCGA
TGGT1_240070	TGGT1_240070_6	GCTCAGACTGGAAAACGCAG
TGGT1_240070	TGGT1_240070_7	GCGGGAGACCTCTCTCTGCCG
TGGT1_240070	TGGT1_240070_8	GACTTCCTGGCTCGGAGGCGG
TGGT1_240070	TGGT1_240070_9	GGAGGAGACATGCTCGCGGG
TGGT1_240250	TGGT1_240250_1	GAAAAGGAGGCAACCAACCGA
TGGT1_240250	TGGT1_240250_10	GCGAAGGAGGAATGACCGGA
TGGT1_240250	TGGT1_240250_2	GAGAAAAGTCGTACTTTACCG
TGGT1_240250	TGGT1_240250_3	GAGGGTAGCCGTAAATTCCCG
TGGT1_240250	TGGT1_240250_4	GCGGGGCAAACACACTCGCGA
TGGT1_240250	TGGT1_240250_5	GAACTGTCTCGAAATGCCAG
TGGT1_240250	TGGT1_240250_6	GAAGCAGGAAAGGACGACGC
TGGT1_240250	TGGT1_240250_7	GGGTCGTGGGTGCTCTGCGG
TGGT1_240250	TGGT1_240250_8	GAACAGGTCGGCGAGAGAGG
TGGT1_240250	TGGT1_240250_9	GTGGAGAAGCAAGAACACAG
TGGT1_240660	TGGT1_240660_1	GAACAAGACAGCCAAGGCAA
TGGT1_240660	TGGT1_240660_10	GAAAGTTCGGAGAAAGATCA
TGGT1_240660	TGGT1_240660_2	GATACGGCTCACGACTTCCGG
TGGT1_240660	TGGT1_240660_3	GCCGAGATGCAACAAATGCAG
TGGT1_240660	TGGT1_240660_4	GCCGAGCGACAGCATGAAACG
TGGT1_240660	TGGT1_240660_5	GTGGAGTTACCAAACAAGACG
TGGT1_240660	TGGT1_240660_6	GAAGGGAAAAGAGCAACGTA
TGGT1_240660	TGGT1_240660_7	GAGAACGAGGACAATGCTGA
TGGT1_240660	TGGT1_240660_8	GCTAGTGATACCGGCTTGAGA
TGGT1_240660	TGGT1_240660_9	GGTGAAGGGCGACACTGTCG
TGGT1_242090	TGGT1_242090_1	GAGGAACGTCACACACAGCGG
TGGT1_242090	TGGT1_242090_10	GGGCAGTACGAAGTACCCTG
TGGT1_242090	TGGT1_242090_2	GCGAATGCAGTGTCTGCGCCG
TGGT1_242090	TGGT1_242090_3	GGTATGGGGCAATTTGACCG
TGGT1_242090	TGGT1_242090_4	GCGACCAGCTCACGTTGGGG
TGGT1_242090	TGGT1_242090_5	GCAGAAGAAGAGTCTTGCCA
TGGT1_242090	TGGT1_242090_6	GCTCTAAATGGTCCTTCCGG
TGGT1_242090	TGGT1_242090_7	GCTTCCGAGACAAAGTACCGG
TGGT1_242090	TGGT1_242090_8	GAAGCAGGGCTCCTGCCACAG
TGGT1_242090	TGGT1_242090_9	GTCGAGCTCCGACACTAGCGG
TGGT1_243430	TGGT1_243430_1	GAGAAACTCTGAGTAAACTG
TGGT1_243430	TGGT1_243430_10	GCGCGCTCGTTGCGGAAGCGG
TGGT1_243430	TGGT1_243430_2	GAACGAGCGCGCACGAAGCGG
TGGT1_243430	TGGT1_243430_3	GCGAGGCATCAAAACAAACCG
TGGT1_243430	TGGT1_243430_4	GAGTTTCAGCGAGAGGAACGG
TGGT1_243430	TGGT1_243430_5	GAGAAGAACATTCCCTCCCG
TGGT1_243430	TGGT1_243430_6	GCCGCTATGGACCTAGGAGG
TGGT1_243430	TGGT1_243430_7	GCACTGCGTCTATTGCACGA
TGGT1_243430	TGGT1_243430_8	GAGACGTCGTTCGCGCACAG
TGGT1_243430	TGGT1_243430_9	GTATCTGTCCAAAATTGCGA
TGGT1_243610	TGGT1_243610_1	GACTTGGCTCTCGAACAGCGA
TGGT1_243610	TGGT1_243610_10	GGACAGGAAGCACATTCAGA
TGGT1_243610	TGGT1_243610_2	GGTGGAATTGCGGACGGCGA
TGGT1_243610	TGGT1_243610_3	GAAACTGCATGCCAAGCAAGG
TGGT1_243610	TGGT1_243610_4	GGACGGCGAGGGAGACGTAG
TGGT1_243610	TGGT1_243610_5	GAAGACTGCCGTACTGCGCG
TGGT1_243610	TGGT1_243610_6	GACTCGCTCGTACGGCCGCAC
TGGT1_243610	TGGT1_243610_7	GACGAGGCAGGAGAAACGCG
TGGT1_243610	TGGT1_243610_8	GCGACGCGGGTGAAGACCGG
TGGT1_243610	TGGT1_243610_9	GGGTAAACAAGAGGTCGCGG
TGGT1_244250	TGGT1_244250_1	GCGATGACCCCACTAACCAA
TGGT1_244250	TGGT1_244250_10	GCATCTCCACAACCTGTCCGT
TGGT1_244250	TGGT1_244250_2	GCTCCATGTATCAATCCCAG
TGGT1_244250	TGGT1_244250_3	GAGCGCTACCACGCCTTGCCG
TGGT1_244250	TGGT1_244250_4	GAGAGCCACTCGGTGGGCAG
TGGT1_244250	TGGT1_244250_5	GCTCCAAGCCCCGACTGCCA
TGGT1_244250	TGGT1_244250_6	GGCCATCGAGAACAGAAGCA
TGGT1_244250	TGGT1_244250_7	GAGTGCGCACGCTGTGGAAGG
TGGT1_244250	TGGT1_244250_8	GGGTCGTTCACAATCCGAAC
TGGT1_244250	TGGT1_244250_9	GCGTGCCCGAGGATCCGCCAG
TGGT1_244460	TGGT1_244460_1	GAAGAACGGCCACATCGAGA
TGGT1_244460	TGGT1_244460_10	GAGGCGAAGGAGGAAGGTGA
TGGT1_244460	TGGT1_244460_2	GGAGGCGAAGAAAGAAGACA
TGGT1_244460	TGGT1_244460_3	GCTTGCTTGTAGAGAACGCGG
TGGT1_244460	TGGT1_244460_4	GGGGTCTCAGGATCATCAGG
TGGT1_244460	TGGT1_244460_5	GATGCCCAGTCGCAAAGACGG
TGGT1_244460	TGGT1_244460_6	GCGGGGAGCTGTGGACGCGA
TGGT1_244460	TGGT1_244460_7	GGGACGGAGAGAAGCCCGAG
TGGT1_244460	TGGT1_244460_8	GCGAAGGGCAGCGACGGCGA
TGGT1_244460	TGGT1_244460_9	GCGAGATAGCAAAGATCGAAG
TGGT1_244540	TGGT1_244540_1	GACCGCGGACGAACCAAACAG
TGGT1_244540	TGGT1_244540_10	GTGTATCCTTCAAACCTCCAG
TGGT1_244540	TGGT1_244540_2	GCTGCATCTCACCTCCACGG
TGGT1_244540	TGGT1_244540_3	GCAGAGCGTGGCCATACTGG
TGGT1_244540	TGGT1_244540_4	GACAAACTGGAAGAAAGCCC
TGGT1_244540	TGGT1_244540_5	GAGGAGGAAAACCCGTACCCG
TGGT1_244540	TGGT1_244540_6	GCAAGGGCAAGTTGATGCTG
TGGT1_244540	TGGT1_244540_7	GCAACACCGCGAACAGTGGGG
TGGT1_244540	TGGT1_244540_8	GTATCGGATGGGGATCCGTG
TGGT1_244540	TGGT1_244540_9	GTGTTCAGGACACCTTGGTA
TGGT1_244870A	TGGT1_244870A_1	GATCCTCGGTCCAGAAGCCG
TGGT1_244870A	TGGT1_244870A_10	GAACTGCTCGCATCATGTGC
TGGT1_244870A	TGGT1_244870A_2	GAGGATCGTCGAGGCTCCAG
TGGT1_244870A	TGGT1_244870A_3	GTCAGGGACGCGATTTCGAGA
TGGT1_244870A	TGGT1_244870A_4	GTCATGGCTCTTCTTCAGGG
TGGT1_244870A	TGGT1_244870A_5	GAATATGTCGCTGTTGAGGA
TGGT1_244870A	TGGT1_244870A_6	GTGAGAGAAGGACAGAGTCGA
TGGT1_244870A	TGGT1_244870A_7	GTCGACGGAATCGGCATACAG
TGGT1_244870A	TGGT1_244870A_8	GCTTCTGTCTAACCTGAGAGA
TGGT1_244870A	TGGT1_244870A_9	GTCGAGAAGGCGACAGAGTCA
TGGT1_244870B	TGGT1_244870B_1	GTGATGGTGGGAATCGCGAGG
TGGT1_244870B	TGGT1_244870B_10	GCCGTCAAGAACGCGACTCA
TGGT1_244870B	TGGT1_244870B_2	GAAGCGTGGAGCTGAGAAGG
TGGT1_244870B	TGGT1_244870B_3	GGATCCCGCAGAGGCGATGA
TGGT1_244870B	TGGT1_244870B_4	GTGCTGTATGGAGCACTAGG
TGGT1_244870B	TGGT1_244870B_5	GCTGGAGAAGAACGAAAACAG
TGGT1_244870B	TGGT1_244870B_6	GACTCTACTACAGTTTACGA
TGGT1_244870B	TGGT1_244870B_7	GAGCGACCCTCGACAGCTCGG
TGGT1_244870B	TGGT1_244870B_8	GCAGAGGGGTCGATTTACTGC
TGGT1_244870B	TGGT1_244870B_9	GATTTACTGCTGGATCCTGT
TGGT1_245610	TGGT1_245610_1	GAAGAGAGTCGAGCCCCTCG
TGGT1_245610	TGGT1_245610_10	GAAGTGCAGAAGTTGAAACA
TGGT1_245610	TGGT1_245610_2	GTCTGCGGGGCACCGTAGCAG
TGGT1_245610	TGGT1_245610_3	GAAACGAAGGGAAGGAAGGGG
TGGT1_245610	TGGT1_245610_4	GAGGCGGGCAGCCAAGCGTG
TGGT1_245610	TGGT1_245610_5	GTCAAAGACGGCAAATCACGG
TGGT1_245610	TGGT1_245610_6	GGTGCATGGCGACGGACCAG
TGGT1_245610	TGGT1_245610_7	GGAATGCAGAGCAGTCGACA
TGGT1_245610	TGGT1_245610_8	GAAGACTGCTCGTGCGCCAGG
TGGT1_245610	TGGT1_245610_9	GAGGTAGTTCGTATCATCGA
TGGT1_245720	TGGT1_245720_1	GTGCATGCAGAAACAGAACGG
TGGT1_245720	TGGT1_245720_10	GTCGCAGCCAGAGAAGGCCG
TGGT1_245720	TGGT1_245720_2	GTGAGAGGAGGATCGACGAGG
TGGT1_245720	TGGT1_245720_3	GAAGCGAGCTCTGCACGCGT
TGGT1_245720	TGGT1_245720_4	GCGGCCAGCAAAGCGGGCAG
TGGT1_245720	TGGT1_245720_5	GGAGACAAGGGAGACCAAGG
TGGT1_245720	TGGT1_245720_6	GAAGGAAGATTTCGGAGGCGG
TGGT1_245720	TGGT1_245720_7	GAAGTGCAGCAGCGAATGCGG
TGGT1_245720	TGGT1_245720_8	GAACCGCAGCCATTTCCTGC
TGGT1_245720	TGGT1_245720_9	GCAGCCATGCTCTCTCGCGG
TGGT1_246570	TGGT1_246570_1	GAAGCGGGAGAGAGATGACG
TGGT1_246570	TGGT1_246570_10	GCGCAAGAAAGCAGAAAAGG
TGGT1_246570	TGGT1_246570_2	GCATCCGCTCACGCACCAGG
TGGT1_246570	TGGT1_246570_3	GTGACGAGGTGAGAGAAGAGG
TGGT1_246570	TGGT1_246570_4	GACTTTGTCAAAGTCTCCGT
TGGT1_246570	TGGT1_246570_5	GAGTCTGTACGAGCGAAGGAG
TGGT1_246570	TGGT1_246570_6	GAGAGCTGGAAGACGTTGAAG
TGGT1_246570	TGGT1_246570_7	GTTGAAGAGGTCGAAGGAGA
TGGT1_246570	TGGT1_246570_8	GAAGGCCGCATTGTGTCCAG
TGGT1_246570	TGGT1_246570_9	GACGTTCGCAATCCGAAAGGA
TGGT1_246590	TGGT1_246590_1	GCCAGTCGCGAAACGTCGCGC
TGGT1_246590	TGGT1_246590_10	GCGAGTTGTTGGAGATGCGGA
TGGT1_246590	TGGT1_246590_2	GCACCGCTCGGTTTGTGCGA
TGGT1_246590	TGGT1_246590_3	GACTCCGGCAACCGCTACAG
TGGT1_246590	TGGT1_246590_4	GCAAACTGCGCAGGCATGCGC
TGGT1_246590	TGGT1_246590_5	GATGCGGAGCACAAACTGCGC
TGGT1_246590	TGGT1_246590_6	GCTGGCAAGTCCCGATGCAG
TGGT1_246590	TGGT1_246590_7	GCTGTAGCTCCCAGAGGGGA
TGGT1_246590	TGGT1_246590_8	GAAGCGGTTGAGGCACCGCT
TGGT1_246590	TGGT1_246590_9	GCATGCGCTGGGTTCTGCGA
TGGT1_246690	TGGT1_246690_1	GAAGAGAGTTAACGCCCTGG
TGGT1_246690	TGGT1_246690_10	GGAGTCGAGACGCAGGCCGT
TGGT1_246690	TGGT1_246690_2	GAGGTGACAGAAACGGACAG
TGGT1_246690	TGGT1_246690_3	GTGAGTTGCGAGGAGAAGCCG
TGGT1_246690	TGGT1_246690_4	GTACCGCGAGGCCTTTCCTG
TGGT1_246690	TGGT1_246690_5	GAATCTACGTACCCAAGACA
TGGT1_246690	TGGT1_246690_6	GGAAAGAGTGCGGTCTGCAG
TGGT1_246690	TGGT1_246690_7	GTTCCTACAGGAACTCCGCGA
TGGT1_246690	TGGT1_246690_8	GCTACGTGACAGACGCCTCG
TGGT1_246690	TGGT1_246690_9	GGCATCTACTTCGAAGGCGG
TGGT1_247300	TGGT1_247300_1	GCGGTGGCCAGAAGCAGCGC
TGGT1_247300	TGGT1_247300_10	GGGAGGAGTCTCAGTCGCGC
TGGT1_247300	TGGT1_247300_2	GAGGGTGCACAGTCAAGGGG
TGGT1_247300	TGGT1_247300_3	GGACCGTCACAGGAAGACGG
TGGT1_247300	TGGT1_247300_4	GGTAGTTGGAGAGAGAGCGC
TGGT1_247300	TGGT1_247300_5	GGGCTGCTGGGATTGTGGAG
TGGT1_247300	TGGT1_247300_6	GCAGAAGGCTCGAGTGTCGGG
TGGT1_247300	TGGT1_247300_7	GTCAGCGGCTGAGGAAGCGGC
TGGT1_247300	TGGT1_247300_8	GGGTTCGCAGAATTCAAGCG
TGGT1_247300	TGGT1_247300_9	GACTGGACAGAAGCTTCGGGG
TGGT1_248110	TGGT1_248110_1	GCGAGCGCTTCGACTCCGCGG
TGGT1_248110	TGGT1_248110_10	GAGCAAGGGCCAACACAGCCG
TGGT1_248110	TGGT1_248110_2	GCAGGGTCGTACATCACCAG
TGGT1_248110	TGGT1_248110_3	GCAGAGAAGAAAACGAAGCCG
TGGT1_248110	TGGT1_248110_4	GAGGAAAGGAGGATCGGCTG
TGGT1_248110	TGGT1_248110_5	GAAGGACGCGTGCAAAGAGGG
TGGT1_248110	TGGT1_248110_6	GGAAGATCCAGTTGTCGCGG
TGGT1_248110	TGGT1_248110_7	GTGGCGAGGAGGAACGCGCGG
TGGT1_248110	TGGT1_248110_8	GCAGACTGAGGAAAAGGCGA
TGGT1_248110	TGGT1_248110_9	GAAGAAAGAAGGAGGAAGCAA
TGGT1_248680	TGGT1_248680_1	GCAGCGACCCACACTCACGA
TGGT1_248680	TGGT1_248680_10	GCATTGACTCAACGCCACGC
TGGT1_248680	TGGT1_248680_2	GAATGCTGCACAGGAAAGCCG
TGGT1_248680	TGGT1_248680_3	GTAAGTTGTGGCAGAAGCGA
TGGT1_248680	TGGT1_248680_4	GAGGAAACTGAGATTCACTGG
TGGT1_248680	TGGT1_248680_5	GAGGAATTGCCGTAGGAACAG
TGGT1_248680	TGGT1_248680_6	GTACAGATGCATGTTGCCGG
TGGT1_248680	TGGT1_248680_7	GAAGGACAGGAGAAACTCTAG
TGGT1_248680	TGGT1_248680_8	GCCCGCATGAAGAGAACCCAG
TGGT1_248680	TGGT1_248680_9	GACGCGGCGTAGATGCGCTG
TGGT1_249260	TGGT1_249260_1	GAAAGCGGGTGGAGGAGGCGG
TGGT1_249260	TGGT1_249260_10	GGGAGTGTCTGGAGAGGCGG
TGGT1_249260	TGGT1_249260_2	GAGCCGAGAAGAAGCTCTGG
TGGT1_249260	TGGT1_249260_3	GAACAGGACGAGAGTTCCCGG
TGGT1_249260	TGGT1_249260_4	GAAGGTCTCCCAGGAATGGGG
TGGT1_249260	TGGT1_249260_5	GAGACAGAGAGAAGCAACCG
TGGT1_249260	TGGT1_249260_6	GTAGTCCCCACAGCTCCCCG
TGGT1_249260	TGGT1_249260_7	GAGAAGCGAGAAGACCGGCG
TGGT1_249260	TGGT1_249260_8	GAAGGATCGGAGACGAGACG
TGGT1_249260	TGGT1_249260_9	GAGACGGGGAAGGCCAGCGG
TGGT1_249350	TGGT1_249350_1	GAAGCTGAGGAAAACCACCGG
TGGT1_249350	TGGT1_249350_10	GACCCTCACAGGGAGTTCGG
TGGT1_249350	TGGT1_249350_2	GTGACAGAGACCGCAGAGAAG
TGGT1_249350	TGGT1_249350_3	GGAGGTGAAAGACACTGTGG
TGGT1_249350	TGGT1_249350_4	GCCGAAGCTGTTCATTCACGG
TGGT1_249350	TGGT1_249350_5	GGGCTCTCTGTCGCCCGGAG
TGGT1_249350	TGGT1_249350_6	GAAGGAAGATTCAGGGAACGA
TGGT1_249350	TGGT1_249350_7	GAGGCGAGAAAGAAGAAGCTG
TGGT1_249350	TGGT1_249350_8	GTGCAAGCGGTTCCCTCCGG
TGGT1_249350	TGGT1_249350_9	GCACATGCGAAACGCAGAGGG
TGGT1_249550	TGGT1_249550_1	GTGTGTGGGCCAAGAGGGCGG
TGGT1_249550	TGGT1_249550_10	GCGGACTCTCTGGTTGACGG
TGGT1_249550	TGGT1_249550_2	GAATGCGCCTCACACACACCA
TGGT1_249550	TGGT1_249550_3	GCATGCGTTGCTGAGAAGCGA
TGGT1_249550	TGGT1_249550_4	GAGAAGCGACGGCAGCGGAG
TGGT1_249550	TGGT1_249550_5	GAAGTGGGTCAAGCGACCCA
TGGT1_249550	TGGT1_249550_6	GCGACCCAAGGTGTACACAG
TGGT1_249550	TGGT1_249550_7	GGACGGCGGGGATAAAATAG
TGGT1_249550	TGGT1_249550_8	GGGGTAAGTTCCGGGGACGG
TGGT1_249550	TGGT1_249550_9	GCCCTGGGAGAATCACATCG
TGGT1_249650	TGGT1_249650_1	GCGAGTGACTGCAGGCGACAG
TGGT1_249650	TGGT1_249650_10	GTCTCAGCGTCGCCCAGGCAG
TGGT1_249650	TGGT1_249650_2	GCAGGCAATAACGGCGGCGA
TGGT1_249650	TGGT1_249650_3	GAAGAGCTTCAAATGTCTCG
TGGT1_249650	TGGT1_249650_4	GCCACAGTCACTGGCACCCGG
TGGT1_249650	TGGT1_249650_5	GTGTGCGCCCACCCTTCGACG
TGGT1_249650	TGGT1_249650_6	GCAGGCAATGTGACAGGCGA
TGGT1_249650	TGGT1_249650_7	GTGGGCGCGGACACCACACG
TGGT1_249650	TGGT1_249650_8	GAAGCAGCTGAGAAACCACC
TGGT1_249650	TGGT1_249650_9	GCAGTATTTGACTCAGTCGC
TGGT1_249710	TGGT1_249710_1	GAGACGCCCGACGCATGGGG
TGGT1_249710	TGGT1_249710_10	GCGGGAACCAAAAGCGACAG
TGGT1_249710	TGGT1_249710_2	GGTGTCTATACACTCGAAGG
TGGT1_249710	TGGT1_249710_3	GCAGCTACTGGAAAAGGTGA
TGGT1_249710	TGGT1_249710_4	GCAGAGAACCTTGGACGCAG
TGGT1_249710	TGGT1_249710_5	GCGTCCACGAACTCTCAGGA
TGGT1_249710	TGGT1_249710_6	GCAACCCGCAGATGTCTCCG
TGGT1_249710	TGGT1_249710_7	GTGGAAGCGGTGACGACGCCG
TGGT1_249710	TGGT1_249710_8	GAGAACGCGCGCTCTGGCGG
TGGT1_249710	TGGT1_249710_9	GACGCACAGATTGCGACCGA
TGGT1_249740	TGGT1_249740_1	GCAAAAGACAAGCAAAGCGA
TGGT1_249740	TGGT1_249740_10	GTATAGATCGCTCACTCTCGC
TGGT1_249740	TGGT1_249740_2	GCTTTCTCTTCAGGGAAGAGG
TGGT1_249740	TGGT1_249740_3	GCTGCGAAGACGAGACCGACA
TGGT1_249740	TGGT1_249740_4	GAGAAGCAGAGCCAACAGGCT
TGGT1_249740	TGGT1_249740_5	GCCGGTCGGCATCTTTGCGAC
TGGT1_249740	TGGT1_249740_6	GATGTGACTCACCGAGCCTGT
TGGT1_249740	TGGT1_249740_7	GAATGACGTTCGTTCTGACGG
TGGT1_249740	TGGT1_249740_8	GAACTGAGACTCTTGAGCTC
TGGT1_249740	TGGT1_249740_9	GCTGATGGTCACGCGAGCAT
TGGT1_249800	TGGT1_249800_1	GCAGAAGAAGCAGCTTGCGG
TGGT1_249800	TGGT1_249800_10	GCAGGCGAACACAAAGCGAG
TGGT1_249800	TGGT1_249800_2	GGAGGATCGCGAGCAGGCGC
TGGT1_249800	TGGT1_249800_3	GAACAAACGAAGAAAAGGCAG
TGGT1_249800	TGGT1_249800_4	GAAGGCAGAGGAAGCCGGCGA
TGGT1_249800	TGGT1_249800_5	GGAGGGAGAGGCTGGAGCTG
TGGT1_249800	TGGT1_249800_6	GTGTGGATGACAGTCCAGTGG
TGGT1_249800	TGGT1_249800_7	GCGACCAAACCTGCGAAGAGG
TGGT1_249800	TGGT1_249800_8	GAAAGAAAATCCTGAGGCAGG
TGGT1_249800	TGGT1_249800_9	GAAGAGGAGCCAGGTCACCTG
TGGT1_250690	TGGT1_250690_1	GTGTCATGAAGCAGAAGCGA
TGGT1_250690	TGGT1_250690_10	GAGGAGGAGAACGAAGAGCGA
TGGT1_250690	TGGT1_250690_2	GAACTCCCGCCCCACAACGG
TGGT1_250690	TGGT1_250690_3	GGTGGTACAGCAACTCGTGG
TGGT1_250690	TGGT1_250690_4	GAATTTCTCGCAAACCGAGA
TGGT1_250690	TGGT1_250690_5	GAAGATCTTTCGACCACGAG
TGGT1_250690	TGGT1_250690_6	GCAGAAGAGCCGGATCCGCCG
TGGT1_250690	TGGT1_250690_7	GAACGCGCAAAGGAAACCTCG
TGGT1_250690	TGGT1_250690_8	GCTGGGAGAGGCAAACGCGA
TGGT1_250690	TGGT1_250690_9	GAAGTTCGAAAAGGCGCCAG
TGGT1_250790	TGGT1_250790_1	GAAACAGGTGCCGATTACGG
TGGT1_250790	TGGT1_250790_10	GACACCATTCGGTCCAGTGG
TGGT1_250790	TGGT1_250790_2	GAAGGGACTCGCCCGCACGA
TGGT1_250790	TGGT1_250790_3	GTGTGCGAACCAGCGGCGGGA
TGGT1_250790	TGGT1_250790_4	GTGGAAGCGAAACGGAAGCCG
TGGT1_250790	TGGT1_250790_5	GGTGCGTTTCGATCCGGCGA
TGGT1_250790	TGGT1_250790_6	GGGTCGCTTCCCAGTTCGGG
TGGT1_250790	TGGT1_250790_7	GAGAGAGAAGCCGAAGACCCG
TGGT1_250790	TGGT1_250790_8	GAACTCTTGAGACAAAAGCAG
TGGT1_250790	TGGT1_250790_9	GAGGGTCTAAAACTCGACCAG
TGGT1_252510	TGGT1_252510_1	GGGGAAGGAGACAGGCACAG
TGGT1_252510	TGGT1_252510_10	GAGCGCGCAGACATGCAGCAG
TGGT1_252510	TGGT1_252510_2	GAGAACTCGAGCACATCCGC
TGGT1_252510	TGGT1_252510_3	GGAGAAACCGCCGAGAGCGC
TGGT1_252510	TGGT1_252510_4	GCACACGTTCTGCGGACGCCG
TGGT1_252510	TGGT1_252510_5	GCGAGTTGCGTTTGAAAGACG
TGGT1_252510	TGGT1_252510_6	GGAGAGCGGCATCGTCGATG
TGGT1_252510	TGGT1_252510_7	GGTCGCGCTGAACGAGAGGG
TGGT1_252510	TGGT1_252510_8	GCGACAGCTCTGCTTCACGA
TGGT1_252510	TGGT1_252510_9	GAAAGTCAACTTCACTTGCGG
TGGT1_253130	TGGT1_253130_1	GCAGTACAGGCATTGCGCGT
TGGT1_253130	TGGT1_253130_10	GCAAGGTCCGAGCATGAAGG
TGGT1_253130	TGGT1_253130_2	GAAGGAACTAATGCCGGAGA
TGGT1_253130	TGGT1_253130_3	GAGTGCATTGTACCATTGCGG
TGGT1_253130	TGGT1_253130_4	GTTTCAAGCATACTGCCCAG
TGGT1_253130	TGGT1_253130_5	GCTTGCACTTCAGCTTTGCGG
TGGT1_253130	TGGT1_253130_6	GACACCGACCGGAAACTGCAA
TGGT1_253130	TGGT1_253130_7	GGAACGTCACGCCTTTCCGC
TGGT1_253130	TGGT1_253130_8	GGAGGTCGCAGAGCAAGAAA
TGGT1_253130	TGGT1_253130_9	GTATGGGTTAGTTCAGGGGA
TGGT1_253400	TGGT1_253400_1	GGAGGGCAGAGAGCCGGCGA
TGGT1_253400	TGGT1_253400_10	GCCGAACACACCGCAGACGG
TGGT1_253400	TGGT1_253400_2	GACGCTTCGCAATTTACCGG
TGGT1_253400	TGGT1_253400_3	GAGGTACCCGAGAAAAGCTG
TGGT1_253400	TGGT1_253400_4	GCGTATGTGAACTGACAGCCG
TGGT1_253400	TGGT1_253400_5	GAAAGGGAAAGAACCCCTCG
TGGT1_253400	TGGT1_253400_6	GCGTCTCCGAAGTTTCCCCG
TGGT1_253400	TGGT1_253400_7	GTAGAGACATTTGAGAACAG
TGGT1_253400	TGGT1_253400_8	GAAGGGCCGCATGCAGAGAG
TGGT1_253400	TGGT1_253400_9	GTGAAGAGGGCCAGGCACGG
TGGT1_253640	TGGT1_253640_1	GCACGTCTTCGACTTCGCCG
TGGT1_253640	TGGT1_253640_10	GAATCGTCCGCTTCATCCGCA
TGGT1_253640	TGGT1_253640_2	GACGGCAGGTGAGCAAAATGA
TGGT1_253640	TGGT1_253640_3	GAACGAAGCTTGTCAAGGCCA
TGGT1_253640	TGGT1_253640_4	GGATATTCACTTCATTGGAC
TGGT1_253640	TGGT1_253640_5	GACGCGCGGCACTGGCTGCGT
TGGT1_253640	TGGT1_253640_6	GGTTCTGCTGCTGTTGGAAG
TGGT1_253640	TGGT1_253640_7	GAAACGACTCGCAGCATGTCC
TGGT1_253640	TGGT1_253640_8	GATGCCCATTTGGGCAGTCG
TGGT1_253640	TGGT1_253640_9	GTATTTCGTTCAGCGATTCTG
TGGT1_254450	TGGT1_254450_1	GAAGAGGTCGAACGCACTGG
TGGT1_254450	TGGT1_254450_10	GATACGGGTCTCACCTGCCC
TGGT1_254450	TGGT1_254450_2	GAGAGAAAGCGACACCGGCG
TGGT1_254450	TGGT1_254450_3	GTGAGTTTCTCCACCGGGAGG
TGGT1_254450	TGGT1_254450_4	GGCTGTTGACGTTGGAGCGG
TGGT1_254450	TGGT1_254450_5	GCCAGCGACACCGCAGAGCGA
TGGT1_254450	TGGT1_254450_6	GACACAGAAGACCGACTACGA
TGGT1_254450	TGGT1_254450_7	GTCTTCCTTGGGAAAACTGG
TGGT1_254450	TGGT1_254450_8	GCACTTCCGAAGAGACCGCGC
TGGT1_254450	TGGT1_254450_9	GACCTCTTCACCGCCTCCCGG
TGGT1_257100	TGGT1_257100_1	GAAACGGGTGTGAAGGGAGG
TGGT1_257100	TGGT1_257100_10	GAGACGGTGGGTATCGAAAG
TGGT1_257100	TGGT1_257100_2	GATTGCCCTAGACACAACAGG
TGGT1_257100	TGGT1_257100_3	GAGAGAAGGCAAATAGGCCA
TGGT1_257100	TGGT1_257100_4	GCACGCTCAGAGCCACAGGG
TGGT1_257100	TGGT1_257100_5	GATACGTAAGCGCTATACCG
TGGT1_257100	TGGT1_257100_6	GCAGCTGCACACACCGACCG
TGGT1_257100	TGGT1_257100_7	GGCTTGTCCATGGAGACCGG
TGGT1_257100	TGGT1_257100_8	GAGGTTGGGAATGTGCTCGG
TGGT1_257100	TGGT1_257100_9	GCTTTAGCGACAGACAGACGG
TGGT1_257500	TGGT1_257500_1	GCAGCAACAAGACCTCCCGG
TGGT1_257500	TGGT1_257500_10	GATTTTGCTGAATATCGGAG
TGGT1_257500	TGGT1_257500_2	GGAGCGGCAGAGCGGAGCAG
TGGT1_257500	TGGT1_257500_3	GGAGAACTCGCAAAGTGGAG
TGGT1_257500	TGGT1_257500_4	GCACTGAGCAAAGCTTCAGG
TGGT1_257500	TGGT1_257500_5	GTGAGTCCGCAGAAGACGCAG
TGGT1_257500	TGGT1_257500_6	GTAAAGGCCAGAAGGTGAGG
TGGT1_257500	TGGT1_257500_7	GGTGAGGAGGAGCGGAGCAG
TGGT1_257500	TGGT1_257500_8	GGCTCTCGAGCCGGAAGAGG
TGGT1_257500	TGGT1_257500_9	GGAGACGCGCGAGTGTGGCG
TGGT1_257750	TGGT1_257750_1	GCAACACTCACCGCCACCGA
TGGT1_257750	TGGT1_257750_10	GGAGCTTCGGCTGACAACGC
TGGT1_257750	TGGT1_257750_2	GGAGGGACGGGAACTCCCGA
TGGT1_257750	TGGT1_257750_3	GAGATTGATGGCGAGCGCGA
TGGT1_257750	TGGT1_257750_4	GGAGCGAGAGAATGAAGGCC
TGGT1_257750	TGGT1_257750_5	GATGCCGACCGAAGATACCGA
TGGT1_257750	TGGT1_257750_6	GGAGCACCTCGTGGACGGCG
TGGT1_257750	TGGT1_257750_7	GAGCGGTGGCGAACACAGCAA
TGGT1_257750	TGGT1_257750_8	GCGAGCGAATCGCGAAGCGG
TGGT1_257750	TGGT1_257750_9	GCAATCCTTAGTGTTCCTGG
TGGT1_258360	TGGT1_258360_1	GAACGATGAGAAACCACCGG
TGGT1_258360	TGGT1_258360_10	GAAGCTTTTGAGCAACTCCAG
TGGT1_258360	TGGT1_258360_2	GTGGAGAGTTCCACAAACGA
TGGT1_258360	TGGT1_258360_3	GACTCGCAAGAAAAGAATGG
TGGT1_258360	TGGT1_258360_4	GATGATGATGCACCCAAAGG
TGGT1_258360	TGGT1_258360_5	GGCAAGCCACAAAGAAGATG
TGGT1_258360	TGGT1_258360_6	GGAGACCAAGAAGAAGGAAG
TGGT1_258360	TGGT1_258360_7	GACGAAGAAGAGGAGTCTGG
TGGT1_258360	TGGT1_258360_8	GAATGATGGGGACGACAAGGA
TGGT1_258360	TGGT1_258360_9	GGGTCCGAGAAGGATGATGA
TGGT1_258740	TGGT1_258740_1	GTGAGAAGTCCACCTGAGCGG
TGGT1_258740	TGGT1_258740_10	GTAGACGCCGCGGGAGACTGG
TGGT1_258740	TGGT1_258740_2	GCGGCATCGGACCTTTGCAG
TGGT1_258740	TGGT1_258740_3	GCAGCGGCCTCACCAAGACG
TGGT1_258740	TGGT1_258740_4	GCAGCGACCGACGGAGGCAG
TGGT1_258740	TGGT1_258740_5	GAAGGAGGACAAGTCCGCTG
TGGT1_258740	TGGT1_258740_6	GCAACGAAGTGACTTTCAAG
TGGT1_258740	TGGT1_258740_7	GGTGTGCACGAGCGCGAGGA
TGGT1_258740	TGGT1_258740_8	GGAGTGTGTTCTGCATGCGA
TGGT1_258740	TGGT1_258740_9	GGCGAGGTTGCCGAACCCCG
TGGT1_258780	TGGT1_258780_1	GAAGCGACGGGCGCACAACG
TGGT1_258780	TGGT1_258780_10	GAGCCCGCGAGACCTGATTG
TGGT1_258780	TGGT1_258780_2	GTCGGCGCCGTCACCTCACGA
TGGT1_258780	TGGT1_258780_3	GAGAGCCCGTCGCATAGCCG
TGGT1_258780	TGGT1_258780_4	GCGAACAAGGAATTTCAGGA
TGGT1_258780	TGGT1_258780_5	GGGCAGGAGAAGCAGTCGCG
TGGT1_258780	TGGT1_258780_6	GAGTACGCTGAGAGCTTGCCC
TGGT1_258780	TGGT1_258780_7	GTCACTCAACGGGCGCTGCGG
TGGT1_258780	TGGT1_258780_8	GGCCTCCGACTCGGAAGCGA
TGGT1_258780	TGGT1_258780_9	GCGAACGGACAGACGCAGTGC
TGGT1_259050	TGGT1_259050_1	GGAGGACTTGGAGAGCGCAG
TGGT1_259050	TGGT1_259050_10	GTTGGCGCTTCGAGGTCCCGA
TGGT1_259050	TGGT1_259050_2	GGAGAAGGTAAAGAGACTCG
TGGT1_259050	TGGT1_259050_3	GGTAGAAGGAGAGCAAACCG
TGGT1_259050	TGGT1_259050_4	GTCGAAAAGCAGAAAGACCAG
TGGT1_259050	TGGT1_259050_5	GGATCGTGTAGTAGAAGATG
TGGT1_259050	TGGT1_259050_6	GAATCAAGTTGTCACTGCCG
TGGT1_259050	TGGT1_259050_7	GGTCTCCGAGGCCGACGCAG
TGGT1_259050	TGGT1_259050_8	GCGAGAGGGGAGAACTGCGCG
TGGT1_259050	TGGT1_259050_9	GAAGCTGCGCGCGAGCGAGA
TGGT1_259700	TGGT1_259700_1	GTGAAATGGAAGAGCAGACGG
TGGT1_259700	TGGT1_259700_10	GCGGGAAAGTGGCAAAAGGG
TGGT1_259700	TGGT1_259700_2	GCCACACCTGGGAACTCGCGA
TGGT1_259700	TGGT1_259700_3	GAAGGTGCCATAACCACACC
TGGT1_259700	TGGT1_259700_4	GCCTACTTGTTAACGTCTCGG
TGGT1_259700	TGGT1_259700_5	GAAGAAGAGAAACTCCTGGTG
TGGT1_259700	TGGT1_259700_6	GTGCTACAGGCCACCACACCT
TGGT1_259700	TGGT1_259700_7	GCACCGCATTGAAGATCCAG
TGGT1_259700	TGGT1_259700_8	GCGAGCGCGATGAACTCCCA
TGGT1_259700	TGGT1_259700_9	GAGTTGAGGCGCACACAGCAA
TGGT1_259840	TGGT1_259840_1	GAGGACGGGGAAGGAGACGG
TGGT1_259840	TGGT1_259840_10	GACTACGCGACATCCAACGA
TGGT1_259840	TGGT1_259840_2	GAAGCACCATAGGGATGCGG
TGGT1_259840	TGGT1_259840_3	GAGGAGCCGGGAAAGACCGA
TGGT1_259840	TGGT1_259840_4	GAGAGAGGCTAAAAGAGAAGG
TGGT1_259840	TGGT1_259840_5	GCTCACGGTGCTCCTCGCGG
TGGT1_259840	TGGT1_259840_6	GGAGCTGAAGCAAAACGCAG
TGGT1_259840	TGGT1_259840_7	GGCAACGCATGCGTAAGGAG
TGGT1_259840	TGGT1_259840_8	GTGATGTGGAGACGAAGAAGG
TGGT1_259840	TGGT1_259840_9	GAGACGAGCAGGAAGAAAAGG
TGGT1_260380	TGGT1_260380_1	GAAATCGTGACAGGTAGCCC
TGGT1_260380	TGGT1_260380_10	GTGAAAGCGCAGACGCCCGGA
TGGT1_260380	TGGT1_260380_2	GTACTTCCGCAGAGAACCTG
TGGT1_260380	TGGT1_260380_3	GACGGAGTCATGAATGGTGG
TGGT1_260380	TGGT1_260380_4	GTGGCCGGACGAAGTGAGCCG
TGGT1_260380	TGGT1_260380_5	GAAGAGAAGTCGAGGAACTCG
TGGT1_260380	TGGT1_260380_6	GCGCAATCCCTGACTGCGCGG
TGGT1_260380	TGGT1_260380_7	GCAGCGCGTCGCCAGAGTCG
TGGT1_260380	TGGT1_260380_8	GCAGGCAGGGGCAGGTGTGG
TGGT1_260380	TGGT1_260380_9	GAGGGCACAAACTGGACGCTG
TGGT1_260600	TGGT1_260600_1	GAGAAAGAGGAAGACAGCGA
TGGT1_260600	TGGT1_260600_10	GAGGCGGAGGGAAGGCAGCGG
TGGT1_260600	TGGT1_260600_2	GTAGATGGGGCAGCAAGAGG
TGGT1_260600	TGGT1_260600_3	GCTGCCTGGAAAGAATCCGG
TGGT1_260600	TGGT1_260600_4	GAATTGCTGGCAGAAGGCGA
TGGT1_260600	TGGT1_260600_5	GGTGACTGAAAACGAAGCGG
TGGT1_260600	TGGT1_260600_6	GGAGACGCCATGGTAGACGA
TGGT1_260600	TGGT1_260600_7	GAGTGAGGACCGGAGACGCCA
TGGT1_260600	TGGT1_260600_8	GAAGGCGAAGAGCGTCGAGG
TGGT1_260600	TGGT1_260600_9	GGTTGATCCGCTAGGAGGGA
TGGT1_261500	TGGT1_261500_1	GCCTCCGCAGAGAGACTCCCG
TGGT1_261500	TGGT1_261500_10	GAAGAAGCCGGAGCAGGGAAG
TGGT1_261500	TGGT1_261500_2	GCTTCGCGCGTTCTTGCCGG
TGGT1_261500	TGGT1_261500_3	GGTCCAGGTCCATTCAGAGG
TGGT1_261500	TGGT1_261500_4	GTGGACCTGAAGACCTCGCGG
TGGT1_261500	TGGT1_261500_5	GAGCCTCGATGAAGAAGGCG
TGGT1_261500	TGGT1_261500_6	GTTCTGGCGAGGCTGCGCCC
TGGT1_261500	TGGT1_261500_7	GCGAGTCCAGAAGTTGTGCGC
TGGT1_261500	TGGT1_261500_8	GACGATCAGAAGAGGACAGG
TGGT1_261500	TGGT1_261500_9	GAGGTCATCCCCACCAACCA
TGGT1_261660	TGGT1_261660_1	GAAGGCCACCAAGAAGGCCGG
TGGT1_261660	TGGT1_261660_10	GTACGTACACCTCAGAGCGA
TGGT1_261660	TGGT1_261660_2	GAAGGCTACTGCAGGAAGCGG
TGGT1_261660	TGGT1_261660_3	GCGGACAGCAACGCCGGCGA
TGGT1_261660	TGGT1_261660_4	GAAGGAGACAAGAGCGCCGG
TGGT1_261660	TGGT1_261660_5	GCAGAAGACGGTGCAAGCGA
TGGT1_261660	TGGT1_261660_6	GAGGAAACGGAAGTGCGCCG
TGGT1_261660	TGGT1_261660_7	GCGTGTCGCCCATGTACGCGG
TGGT1_261660	TGGT1_261660_8	GAGAGAAATGGGTGACGGCAG
TGGT1_261660	TGGT1_261660_9	GCAGCCGTTCAACAACCGGC
TGGT1_261740	TGGT1_261740_1	GAGGAGGATAGAGATGGAGA
TGGT1_261740	TGGT1_261740_10	GAGCCCTTATCCGAAGTGCGT
TGGT1_261740	TGGT1_261740_2	GAAGAGCCCTGAAGAAGGCGC
TGGT1_261740	TGGT1_261740_3	GCAGGGAAGCCGCTGCAGCGG
TGGT1_261740	TGGT1_261740_4	GATTTGTCTCGCCGCCGTCG
TGGT1_261740	TGGT1_261740_5	GCAAAGGTGAAGGAGGTGACG
TGGT1_261740	TGGT1_261740_6	GCCCAATCAGCACCCCGACGG
TGGT1_261740	TGGT1_261740_7	GCGCAGGCGACCGTGACAGGG
TGGT1_261740	TGGT1_261740_8	GAAAGAATGCACGGTACACTC
TGGT1_261740	TGGT1_261740_9	GCCTATGCTGAAAGAATGCA
TGGT1_261980	TGGT1_261980_1	GTGAGCATGAGAAAGAACTGC
TGGT1_261980	TGGT1_261980_10	GCTCGGGTGCAAACTCGGCAG
TGGT1_261980	TGGT1_261980_2	GACGAGGCCTGCATGCGCGG
TGGT1_261980	TGGT1_261980_3	GGTTGTCCCCAACAACGCCT
TGGT1_261980	TGGT1_261980_4	GCCGCCGAGTACGAGTCACCG
TGGT1_261980	TGGT1_261980_5	GTATGACTTCCCGTACGCCG
TGGT1_261980	TGGT1_261980_6	GAAAAGACGCAAGACGCTGC
TGGT1_261980	TGGT1_261980_7	GTGGGGAACGTGATGAGTGA
TGGT1_261980	TGGT1_261980_8	GAAGTACCTGGCTGTCGGCG
TGGT1_261980	TGGT1_261980_9	GCTTGGTCGACAGCGTGGCGG
TGGT1_262760	TGGT1_262760_1	GAATGGGTGCTGAAACCCGG
TGGT1_262760	TGGT1_262760_10	GTGACGGTGAGACAGCTCCGG
TGGT1_262760	TGGT1_262760_2	GAGTGGCGAAAACATGGCGC
TGGT1_262760	TGGT1_262760_3	GGGGCGCGAGCAGATAGAGA
TGGT1_262760	TGGT1_262760_4	GTCGCAGGTAAAACCTCGCGC
TGGT1_262760	TGGT1_262760_5	GAGGACCGGCAAAGATGCGC
TGGT1_262760	TGGT1_262760_6	GCCGAGGATGGAGAGGCCGA
TGGT1_262760	TGGT1_262760_7	GTCACTGCCACACACTGTGG
TGGT1_262760	TGGT1_262760_8	GAATTCTTGAAGCGGAAGCAG
TGGT1_262760	TGGT1_262760_9	GAATGTGGAGAGGTTCGCCA
TGGT1_262960	TGGT1_262960_1	GCAGGATCCACTCGCTGCGG
TGGT1_262960	TGGT1_262960_10	GGAAGAAGAAGAGTCGAAAG
TGGT1_262960	TGGT1_262960_2	GGAGGTTGAGGTGGTGGCGG
TGGT1_262960	TGGT1_262960_3	GCAAGGAAAACGAGACGCTA
TGGT1_262960	TGGT1_262960_4	GAGGAAGGTGGAAAAGGGGC
TGGT1_262960	TGGT1_262960_5	GTCGACAGAGGCTCATGGCGG
TGGT1_262960	TGGT1_262960_6	GGCAGCAAACCTAGGAGAGG
TGGT1_262960	TGGT1_262960_7	GTCGAAGCGGGTACAGCAGG
TGGT1_262960	TGGT1_262960_8	GCGAAGAAGCTGAGAGGAAGG
TGGT1_262960	TGGT1_262960_9	GAGGCAGCTGAACCTGGGCT
TGGT1_263085	TGGT1_263085_1	GTCGGTGGAACAGCTAGACGG
TGGT1_263085	TGGT1_263085_10	GTCCTTTGTGCAGGGAGAAG
TGGT1_263085	TGGT1_263085_2	GAAAGGGAGAAAGCGAAGGCG
TGGT1_263085	TGGT1_263085_3	GCAGAGTTAGAGGCATAACGG
TGGT1_263085	TGGT1_263085_4	GAGGCCGATGGGAAGGCTCGA
TGGT1_263085	TGGT1_263085_5	GAAATGAAGGTTCCTCTCCGA
TGGT1_263085	TGGT1_263085_6	GGAGAAGTGGACCTGGCGAA
TGGT1_263085	TGGT1_263085_7	GCTCGAGAAAGCAGATCGAAG
TGGT1_263085	TGGT1_263085_8	GATTCGGAATGGACGAAACTG
TGGT1_263085	TGGT1_263085_9	GTCGGCGGATGCAAATCTGG
TGGT1_263360	TGGT1_263360_1	GGTATGAACATACCACGACG
TGGT1_263360	TGGT1_263360_10	GAAGTCGACGGAACTAGACG
TGGT1_263360	TGGT1_263360_2	GTGGACGCCACGAAGATACGG
TGGT1_263360	TGGT1_263360_3	GGGACTCCGAGCTCACACGG
TGGT1_263360	TGGT1_263360_4	GAGGCCTCCCCACCTAGGAA
TGGT1_263360	TGGT1_263360_5	GGAGCGCAGAACTGGTGGAG
TGGT1_263360	TGGT1_263360_6	GGTCGGCATACGACCAGGCG
TGGT1_263360	TGGT1_263360_7	GCCGCGAGGAGAATTCCTCG
TGGT1_263360	TGGT1_263360_8	GAAAAGATCGACGAAAGCAT
TGGT1_263360	TGGT1_263360_9	GAGGGCCGAGACGCAGAGCGA
TGGT1_263420	TGGT1_263420_1	GCTGGCAGACAAGGAAGGGG
TGGT1_263420	TGGT1_263420_10	GAAGGCGCGCTGAAAGCAGA
TGGT1_263420	TGGT1_263420_2	GACTGCCGCCTTCAAATCCCG
TGGT1_263420	TGGT1_263420_3	GCGACACGAGTGAAGACCGG
TGGT1_263420	TGGT1_263420_4	GGAGCTTCACAAGCAAGTGG
TGGT1_263420	TGGT1_263420_5	GTATAGACGCCCAAGAGCAG
TGGT1_263420	TGGT1_263420_6	GAGATTGCCAGCGAGGACGA
TGGT1_263420	TGGT1_263420_7	GGTGGGCTTCCCCGAAGAGA
TGGT1_263420	TGGT1_263420_8	GCAGATCGCCCGGAGAAGCGT
TGGT1_263420	TGGT1_263420_9	GGGAGGGCGAGAAGCACTCG
TGGT1_264030	TGGT1_264030_1	GTGGCGATCGCAGACTGGGG
TGGT1_264030	TGGT1_264030_10	GCACGTGGACACGATTACCG
TGGT1_264030	TGGT1_264030_2	GGAGAGTGTGGACTTCGAGG
TGGT1_264030	TGGT1_264030_3	GCAGAGGCGGATACATAACGC
TGGT1_264030	TGGT1_264030_4	GAGAGGAAGACCCACCAGAGG
TGGT1_264030	TGGT1_264030_5	GCATGGCTGACGGACAGGGA
TGGT1_264030	TGGT1_264030_6	GAAGCGTCTCCTGGTTTCGG
TGGT1_264030	TGGT1_264030_7	GAGAGAACACATCGATAACGT
TGGT1_264030	TGGT1_264030_8	GATGGGACAACACGTCCACCA
TGGT1_264030	TGGT1_264030_9	GATACACCTCATCCGCCAAG
TGGT1_264900	TGGT1_264900_1	GCAGCGCCATCCTCATCTGG
TGGT1_264900	TGGT1_264900_10	GTAGTTTGGCCCACAAAATCG
TGGT1_264900	TGGT1_264900_2	GAAACAGCTGTGGCAGACTG
TGGT1_264900	TGGT1_264900_3	GTCGAGGGGAGAGAAGAGCGG
TGGT1_264900	TGGT1_264900_4	GAAGAAGGAAGGGAAGAAGGG
TGGT1_264900	TGGT1_264900_5	GGAGAAGGGAGAAGAGAAGG
TGGT1_264900	TGGT1_264900_6	GGAGGGAGAGGAGAAGGAAG
TGGT1_264900	TGGT1_264900_7	GGACAGGGACTTCACAGGCG
TGGT1_264900	TGGT1_264900_8	GCGGAGTGATGAGGAAGTCG
TGGT1_264900	TGGT1_264900_9	GAAGTCGAGGCGCTCTACGC
TGGT1_265020	TGGT1_265020_1	GCCTGGTACGGGCAACGGGA
TGGT1_265020	TGGT1_265020_10	GCGCACCAAGGGGATCTCGA
TGGT1_265020	TGGT1_265020_2	GGGGTCATTGGGGTCGACGA
TGGT1_265020	TGGT1_265020_3	GGTGGGGTCTGATAGGCTGG
TGGT1_265020	TGGT1_265020_4	GAAGGGTAGTAGGGGCCAGG
TGGT1_265020	TGGT1_265020_5	GCGACCCTCTACTGCCCCGG
TGGT1_265020	TGGT1_265020_6	GCGATCAGCGGCACATCGAAG
TGGT1_265020	TGGT1_265020_7	GCGTCAGGTACCCCGGAGGG
TGGT1_265020	TGGT1_265020_8	GTCAGCCGACTAGCCAGCCGC
TGGT1_265020	TGGT1_265020_9	GACCACTCTGAAGGCTAACGG
TGGT1_265090	TGGT1_265090_1	GGTCTCAACGGATCCCACGG
TGGT1_265090	TGGT1_265090_10	GAGGGCGCAGAAAACGGCAGG
TGGT1_265090	TGGT1_265090_2	GGAATGCTCAAAGACACCCG
TGGT1_265090	TGGT1_265090_3	GAGAAAGCCCGGACGAAGCGA
TGGT1_265090	TGGT1_265090_4	GGTTTCGAAGAAAGAAGAGG
TGGT1_265090	TGGT1_265090_5	GAGCCGCGTTGCCAAGGCGG
TGGT1_265090	TGGT1_265090_6	GCGTTCGTCAGGAATCGGCG
TGGT1_265090	TGGT1_265090_7	GGGGACGAGGCAGACGGGAG
TGGT1_265090	TGGT1_265090_8	GGAACCTACAGAGAGAGGCG
TGGT1_265090	TGGT1_265090_9	GAGCACGGGAGGCATATCCCG
TGGT1_265310	TGGT1_265310_1	GCAGTTCAAAGACATCGCCG
TGGT1_265310	TGGT1_265310_10	GCGAAAGAACGTCGTACGCCT
TGGT1_265310	TGGT1_265310_2	GAAGAAGGCCTGAAGAGCGG
TGGT1_265310	TGGT1_265310_3	GGACGCCAAGAAGAAGGCGG
TGGT1_265310	TGGT1_265310_4	GACTGGAACCGCAGGCCCCGG
TGGT1_265310	TGGT1_265310_5	GAAACCACCTTATTCACAAGG
TGGT1_265310	TGGT1_265310_6	GAGTTCGCGCGAGAGCCGCCG
TGGT1_265310	TGGT1_265310_7	GCAAGCCCAAGACTTACGAGG
TGGT1_265310	TGGT1_265310_8	GCAACGGCCAGATGCTGAAGG
TGGT1_265310	TGGT1_265310_9	GCGGAAGATCGTCCCGAACGA
TGGT1_265390	TGGT1_265390_1	GAAAGATGCAAAGACAGCGG
TGGT1_265390	TGGT1_265390_10	GCGAGGAGCAAAAGTCTGCG
TGGT1_265390	TGGT1_265390_2	GCGAGTTCGACGCCTCGCGG
TGGT1_265390	TGGT1_265390_3	GAGAGTTGCTGAAAGAGAAGC
TGGT1_265390	TGGT1_265390_4	GCGCTGCGTGGACATCCGGA
TGGT1_265390	TGGT1_265390_5	GGAGAAACAGACAGGAGAGA
TGGT1_265390	TGGT1_265390_6	GACGGTCGCCGTATGTCGCGA
TGGT1_265390	TGGT1_265390_7	GCTGCGCGAGTCCACTGAGG
TGGT1_265390	TGGT1_265390_8	GCCACTGACGAGCCTCCTCAG
TGGT1_265390	TGGT1_265390_9	GCTCCATGTACAGCACGTGC
TGGT1_265990	TGGT1_265990_1	GAAGCAACTTGAGCTGGTGC
TGGT1_265990	TGGT1_265990_10	GTCAACGAACTGCGAAAGCAC
TGGT1_265990	TGGT1_265990_2	GAAAGCTCACGCAAAGACCCA
TGGT1_265990	TGGT1_265990_3	GAGAAGGATGCCCGATGTGG
TGGT1_265990	TGGT1_265990_4	GAAGGCGAGAGCCAAAGCACG
TGGT1_265990	TGGT1_265990_5	GCACAAGGGGCGTCCTCGCAG
TGGT1_265990	TGGT1_265990_6	GTGTGTGGCAGAAGCGGCAGA
TGGT1_265990	TGGT1_265990_7	GTCGACTCCGATTCATGCAG
TGGT1_265990	TGGT1_265990_8	GACTGCGCCGCGAACTCACAA
TGGT1_265990	TGGT1_265990_9	GGATGCCGAAACACCCAAAG
TGGT1_266470	TGGT1_266470_1	GCGACAAACCAAAGACGACGA
TGGT1_266470	TGGT1_266470_10	GTTCGATCCGTGCCCGAGAA
TGGT1_266470	TGGT1_266470_2	GGACCTGGAGAGATCCAGGA
TGGT1_266470	TGGT1_266470_3	GTGCATGTTTTCAGGTGCTGG
TGGT1_266470	TGGT1_266470_4	GCGACGACGGTCAAAGTCATG
TGGT1_266470	TGGT1_266470_5	GTTTGAGTGCGAATGCGGACC
TGGT1_266470	TGGT1_266470_6	GCAACGATGGTCAAGTACTG
TGGT1_266470	TGGT1_266470_7	GCGTTCTCTTGATGTGGTCG
TGGT1_266470	TGGT1_266470_8	GTCCGTGCCCGAGAAAGGAGC
TGGT1_266470	TGGT1_266470_9	GCCCGAGAAAGGAGCTGGATG
TGGT1_266760	TGGT1_266760_1	GAGGCTCACGGGGCAACACGG
TGGT1_266760	TGGT1_266760_10	GGATGGTTGCACTCCAGACG
TGGT1_266760	TGGT1_266760_2	GGAGATGGACGGCGATGAGA
TGGT1_266760	TGGT1_266760_3	GCAAAGCGCTCGATTTCACCG
TGGT1_266760	TGGT1_266760_4	GAAGTCTACGAGTTCAAAGG
TGGT1_266760	TGGT1_266760_5	GTACAAGCAAAAGTTTGAGG
TGGT1_266760	TGGT1_266760_6	GAAGCACTCCGCGCATGCAC
TGGT1_266760	TGGT1_266760_7	GTGTCTCCAGCATCTGCACCG
TGGT1_266760	TGGT1_266760_8	GAAAATGCGGGTTTCAGGGA
TGGT1_266760	TGGT1_266760_9	GTACCTGTCTCCACTTTGTGG
TGGT1_266830	TGGT1_266830_1	GAAACTTTCCGAAGACGCCG
TGGT1_266830	TGGT1_266830_10	GGAGCAAGCGAACAGGAGGG
TGGT1_266830	TGGT1_266830_2	GGCATTCAAAACAGACGTGG
TGGT1_266830	TGGT1_266830_3	GTCCGCGAACCGAGAAACCGG
TGGT1_266830	TGGT1_266830_4	GACTTAGAACAACTTAGCGA
TGGT1_266830	TGGT1_266830_5	GATGTGGCTTGCCGTGACGG
TGGT1_266830	TGGT1_266830_6	GAAGGTGAATGAGTTACACGG
TGGT1_266830	TGGT1_266830_7	GACAGCCGCGCAAAGAAGCCG
TGGT1_266830	TGGT1_266830_8	GGACGAAGTCAACGGGACAG
TGGT1_266830	TGGT1_266830_9	GGAATTCCAGAACTGAGCGG
TGGT1_266920	TGGT1_266920_1	GAGGTAGGCAGAGAACAAGG
TGGT1_266920	TGGT1_266920_10	GAAGTTTGTCAGCCTACTGGG
TGGT1_266920	TGGT1_266920_2	GAAGAGGGATGCAAAGGCAG
TGGT1_266920	TGGT1_266920_3	GAGCATGGTTGGCGAATACAG
TGGT1_266920	TGGT1_266920_4	GAGATGCCGAAATCTCAAGA
TGGT1_266920	TGGT1_266920_5	GAAACTTCTTACGGATCCGA
TGGT1_266920	TGGT1_266920_6	GCCGTAAGCCGGACGAGCGA
TGGT1_266920	TGGT1_266920_7	GGATTGTCTTCTTGAACTGG
TGGT1_266920	TGGT1_266920_8	GTATTCCGTCGAGCTTCAAGG
TGGT1_266920	TGGT1_266920_9	GAATGAGCTTCACATCCACC
TGGT1_267710	TGGT1_267710_1	GAGAGGCGCACAGAAAACCG
TGGT1_267710	TGGT1_267710_10	GCGACCGTCTGAGTCAGCCA
TGGT1_267710	TGGT1_267710_2	GGACGGCGGTCCCTTGATGG
TGGT1_267710	TGGT1_267710_3	GAGTTCCGCAGCAGAAGGCG
TGGT1_267710	TGGT1_267710_4	GGGAGGCGGACAACTCGCGC
TGGT1_267710	TGGT1_267710_5	GGATGAATCTCTGGAAGCGA
TGGT1_267710	TGGT1_267710_6	GGAAAGAGGAGATCGTCCAG
TGGT1_267710	TGGT1_267710_7	GAGTCCGGGAGGTTGACGCGG
TGGT1_267710	TGGT1_267710_8	GAGGCGCTGAAGACCCTCGA
TGGT1_267710	TGGT1_267710_9	GAAGGTGCAGAAGGACATGC
TGGT1_268280	TGGT1_268280_1	GGAACGCCTGACCGGAGTGG
TGGT1_268280	TGGT1_268280_10	GAAGGAGCGACACGGAGAAGG
TGGT1_268280	TGGT1_268280_2	GAATGGAGACGAACACGCGA
TGGT1_268280	TGGT1_268280_3	GAGGACGGCCGAAATGAAGAG
TGGT1_268280	TGGT1_268280_4	GTTTCCAGGGCTCGTGTGCGG
TGGT1_268280	TGGT1_268280_5	GATGAACATCAAAGAGACCAG
TGGT1_268280	TGGT1_268280_6	GCACCAGAAAGATCCGACAG
TGGT1_268280	TGGT1_268280_7	GCGGTGCAGAAAACTTAGACG
TGGT1_268280	TGGT1_268280_8	GCCGGGTCAGAACCCACGGA
TGGT1_268280	TGGT1_268280_9	GAAACACGCGGAGCAAGCCC
TGGT1_268760	TGGT1_268760_1	GAAGCACCACGAGCACCACG
TGGT1_268760	TGGT1_268760_10	GCAACAATCGGCTGCACTGA
TGGT1_268760	TGGT1_268760_2	GCTGGGACCCGAGAACAACGG
TGGT1_268760	TGGT1_268760_3	GCCGCCAGAAGACCCAACAG
TGGT1_268760	TGGT1_268760_4	GCTGCACTGACGGTTCCTCG
TGGT1_268760	TGGT1_268760_5	GAGTTCATCGTGACTGCAACG
TGGT1_268760	TGGT1_268760_6	GATGATGACGAGGAAGATGA
TGGT1_268760	TGGT1_268760_7	GCGGCAGATCCAGGCCCGTG
TGGT1_268760	TGGT1_268760_8	GCATGAGAGACATTCGGGTGC
TGGT1_268760	TGGT1_268760_9	GATCTGGGTCGCAACGAGCG
TGGT1_269740	TGGT1_269740_1	GTGTCAATCCACAGAAACGG
TGGT1_269740	TGGT1_269740_10	GCTGCGGCAATACCTGAGAG
TGGT1_269740	TGGT1_269740_2	GCGAGGAAGACAACCAAGAGG
TGGT1_269740	TGGT1_269740_3	GCAGAGGTAGGAGACAGGGG
TGGT1_269740	TGGT1_269740_4	GAAGCCGGGAAGGTATACGA
TGGT1_269740	TGGT1_269740_5	GAAGGGAGAGAAGGAGGCGT
TGGT1_269740	TGGT1_269740_6	GCCTGCTGTACGGCCACCGGG
TGGT1_269740	TGGT1_269740_7	GAATCAAGAGTCGGAAAGCGG
TGGT1_269740	TGGT1_269740_8	GCCACGGAGTCAGCTGCGCGA
TGGT1_269740	TGGT1_269740_9	GAAAGACGAAACAGAGCACCG
TGGT1_270060	TGGT1_270060_1	GCATTAGACACAACAAGGAG
TGGT1_270060	TGGT1_270060_10	GAGGAGCAGAGTGCGAGATG
TGGT1_270060	TGGT1_270060_2	GTGGCTCGACCGACACCCGG
TGGT1_270060	TGGT1_270060_3	GAAGCGGACAAACCCTGTCG
TGGT1_270060	TGGT1_270060_4	GTTTGGAAGAAACTCCAGGA
TGGT1_270060	TGGT1_270060_5	GCGACTCGCACGCCCAACGA
TGGT1_270060	TGGT1_270060_6	GAACTGCATGCGACAACGTG
TGGT1_270060	TGGT1_270060_7	GAAATCGGTCGACTGGGCAG
TGGT1_270060	TGGT1_270060_8	GCGAATTCAAAGCCACCGCGG
TGGT1_270060	TGGT1_270060_9	GGACCGAGCAAAAGACTGAG
TGGT1_271120	TGGT1_271120_1	GGCGGGAGTTCAGGACGCGG
TGGT1_271120	TGGT1_271120_10	GTTAGCAGACGGACCAAGGGG
TGGT1_271120	TGGT1_271120_2	GAGAAGGCGAGATCCCGGGG
TGGT1_271120	TGGT1_271120_3	GTTCAAGTGTATATACAGCGG
TGGT1_271120	TGGT1_271120_4	GTGATGAAGCACCGGACGCCG
TGGT1_271120	TGGT1_271120_5	GAGGGACAGACCTGACAGCAG
TGGT1_271120	TGGT1_271120_6	GCGGGCGGCTGGACAGGAACG
TGGT1_271120	TGGT1_271120_7	GTGTTCTCAGTGGACAAGGG
TGGT1_271120	TGGT1_271120_8	GAGAACATTTCCAGAGACCGA
TGGT1_271120	TGGT1_271120_9	GTATTGGTCCTCAAGAACGA
TGGT1_271178	TGGT1_271178_1	GGAGCAGCAGCGTCAAGCGG
TGGT1_271178	TGGT1_271178_10	GCGAACAGATGATAAACTCGC
TGGT1_271178	TGGT1_271178_2	GAAAGGCGTTGGAGGAGAAGG
TGGT1_271178	TGGT1_271178_3	GTTGAAGGCTAGCCTCTGCCG
TGGT1_271178	TGGT1_271178_4	GTCAAGCGGAGGAACAGGCGA
TGGT1_271178	TGGT1_271178_5	GATTGATGCGCGACTTGCAC
TGGT1_271178	TGGT1_271178_6	GTGAAGACTTCAGAAGGAAAG
TGGT1_271178	TGGT1_271178_7	GAAACTCGCCGGAGTTCCAAA
TGGT1_271178	TGGT1_271178_8	GAGGAGCGCGAAAGGCGAGAG
TGGT1_271178	TGGT1_271178_9	GCCTCTGCCGGGGAAGTGGC
TGGT1_271250	TGGT1_271250_1	GTCGAGGTCAGGGTACGCCG
TGGT1_271250	TGGT1_271250_10	GCGACTTTGAGGAACTGCCGG
TGGT1_271250	TGGT1_271250_2	GAAATGGCGCGAGAGGAAAG
TGGT1_271250	TGGT1_271250_3	GAAAGGGGTTGCCACTGGGA
TGGT1_271250	TGGT1_271250_4	GGGAAGGTGCAGCATAAGAA
TGGT1_271250	TGGT1_271250_5	GACTGCGTGGTGTACACAACG
TGGT1_271250	TGGT1_271250_6	GTCTGTGTTGTTCCTTCCCAG
TGGT1_271250	TGGT1_271250_7	GAGACACTGGGAAGATGAAGA
TGGT1_271250	TGGT1_271250_8	GAAGTGGGTATACCGTCTGGA
TGGT1_271250	TGGT1_271250_9	GAGCAAAGAGTGCGTCGTCG
TGGT1_271600	TGGT1_271600_1	GCTATGCCGACTCCAGAAGC
TGGT1_271600	TGGT1_271600_10	GAGTGGAAATCCGCCAAGCGG
TGGT1_271600	TGGT1_271600_2	GCAACAATGAGGCCAGCTTC
TGGT1_271600	TGGT1_271600_3	GCGATGGAGGACACTGTACGG
TGGT1_271600	TGGT1_271600_4	GAAAATTTTCTGAGTCCCGG
TGGT1_271600	TGGT1_271600_5	GAGGAAGACATGCCTGAAGG
TGGT1_271600	TGGT1_271600_6	GGTGTACCAACTGAAGGGGA
TGGT1_271600	TGGT1_271600_7	GAAAACTGGCGAGAGAACGA
TGGT1_271600	TGGT1_271600_8	GGTGGCAAGCGGTTGCCCGG
TGGT1_271600	TGGT1_271600_9	GGTGAACAAGAACGTAGAAG
TGGT1_271610	TGGT1_271610_1	GACTGGCAAGCGACATTGGGG
TGGT1_271610	TGGT1_271610_10	GTCGATGCGACAACTCTGGGA
TGGT1_271610	TGGT1_271610_2	GACATGGTAAAAGGAAGTGC
TGGT1_271610	TGGT1_271610_3	GCAACATTTACGAGGAGGCG
TGGT1_271610	TGGT1_271610_4	GCAGGACGAGAACAGGATGA
TGGT1_271610	TGGT1_271610_5	GACAAGCATGGTGATTTCCGA
TGGT1_271610	TGGT1_271610_6	GACTGGTGGAGACCGTTACAG
TGGT1_271610	TGGT1_271610_7	GAGGAGACAATCTTGCCTGG
TGGT1_271610	TGGT1_271610_8	GCTGGTGCACACTAGCTCCAG
TGGT1_271610	TGGT1_271610_9	GGCGAGCAAGCACCGCCAGC
TGGT1_271740	TGGT1_271740_1	GAGGCCGTCCGAATAAACGCG
TGGT1_271740	TGGT1_271740_10	GAGGGCGAAGAAGATCGGCG
TGGT1_271740	TGGT1_271740_2	GAAACTCCGGAAGCACGTGG
TGGT1_271740	TGGT1_271740_3	GAGACGAGACGAGAGGACGG
TGGT1_271740	TGGT1_271740_4	GGGTGGGACCAGAGCAGCGA
TGGT1_271740	TGGT1_271740_5	GAAGAGGAAGAAGACGAACA
TGGT1_271740	TGGT1_271740_6	GCTGGAGGACGACCAAGGCCG
TGGT1_271740	TGGT1_271740_7	GAGCCTGCCAGCGATGCCGA
TGGT1_271740	TGGT1_271740_8	GGGAAGCCTCATGCAGCGGG
TGGT1_271740	TGGT1_271740_9	GTCTGCGCCTTGCTCTCCACG
TGGT1_271910	TGGT1_271910_1	GCTGCCAACTTACAAACGAG
TGGT1_271910	TGGT1_271910_10	GAAAGGCAGCGGAATCTGTAC
TGGT1_271910	TGGT1_271910_2	GCCGGTGTCATCACAGCAGG
TGGT1_271910	TGGT1_271910_3	GCTCATCCTCCGACACCAGG
TGGT1_271910	TGGT1_271910_4	GGCGGCGAAGGGAAAGGCAG
TGGT1_271910	TGGT1_271910_5	GTTGAAGCCGCGACACTCCAG
TGGT1_271910	TGGT1_271910_6	GCGCAGCAGGAAACTGGGAA
TGGT1_271910	TGGT1_271910_7	GTTGGCAGCAGATCTCATGT
TGGT1_271910	TGGT1_271910_8	GGAAACGAACCTCCTGGTGT
TGGT1_271910	TGGT1_271910_9	GACACTCCAGCGGCTGAAAG
TGGT1_272500	TGGT1_272500_1	GAAATGCAACAATCTGCCCA
TGGT1_272500	TGGT1_272500_10	GCAGGTAGGGAGCGTTTTGGG
TGGT1_272500	TGGT1_272500_2	GCCTCCAGCGAGTGTTTGCCG
TGGT1_272500	TGGT1_272500_3	GGCTTTGCGCTACAAGGCGA
TGGT1_272500	TGGT1_272500_4	GCAGCGTGTGCGGCTGCGGA
TGGT1_272500	TGGT1_272500_5	GAGAAGCCAGAACGTGGTGA
TGGT1_272500	TGGT1_272500_6	GTGGCGTAGACGACGAAGCCG
TGGT1_272500	TGGT1_272500_7	GAAACTGGGGATAACAGACG
TGGT1_272500	TGGT1_272500_8	GGGGATTACAAACGCCAGCA
TGGT1_272500	TGGT1_272500_9	GCTGCGGATGGAACGAATGC
TGGT1_272640	TGGT1_272640_1	GATATCGCGGTGAACAACGG
TGGT1_272640	TGGT1_272640_10	GATCCTCCTCACCTCTCCCG
TGGT1_272640	TGGT1_272640_2	GGACTCCACAGAGATCGGAG
TGGT1_272640	TGGT1_272640_3	GGAGAAAGGATCGCAGGCGA
TGGT1_272640	TGGT1_272640_4	GCAGTTTCGAGCTTCAGCGA
TGGT1_272640	TGGT1_272640_5	GGTGGATCACATGAGTGCGG
TGGT1_272640	TGGT1_272640_6	GCAAATCTGCGCTGAAGGAG
TGGT1_272640	TGGT1_272640_7	GGTGAGGTGAAACAACAGGA
TGGT1_272640	TGGT1_272640_8	GAAAGAACCTCAGGGACGATG
TGGT1_272640	TGGT1_272640_9	GAGAGGAGCGGAAGTCGCCC
TGGT1_272710	TGGT1_272710_1	GGACCCTTTGCATGCAGCGG
TGGT1_272710	TGGT1_272710_10	GTAGCTTGAGCAACGCGCGA
TGGT1_272710	TGGT1_272710_2	GGTACGCAGAGCACATGCAG
TGGT1_272710	TGGT1_272710_3	GCGGAACCCAAAGACCGTGG
TGGT1_272710	TGGT1_272710_4	GAGAACCGCATATATGAGGG
TGGT1_272710	TGGT1_272710_5	GAGAGGGGATGAGAAACAAGG
TGGT1_272710	TGGT1_272710_6	GGAGATCCTGATCGAGACGA
TGGT1_272710	TGGT1_272710_7	GGCGGACGCAACAGAAGCAG
TGGT1_272710	TGGT1_272710_8	GAAGTCACGGATCTCCGCGA
TGGT1_272710	TGGT1_272710_9	GCAGTGCATGCAAACCCCAG
TGGT1_273905	TGGT1_273905_1	GTGACCGCGAGAGCCGCGAGG
TGGT1_273905	TGGT1_273905_10	GCCTGCAGAATGCAATTCGCG
TGGT1_273905	TGGT1_273905_2	GCGTTCGAGCAAGCCGGCGA
TGGT1_273905	TGGT1_273905_3	GGCAATCGCCAGCTGAACGA
TGGT1_273905	TGGT1_273905_4	GATGGAGAAGAGAAAAGTCG
TGGT1_273905	TGGT1_273905_5	GTTCCCCGGCATGAAACCGG
TGGT1_273905	TGGT1_273905_6	GACCGCGGATCGACAAGGCGG
TGGT1_273905	TGGT1_273905_7	GATGATCGACGGCTTCAACCA
TGGT1_273905	TGGT1_273905_8	GAGAAAGCATTGCATGCACG
TGGT1_273905	TGGT1_273905_9	GAAGGAGATGCTCCGGGAGA
TGGT1_274050	TGGT1_274050_1	GGACTGCGAGAAACAACTGC
TGGT1_274050	TGGT1_274050_10	GATCTGCTGAAGGGGAACCA
TGGT1_274050	TGGT1_274050_2	GGTTCGGTTTGGATTGCCGA
TGGT1_274050	TGGT1_274050_3	GGAGTCACCCGAGTTTCAGG
TGGT1_274050	TGGT1_274050_4	GAAGTCGCGTTTATTGAGAG
TGGT1_274050	TGGT1_274050_5	GCAGTCCAGGACGTATATGC
TGGT1_274050	TGGT1_274050_6	GCAAGTCATCCGTGTCACAGG
TGGT1_274050	TGGT1_274050_7	GATGTGAAGTGGAGCTTCCCG
TGGT1_274050	TGGT1_274050_8	GCAGCCGCTAGGTCGCGTGT
TGGT1_274050	TGGT1_274050_9	GAGTCCAGAAGTACTCAACA
TGGT1_274100	TGGT1_274100_1	GCAAAGGTGAGAGGTACGCGG
TGGT1_274100	TGGT1_274100_10	GCGGGAAGAATGCAAAGACGG
TGGT1_274100	TGGT1_274100_2	GAAGGGTTTAAAGGCGGAGG
TGGT1_274100	TGGT1_274100_3	GACGCGAATCGAGAAGCCGT
TGGT1_274100	TGGT1_274100_4	GGAAAGAGTGGTACACACAA
TGGT1_274100	TGGT1_274100_5	GGCGACATCACGCTAAGACA
TGGT1_274100	TGGT1_274100_6	GTCTGCACCGCGTCTGAGGGG
TGGT1_274100	TGGT1_274100_7	GTGGAGATCTAAACGAAACGT
TGGT1_274100	TGGT1_274100_8	GACGCGGAGGAAATCAGACGA
TGGT1_274100	TGGT1_274100_9	GGGTTTACGGATGAAGGTGA
TGGT1_274180	TGGT1_274180_1	GAGGAGGCGGTGGACGGCGA
TGGT1_274180	TGGT1_274180_10	GAAGAGCCTCGAGTTGAGGA
TGGT1_274180	TGGT1_274180_2	GCGAGCCAGAGCCTTTGCGA
TGGT1_274180	TGGT1_274180_3	GAGGAGCCGCATGCACCCGC
TGGT1_274180	TGGT1_274180_4	GCAGGCTCTACACCTCGCGA
TGGT1_274180	TGGT1_274180_5	GGAGAACCCCGAGAGAGCGC
TGGT1_274180	TGGT1_274180_6	GAAGGGTGGGAAGTCCCCAG
TGGT1_274180	TGGT1_274180_7	GAAGTCTTGCCACACAGCAG
TGGT1_274180	TGGT1_274180_8	GCAAACGCTGCAGACTGCGG
TGGT1_274180	TGGT1_274180_9	GCACCCTGGAGCAGATCCCG
TGGT1_276140	TGGT1_276140_1	GAGGAAACGGCAAAACACGG
TGGT1_276140	TGGT1_276140_10	GGTGGACAGACTGGGGACGG
TGGT1_276140	TGGT1_276140_2	GAGAAGCGAGGAGGAAACCG
TGGT1_276140	TGGT1_276140_3	GCCTCTGTCGGAGAACGGGA
TGGT1_276140	TGGT1_276140_4	GAGAACGGGAAGGGCAACCG
TGGT1_276140	TGGT1_276140_5	GAGAAACGACACACTGCCCCG
TGGT1_276140	TGGT1_276140_6	GATCCGGGCGAACACACAGG
TGGT1_276140	TGGT1_276140_7	GAATCGACTGGCAGAGCGCG
TGGT1_276140	TGGT1_276140_8	GAGGACGTCTGAAAACAAGGT
TGGT1_276140	TGGT1_276140_9	GCCCCGCTGCTCTCAAGCGA
TGGT1_276930	TGGT1_276930_1	GCGAATGCAGGCTGTTGGCG
TGGT1_276930	TGGT1_276930_10	GATGCACAGGGAGTTGTTCT
TGGT1_276930	TGGT1_276930_2	GTTGGGGAGCGCACGACAAAG
TGGT1_276930	TGGT1_276930_3	GAAGACTGCAGTCGAATTCAA
TGGT1_276930	TGGT1_276930_4	GACACAAACTCTGTCGACAAG
TGGT1_276930	TGGT1_276930_5	GTCGACGTTCGGACGATGCAC
TGGT1_276930	TGGT1_276930_6	GTTGCGTCAGCTTCTTCACTG
TGGT1_276930	TGGT1_276930_7	GACAAGTGGCGTAGTTGCCAT
TGGT1_276930	TGGT1_276930_8	GAAGGCAACAGTCACTTTTAG
TGGT1_276930	TGGT1_276930_9	GACGACAAAGCGGAGCTGCTC
TGGT1_277870	TGGT1_277870_1	GAAGCGCGACAGCTACGGGG
TGGT1_277870	TGGT1_277870_10	GCTTGCTGTGACCGACCCCG
TGGT1_277870	TGGT1_277870_2	GACGTCGTGAAACTCACAGG
TGGT1_277870	TGGT1_277870_3	GAACGCGAGAAGGACGACGG
TGGT1_277870	TGGT1_277870_4	GCGTGAGGAAGAAGAAGCCCA
TGGT1_277870	TGGT1_277870_5	GCATACGCGGACGACGCCCGG
TGGT1_277870	TGGT1_277870_6	GCAGCGATTTGGGAGTGCTG
TGGT1_277870	TGGT1_277870_7	GAGCAGCCTGGAATCCGATG
TGGT1_277870	TGGT1_277870_8	GTCAGTTCATGAAGCACACTG
TGGT1_277870	TGGT1_277870_9	GGCCGGCCGAGAACGCGAGA
TGGT1_278130	TGGT1_278130_1	GTTGTCCGGAGTTAACGCGG
TGGT1_278130	TGGT1_278130_10	GACAGTCACGTGGAGATTCGG
TGGT1_278130	TGGT1_278130_2	GCTGTGTCCCTCTCAAGGGG
TGGT1_278130	TGGT1_278130_3	GCACTGAAAGAGATCAGCCG
TGGT1_278130	TGGT1_278130_4	GACTGACGGAAAATGTGCAG
TGGT1_278130	TGGT1_278130_5	GCATGGGCACAGCGCTGAGG
TGGT1_278130	TGGT1_278130_6	GAAGCATCAGTCGTAAACGA
TGGT1_278130	TGGT1_278130_7	GAAGAAGAGCTTTCTAGCGA
TGGT1_278130	TGGT1_278130_8	GCTGCTTAGAAGAATCCGCGG
TGGT1_278130	TGGT1_278130_9	GCAGGCCAGCAGCATCTCCAG
TGGT1_278470	TGGT1_278470_1	GACGGAGACTCGGCTGCGAGG
TGGT1_278470	TGGT1_278470_10	GTTTCATTGAAGATCGGCTG
TGGT1_278470	TGGT1_278470_2	GCGGCCAGGGGAAGTCGACG
TGGT1_278470	TGGT1_278470_3	GCCAGTCACACAGCCTGCAG
TGGT1_278470	TGGT1_278470_4	GCACGTCCCCATGAAAATGG
TGGT1_278470	TGGT1_278470_5	GTGACGGGCGAGCATGAGGCG
TGGT1_278470	TGGT1_278470_6	GTGCGAGGCGGCAGGAGGAGG
TGGT1_278470	TGGT1_278470_7	GACCCAGAAGAAGACGACGA
TGGT1_278470	TGGT1_278470_8	GACTCGGAGACTCATGGTCG
TGGT1_278470	TGGT1_278470_9	GCCACAGGAGGCGAAGAAACG
TGGT1_278530	TGGT1_278530_1	GCAGAACAAAGCAACAAAGGG
TGGT1_278530	TGGT1_278530_10	GTATCAACGAGAAGCCTTCCG
TGGT1_278530	TGGT1_278530_2	GAAGGAAAAGCGGAAGCCCG
TGGT1_278530	TGGT1_278530_3	GCGAGACTTACTTAGGGCAG
TGGT1_278530	TGGT1_278530_4	GACAGGCGAAGAAAATGACGC
TGGT1_278530	TGGT1_278530_5	GACTTGGTGTGAGCCTCCCGA
TGGT1_278530	TGGT1_278530_6	GCCGCAGACACACGCTCAACG
TGGT1_278530	TGGT1_278530_7	GACGCAGGCCGAGCTGGCAC
TGGT1_278530	TGGT1_278530_8	GTGGTCAACGACTACGAAAG
TGGT1_278530	TGGT1_278530_9	GCAGCGCCCGAAAGATTGAAG
TGGT1_278770	TGGT1_278770_1	GCAGTTGTTGGTCGATGCGG
TGGT1_278770	TGGT1_278770_10	GTGGAAGCCGGACATGCAGG
TGGT1_278770	TGGT1_278770_2	GTGGGACTGGAAGCCACTGG
TGGT1_278770	TGGT1_278770_3	GCTGATAGACATACTGTCCCG
TGGT1_278770	TGGT1_278770_4	GTAACGGAAATACACCGCGC
TGGT1_278770	TGGT1_278770_5	GCTGGCTCGCAAACCTTCCAG
TGGT1_278770	TGGT1_278770_6	GACTGACCCCAAGGCTGGGA
TGGT1_278770	TGGT1_278770_7	GAAGAATCGTTACAGAACGA
TGGT1_278770	TGGT1_278770_8	GGAAAACAGAGAACCGCACG
TGGT1_278770	TGGT1_278770_9	GAACATACAGCGAAAACGCAG
TGGT1_278830	TGGT1_278830_1	GAGGACACAGCAGCTCGAGG
TGGT1_278830	TGGT1_278830_10	GAGAAGCGCCATGAGACTGG
TGGT1_278830	TGGT1_278830_2	GTGTGGATCAACAACGAGCGA
TGGT1_278830	TGGT1_278830_3	GCTTGATCGCGTTGAAGAGG
TGGT1_278830	TGGT1_278830_4	GAGAACTGCAGAGAGATGCGA
TGGT1_278830	TGGT1_278830_5	GAGATCCTCCTCAGAGAGAGG
TGGT1_278830	TGGT1_278830_6	GCCAGTCGGGGAATGTGAAGG
TGGT1_278830	TGGT1_278830_7	GACTGGCGCCGAGAACCACGA
TGGT1_278830	TGGT1_278830_8	GAATCATCTGAAGGAGGTCG
TGGT1_278830	TGGT1_278830_9	GACGGCTTCTCCACCACCACG
TGGT1_280560	TGGT1_280560_1	GACCTTGTGCTGGTTGGCGG
TGGT1_280560	TGGT1_280560_10	GATTTGCCTCGGAAACACGC
TGGT1_280560	TGGT1_280560_2	GCGAGTCTGGGAGCTACGCCG
TGGT1_280560	TGGT1_280560_3	GAGGACGTCGTATCGGAGCGG
TGGT1_280560	TGGT1_280560_4	GGTCTGGTCTGAGCGCCCCG
TGGT1_280560	TGGT1_280560_5	GTCAGCCAGTTCTTGCCGCGG
TGGT1_280560	TGGT1_280560_6	GACTGTGGCGTTCGTAGGCGG
TGGT1_280560	TGGT1_280560_7	GCTTGTGCAAATCTCTCGGGG
TGGT1_280560	TGGT1_280560_8	GAGAGACGCGCAACCCGCTG
TGGT1_280560	TGGT1_280560_9	GAGTCTCTGTGCACACCCAG
TGGT1_280660	TGGT1_280660_1	GATGGGAGTCTCAGAAGAGG
TGGT1_280660	TGGT1_280660_10	GAAGCCGACGGAGAGAACGG
TGGT1_280660	TGGT1_280660_2	GGCGAGAGCAACAGAAACCG
TGGT1_280660	TGGT1_280660_3	GAGAGAGATCAAGGACGCGA
TGGT1_280660	TGGT1_280660_4	GAGAAAGGACGAGTCCGCGA
TGGT1_280660	TGGT1_280660_5	GGGAGGAACAGAATGAGACA
TGGT1_280660	TGGT1_280660_6	GGAGAAGGCCCACCAGGCAG
TGGT1_280660	TGGT1_280660_7	GGACGACACAGAGGAAACGG
TGGT1_280660	TGGT1_280660_8	GCCACAGACCAGCCCTGCGG
TGGT1_280660	TGGT1_280660_9	GATCGGCCGCCGAGAAGCGG
TGGT1_280700	TGGT1_280700_1	GTCACCGAGTGAACTTGGCGG
TGGT1_280700	TGGT1_280700_10	GCCAGAACGACGTCCTCGGGG
TGGT1_280700	TGGT1_280700_2	GATGGGATGGAACATGGCGT
TGGT1_280700	TGGT1_280700_3	GGCGAAGGAGACAGAAGAGA
TGGT1_280700	TGGT1_280700_4	GAGAAGAGAGAGCGAAGTCG
TGGT1_280700	TGGT1_280700_5	GAAGCACTGGTGCATCCGGA
TGGT1_280700	TGGT1_280700_6	GTGGGGAGGAAGAGTCGCGA
TGGT1_280700	TGGT1_280700_7	GTGGAGACGAGACAAAATCG
TGGT1_280700	TGGT1_280700_8	GGAGATGTTCGTGGACGCGC
TGGT1_280700	TGGT1_280700_9	GTTTCCGCGCGAGATCGCGA
TGGT1_280780	TGGT1_280780_1	GCTGTTCGTCAGAATCAACGG
TGGT1_280780	TGGT1_280780_10	GAAGTCACCGTTCGCAATGA
TGGT1_280780	TGGT1_280780_2	GAAGACTCCCCTGATTGCGA
TGGT1_280780	TGGT1_280780_3	GAAAATGTCCGTCGCAATCAG
TGGT1_280780	TGGT1_280780_4	GAAAGACGTCGGCGTCGCGC
TGGT1_280780	TGGT1_280780_5	GGATCTGATGTATATAGCGA
TGGT1_280780	TGGT1_280780_6	GAGCCGAGTAAAGGTCATGC
TGGT1_280780	TGGT1_280780_7	GTCAGGCTCTCAAGTCCTCGC
TGGT1_280780	TGGT1_280780_8	GACTGCCTACCTGAAAGACGT
TGGT1_280780	TGGT1_280780_9	GGACAGAATTAAGAAGCTTG
TGGT1_281610	TGGT1_281610_1	GCGAGGCCCCGCAAAATGCGG
TGGT1_281610	TGGT1_281610_10	GAGAAGCGAGAAGCGCCCTCC
TGGT1_281610	TGGT1_281610_2	GCGTGAGAAGAAAGGAAGAGC
TGGT1_281610	TGGT1_281610_3	GACAAATCGACTGTAGACGA
TGGT1_281610	TGGT1_281610_4	GAAGGCGCTCTTTCGAGAGAG
TGGT1_281610	TGGT1_281610_5	GTCATCGTCTCTGCTTCTGGC
TGGT1_281610	TGGT1_281610_6	GTCTTCTCACGCGCTCCAGGA
TGGT1_281610	TGGT1_281610_7	GCGAAGAGGAAAGAGACGATC
TGGT1_281610	TGGT1_281610_8	GAGGCAAGAAAACTGACAGAA
TGGT1_281610	TGGT1_281610_9	GCCTCGCGGCCGTGCTGAACG
TGGT1_281630	TGGT1_281630_1	GTGCAGAAGATGGTCCGCGA
TGGT1_281630	TGGT1_281630_10	GGAAAAGTATGCGTGGACTG
TGGT1_281630	TGGT1_281630_2	GAAATCCAGGTCGTCGGCAG
TGGT1_281630	TGGT1_281630_3	GACTTCTTCGAAACACCCGG
TGGT1_281630	TGGT1_281630_4	GAAAGCGACGCGAGTGTACTG
TGGT1_281630	TGGT1_281630_5	GCAGGAGGCGATGCATGCAG
TGGT1_281630	TGGT1_281630_6	GATAGGCGTAGTTGTCAGAG
TGGT1_281630	TGGT1_281630_7	GCATGCACCCTGCCACACGGG
TGGT1_281630	TGGT1_281630_8	GTATGCGCGTCGAGGAGAAGG
TGGT1_281630	TGGT1_281630_9	GGAGACACTCTGTTCGTCGG
TGGT1_284630	TGGT1_284630_1	GCAGAGGAGGAACCAGAAGG
TGGT1_284630	TGGT1_284630_2	GCCGACGCTAGACCAGCATG
TGGT1_284630	TGGT1_284630_3	GACGCGGAAACCAGCGCGACG
TGGT1_284630	TGGT1_284630_4	GGTGTCGACTTTCCACATGC
TGGT1_284630	TGGT1_284630_5	GCTGCTTCCCCAAATGACACG
TGGT1_284630	TGGT1_284630_6	GTCAAAGACTGCTTTCCTAAG
TGGT1_284630	TGGT1_284630_7	GAGTGTTTAGGTTTCCCACTT
TGGT1_284630	TGGT1_284630_8	GTCCTCCTCTGCGCGCGCTCG
TGGT1_284630	TGGT1_284630_9	GCAAGCAGAGTTTCATGTGTA
TGGT1_285290	TGGT1_285290_1	GGACGATTGACAAAGGGCGA
TGGT1_285290	TGGT1_285290_10	GCGTCTTCCACTAAAATGCA
TGGT1_285290	TGGT1_285290_2	GAGAAGGTTGAGGAAGGCAA
TGGT1_285290	TGGT1_285290_3	GTATTCCGCACAAGCTTGCGC
TGGT1_285290	TGGT1_285290_4	GTAAAGCCTCAACTAGCCCA
TGGT1_285290	TGGT1_285290_5	GTACGGACAGAGCTGATGGA
TGGT1_285290	TGGT1_285290_6	GACAAGGTGGTGGGTTGCCA
TGGT1_285290	TGGT1_285290_7	GGCAGAGTTCCAAGCAGAGC
TGGT1_285290	TGGT1_285290_8	GAGAGAAAGTGCCTCACGGGA
TGGT1_285290	TGGT1_285290_9	GTCACGGGAAGGCAGTCCCCG
TGGT1_285730	TGGT1_285730_1	GAATCCGCCTCGACCTCGTGA
TGGT1_285730	TGGT1_285730_10	GTGCTGAGGTGTACGTACAG
TGGT1_285730	TGGT1_285730_2	GAAGCAAATGAACTTCCAGC
TGGT1_285730	TGGT1_285730_3	GCGCGCTCGCGATTGACGGGG
TGGT1_285730	TGGT1_285730_4	GAAGAAGAGACGACCAGAGT
TGGT1_285730	TGGT1_285730_5	GTGTTCTTTCAGATTCCTGG
TGGT1_285730	TGGT1_285730_6	GATGTCGGTGAGCTTCATGA
TGGT1_285730	TGGT1_285730_7	GCAGAAACTCACGCTTCGGCG
TGGT1_285730	TGGT1_285730_8	GACGAACTGAAGCAACTGCTG
TGGT1_285730	TGGT1_285730_9	GCTGTCAAGAATCCGGCGAG
TGGT1_286000	TGGT1_286000_1	GCAACTGCAGGTGGAAACGG
TGGT1_286000	TGGT1_286000_10	GAAGGAGTTGGAGCCGATTG
TGGT1_286000	TGGT1_286000_2	GAGTGGGGAGACCGACGAGG
TGGT1_286000	TGGT1_286000_3	GCTGCTGCTTGCGCTCGAGT
TGGT1_286000	TGGT1_286000_4	GCTAACACGCCTAGCACCCCG
TGGT1_286000	TGGT1_286000_5	GCATAGCGGGAGTCAAGGGC
TGGT1_286000	TGGT1_286000_6	GCCAGTAGCGACGCCAGGCCA
TGGT1_286000	TGGT1_286000_7	GAATTGTGAGGGTGATGGAGA
TGGT1_286000	TGGT1_286000_8	GATGGAGACGGAGCAACTGC
TGGT1_286000	TGGT1_286000_9	GAAAAGCTCTTCAGAAGGAGT
[truncated: 950 more rows]

## Sheet: Rawcounts
gRNA_ID	Lib	P4	WT_01	WT_02	WT_03	WT_04	WT_05	WT_06	WT_07	WT_08	WT_09	WT_median
TGGT1_316220_6	2493	635	3	0	6	0	0	0	0	2	2	0
TGGT1_294800A_9	1905	11276	8521	34885	6536	2316	8683	5473	2713	17756	65028	8521
TGGT1_225060_8	2766	2370	110	507	729	114	30	265	267	415	2973	267
TGGT1_284630_7	2352	3882	17642	17203	6785	500	1141	3175	24157	7633	1122	6785
TGGT1_271910_8	1552	1	0	0	0	0	0	0	0	0	0	0
TGGT1_297880_5	1588	985	35	5	0	42	0	0	0	132	0	0
TGGT1_274050_8	8535	58	0	0	0	0	0	3	1	0	11	0
TGGT1_290300_6	4553	1129	236	0	7	45	0	1	0	1019	142	7
TGGT1_311750_10	2234	57	0	0	0	0	0	0	0	1	0	0
TGGT1_227650_3	2285	1590	1003	1541	39	186	80	44	7	52	185	80
TGGT1_217640_6	2600	4152	876	2483	3650	210	270	1756	189	909	10371	909
TGGT1_208350_10	2464	8051	12827	13954	13151	453	57011	34275	2688	8507	38529	13151
TGGT1_244870B_9	1943	11	0	0	0	0	0	0	0	0	0	0
TGGT1_249740_6	2190	1057	2557	3833	784	186	38	862	59	185	120	186
TGGT1_214575_2	1463	12289	9666	21981	8705	79966	76940	16230	8094	17711	15165	16230
TGGT1_271910_7	3187	383	653	16	2	0	0	26	0	4	9068	4
TGGT1_210810_4	2391	5700	2965	5012	1134	439	2125	11609	1247	252	3146	2125
TGGT1_204410_10	2520	1648	2557	750	146	154	63	224	996	465	48	224
TGGT1_286680_6	2235	824	718	22	414	46	26812	1	338	12	666	338
TGGT1_208350_5	1857	5387	63290	6571	13264	2067	50453	12823	3993	8725	10154	10154
TGGT1_286680_9	5856	2252	72	90	11	43	1956	96	9	127	927	90
TGGT1_311470_7	2429	19	4	0	0	1	0	6	0	0	4	0
TGGT1_216960_10	3073	246	0	3	6	297	6	0	0	181	0	3
TGGT1_305290_10	1335	53	0	0	0	0	0	0	0	0	0	0
TGGT1_219300_7	2378	12	0	0	0	1	1	1	0	0	0	0
TGGT1_254120_4	2264	9	0	1	0	13	0	0	4	1	0	0
TGGT1_203820_10	2894	6112	10545	272	3278	504	2491	20904	25	4190	2029	2491
TGGT1_312480_7	2711	2412	665	99	473	116	7417	135	1706	244	135	244
TGGT1_289970_8	1122	9141	1332	9614	21793	1761	1292	19551	47596	2926	6104	6104
TGGT1_225490_8	1496	4101	1081	19154	1083	12727	278	607	157	1283	15225	1083
TGGT1_318525_8	1930	186	0	0	0	1	0	0	0	13	0	0
TGGT1_276140_8	1258	869	0	554	0	0	15	0	0	1	0	0
TGGT1_312250_7	3166	2432	2125	4490	1958	14847	229	4798	53	23124	1506	2125
TGGT1_227970_6	4548	168	1	0	0	2	0	0	2	0	0	0
TGGT1_261740_10	3593	3668	72	153	120	1	1	564	116	69	8	72
TGGT1_253640_5	7144	3446	1579	2742	2293	1833	107	2750	355	3901	16104	2293
TGGT1_224600_8	3851	1420	4	32	0	4	25	0	0	4	167	4
TGGT1_220890_7	1365	1145	202	56	48	104	27	1	0	913	617	56
TGGT1_312820_4	3261	328	8	120	0	0	2	0	2	0	45	2
TGGT1_294800A_4	2852	2	0	0	0	1	0	0	4	0	0	0
TGGT1_229140_10	1957	6	0	7	25	0	0	0	0	4	0	0
TGGT1_280700_2	2593	1101	1511	3431	5560	303	14	344	951	275	1288	951
TGGT1_312840_3	3901	3144	1	0	0	0	0	0	0	728	37	0
TGGT1_220320_4	1935	9860	155	7833	403	53	220	107	375	1021	849	375
TGGT1_269740_5	2786	23	0	0	0	1	0	0	2	0	0	0
TGGT1_294280_9	1547	54	0	2	8	2	2	0	0	0	0	0
TGGT1_312840_8	2685	218	1	0	0	3	0	0	0	0	0	0
TGGT1_231210_6	2936	384	0	0	0	9	0	0	0	0	0	0
TGGT1_253770_8	4649	1093	4	160	139	71	78	0	1	162	198	78
TGGT1_310760_5	5447	1323	786	16229	1801	12	271	1864	0	345	7	345
TGGT1_253130_1	3909	813	4	18	84	397	125	101	1	62	63	63
TGGT1_235470_2	6257	46	2	3	0	0	1	2	0	0	0	0
TGGT1_300110_5	2584	4577	93758	10484	4115	22793	2683	3433	14716	6894	34529	10484
TGGT1_201250_7	1734	5027	10109	10163	17554	3954	5551	4262	2483	31674	65916	10109
TGGT1_207430_3	2781	12	0	0	0	0	0	0	0	2	0	0
TGGT1_207450_5	2843	13610	30656	32719	5383	14808	138585	22752	11774	28509	10924	22752
TGGT1_207450_6	6491	17961	7201	50097	35537	73584	108395	47110	15672	11638	28265	35537
TGGT1_245720_3	4826	5126	1271	2813	1315	86	476	3060	393	305	1645	1271
TGGT1_213740_10	2143	0	0	0	0	0	0	0	0	0	0	0
TGGT1_290300_8	2346	5354	33121	5919	1923	2917	1826	10113	4270	3399	4262	4262
TGGT1_213740_3	2033	49	0	4	0	0	3	0	0	0	0	0
TGGT1_217640_5	3770	3598	2294	3727	404	511	1594	53580	309	7753	655	1594
TGGT1_234180_3	2376	52	0	0	0	0	0	0	0	0	0	0
TGGT1_203380_7	4003	4459	67	21	4	51	1	10	0	15	19	15
TGGT1_286680_2	4570	1565	53	100	191	23	0	0	421	10	337	53
TGGT1_309190_7	2188	40	0	4	0	0	0	0	0	0	0	0
TGGT1_205000_4	1546	43	42	191	0	0	0	0	65	0	0	0
TGGT1_263420_8	2926	2155	253	1995	852	1116	115	348	0	9565	2167	852
TGGT1_311470_2	2328	26	0	0	0	1	0	0	0	0	1	0
TGGT1_234490_9	3443	1273	8	620	154	442	2472	57	1	12	3118	154
TGGT1_244250_10	2547	190	0	6	0	0	0	66	0	0	0	0
TGGT1_246570_4	2965	205	0	0	0	60	0	3	0	0	0	0
TGGT1_219120_7	2469	157	17	4	0	0	0	0	0	0	1	0
TGGT1_292110_4	1351	244	0	72	0	0	0	8	0	60	0	0
TGGT1_292110_5	2374	2899	3585	3102	165	408	74	9732	1303	5829	1268	1303
TGGT1_227620_3	3028	379	1	20	2	42	1	123	1	33	187	20
TGGT1_246690_10	2222	7	0	0	0	0	0	0	0	0	0	0
TGGT1_274100_3	1522	1016	205	3184	698	24	255	1197	583	399	1184	583
TGGT1_305290_5	1571	1582	179	14	407	33	1437	104	14	1066	54	104
TGGT1_318480_5	3342	5696	106134	28233	1553	17714	1658	2659	2447	18813	2907	2907
TGGT1_224970_4	2615	962	408	338	0	37	134	287	0	23	734	134
TGGT1_207450_2	2685	432	15	0	1	278	3	0	0	201	200	3
TGGT1_227620_8	3920	1084	47	9	263	4	1	0	0	2140	78	9
TGGT1_297710_10	1960	3526	2085	6948	3838	2119	3097	13626	19935	10064	9881	6948
TGGT1_203400_1	2658	649	373	326	154	0	41	17	0	215	1087	154
TGGT1_209030_1	3023	13	0	6	1	0	0	0	0	0	1	0
TGGT1_253770_5	2347	4793	3480	5690	1990	4945	10316	7156	393	29728	13467	5690
TGGT1_208350_9	3634	14962	79837	21555	95789	9222	4652	8744	4020	5596	22209	9222
TGGT1_208350_6	2538	1371	30915	16498	1673	5276	157	1160	13	1006	1238	1238
TGGT1_293690_2	2815	16	0	0	0	1	10	0	0	0	0	0
TGGT1_214575_6	1726	5239	25216	9050	20125	798	137	23166	237	6453	11000	9050
TGGT1_311470_5	2843	27	0	16	0	0	0	0	1	0	1	0
TGGT1_202760_5	2091	391	0	5	0	0	0	1	0	43	14	0
TGGT1_310420_4	1541	8	0	0	0	0	0	0	0	0	0	0
TGGT1_280780_8	1665	2142	3199	19243	665	29817	1888	485	396	29468	1311	1888
TGGT1_315610_2	1927	363	0	1156	17	137	1664	34	0	7	52	34
TGGT1_290910_7	1746	704	192	0	90	0	0	1	0	0	18	0
TGGT1_264030_7	1617	1736	8322	4195	2047	329	231	2081	522	1511	403	1511
TGGT1_320120_1	2719	471	0	0	0	0	0	0	7	146	7	0
TGGT1_306330_6	3143	4487	343	3911	13070	1833	1013	18394	24	26259	4140	3911
TGGT1_221640_4	2355	432	0	0	0	0	0	0	0	0	0	0
TGGT1_209250_10	2194	4101	1226	344	843	16	538	509	1732	87	900	538
TGGT1_289970_9	2099	15225	87904	14636	5901	10889	3070	17761	36164	25102	7550	14636
TGGT1_274100_7	1850	370	47	0	0	24	285	1668	0	0	92	24
TGGT1_219120_2	1532	590	290	11737	2584	23	72	0	11	207	0	72
TGGT1_295450_8	2550	2625	3902	1932	2868	684	3590	1931	909	95	2053	1932
TGGT1_286000_9	1550	1138	382	2681	603	10234	5449	1596	3	478	10131	1596
TGGT1_309190_9	2927	4065	2011	647	437	1169	69	725	102	550	1891	647
TGGT1_286000_3	3958	2855	8884	4328	646	399	1096	3083	217	364	1667	1096
TGGT1_295450_5	2096	96	10	0	0	3	0	0	55	0	0	0
TGGT1_285730_4	2441	92	0	9	0	4	0	0	1	4	0	0
TGGT1_227650_10	4225	109	122	0	72	0	0	0	0	0	0	0
TGGT1_300010_3	1938	3851	2781	3717	1623	860	8	1822	96	27	53	860
TGGT1_276930_10	2932	4680	841	848	4625	86	147	115	1320	257	5262	841
TGGT1_262960_9	3652	3676	101	1245	166	47	63	21354	175	1046	154	166
TGGT1_314430_3	2624	1623	228	1399	99	87	109	794	0	599	1840	228
TGGT1_249740_4	2670	44	0	0	0	0	0	0	0	0	0	0
TGGT1_319560_4	3914	1954	10	219	0	0	190	304	0	1103	25	25
TGGT1_246590_8	5605	7949	2415	5684	3903	23606	174	5717	985	2683	1903	2683
TGGT1_316220_9	4936	2033	660	2619	1082	592	37	1159	3	100	2249	660
TGGT1_265310_10	2169	416	86	19	26	0	0	1	10045	2	67	19
TGGT1_261980_3	3511	1164	1	389	1120	127	42	66	0	11	1	42
TGGT1_206380_6	2089	3140	7224	8365	2240	347	1553	33233	70	3836	9029	3836
TGGT1_290200_4	1910	4	0	0	1	4	0	0	0	1	0	0
TGGT1_312570_5	2291	22	0	0	2	0	0	0	0	11	0	0
TGGT1_214980_5	1186	427	89	20	22	17	0	641	0	2	385	20
TGGT1_216275_3	3340	1317	3303	1173	277	146	1	646	21	180	5202	277
TGGT1_259700_6	2805	204	0	0	0	1	0	0	0	30	0	0
TGGT1_210810_8	2690	2585	32403	20548	16448	4904	2868	460	1517	273	3804	3804
TGGT1_235550_8	3064	519	153	31	0	53	34	0	0	0	0	0
TGGT1_249740_9	2856	809	20	3314	1286	3	0	5039	344	815	560	560
TGGT1_288550_9	3306	1296	0	64	1	0	7	26	17	10	3367	10
TGGT1_237280_9	2297	2481	76	74	54	18	8985	45	14	59	17	54
TGGT1_263360_8	1332	751	14	909	2654	177	0	1526	43	550	6031	550
TGGT1_207450_9	1830	2188	1112	259	27	383	1253	273	0	381	398	381
TGGT1_276930_7	1920	2555	2868	4356	2980	948	227	8224	25	177	3014	2868
TGGT1_227970_5	2656	44	1	1	0	0	0	0	0	2	0	0
TGGT1_290640_8	1896	2154	290	903	99	0	100	25	0	640	106	100
TGGT1_319640_10	3524	1851	29	146	32	40	243	456	1	4	213	40
TGGT1_215440_9	2708	4910	98	772	37	100	88	131	22	123	26	98
TGGT1_280780_9	1567	378	32	15	657	15	43	1400	0	0	1	15
TGGT1_233695_10	2261	112	25	14	3	206	0	0	0	1	0	1
TGGT1_219640_8	2515	2526	90416	545	184	136	1222	3384	408	1762	865	865
TGGT1_258780_10	3136	1224	877	2214	382	34288	175291	781	2	887	3125	887
TGGT1_286000_10	2508	1156	41	417	10286	70	28	279	22	309	1628	279
TGGT1_311750_4	2090	946	796	84	272	149	82	1	3270	28045	984	272
TGGT1_214575_10	6197	36625	40578	24426	22472	8004	9160	56137	30721	18680	62951	24426
TGGT1_259700_5	2597	342	0	0	314	1	0	0	0	81	0	0
TGGT1_202420_8	1817	1842	13	0	0	0	0	0	1	1	12	0
TGGT1_205000_9	4050	7083	7424	10759	1914	3775	4630	27832	456	5858	4417	4630
TGGT1_229140_4	2356	1998	3070	3126	336	179	787	1696	1	12187	2195	1696
TGGT1_301350_3	3166	2857	0	260	298	2	3	0	265	1	216	3
TGGT1_223640_10	1962	3	0	0	0	6	0	0	0	0	4	0
TGGT1_208350_1	2645	177	0	22	0	2	0	0	0	3	0	0
TGGT1_216190_8	3428	93	0	0	1	0	0	254	1	0	0	0
TGGT1_297760_4	6118	229	1	1	3	5	0	0	1	0	13	1
TGGT1_245610_4	5458	26181	116288	49860	28529	65417	57698	111741	68070	69559	80378	68070
TGGT1_235980_5	2241	11237	1973	3358	14201	51216	1390	25384	8683	4168	2356	4168
TGGT1_244540_8	1717	751	1105	39	273	117	4	12	0	1508	8	39
TGGT1_268760_7	3526	7798	9723	9713	2855	595	1073	27064	1883	14716	4969	4969
TGGT1_227650_9	1750	1812	54	3335	333	20	1	199	163	153	154	154
TGGT1_301350_2	1786	13	2	2	0	0	0	0	0	0	0	0
TGGT1_270060_6	2427	227	21	0	1	0	0	0	0	49	0	0
TGGT1_311100_8	2005	196	0	0	0	0	0	259	2	0	37	0
TGGT1_244380_8	1839	245	0	18	9	1	0	1	3	48	537	3
TGGT1_310740_6	1790	931	2	695	0	1	0	0	0	15	60	1
TGGT1_310802_9	2947	2115	84	1740	904	2	168	284	609	16	1020	284
TGGT1_215440_8	2595	1182	72	14	7	144	3	0	56	0	120	14
TGGT1_294690_3	3041	2854	304	23	324	0	0	39	23	84	60	39
TGGT1_253640_9	4100	347	201	0	125	2	0	0	0	0	284	0
TGGT1_216960_7	3777	2790	68	801	19420	130	48	66	744	29	590	130
TGGT1_277870_6	2391	302	0	0	0	6	0	0	0	3	0	0
TGGT1_203910_7	7116	3892	2824	2839	513	2301	64	66	27551	211	198	513
TGGT1_203400_9	3208	3006	12	73	130	0	10	1267	0	508	1888	73
TGGT1_285730_8	2867	499	0	26	8	7	0	0	0	0	72	0
TGGT1_244540_6	3953	1516	956	0	153	136	2	1	0	849	2543	136
TGGT1_203400_5	3231	801	35	5187	0	23	1	4	726	187	143	35
TGGT1_292110_7	2220	3631	44334	3295	3092	9279	1107	1821	2845	3902	4488	3295
TGGT1_248110_4	3176	5235	1522	2113	4368	165	12556	11632	205	15314	1420	2113
TGGT1_278470_10	2596	1711	3696	328	550	3249	940	640	24	4652	2725	940
TGGT1_237260_7	1719	105	2	0	0	5	0	0	1	104	28033	1
TGGT1_225060_6	6171	4630	14780	31732	17319	311584	1180	61903	3591	15444	47477	17319
TGGT1_216190_7	3102	2254	1794	3321	343	54185	196	698	186	563	1147	698
TGGT1_217870_4	4014	5163	1557	8591	2502	2450	813	3539	5310	5907	4711	3539
TGGT1_248680_9	3712	6485	1324	300	100	1	20	2153	46	336	138	138
TGGT1_222240_5	4425	7722	9413	6345	1364	1793	27183	5443	140279	2770	5365	5443
TGGT1_258740_5	3390	862	346	3746	0	0	22	7	0	2	46	7
TGGT1_299030_9	6301	3135	1358	520	1092	4790	6	1855	10	405	2844	1092
TGGT1_203690_1	3265	184	0	0	1	82	0	5	0	220	0	0
TGGT1_280560_8	5475	6581	1975	929	3044	20397	173	5489	80691	1194	5440	3044
TGGT1_286130_5	3157	328	0	73	1059	0	31	4	0	1	894	4
TGGT1_315280_6	3377	7	0	0	0	0	0	0	0	2	0	0
TGGT1_260380_9	2447	1806	9564	1678	6112	340	41	1402	62	1918	1034	1402
TGGT1_222070_3	1743	2562	1645	3143	1684	621	142	3683	153	1975	591	1645
TGGT1_300110_6	1522	6796	14396	21715	14702	6559	269131	30550	2119	4457	31927	14702
TGGT1_297710_8	2911	767	49	232	122	5501	157	44	0	541	185	157
TGGT1_310170_5	6619	6872	710	546	490	128	312	996	85	127	1086	490
TGGT1_290960_5	2294	1667	152	2318	1950	126	2	1372	0	223	1127	223
TGGT1_207080_1	2570	113	0	0	1	12	0	0	1	0	1	0
TGGT1_249800_5	3969	4	1	0	0	0	0	0	0	0	4	0
TGGT1_321310_8	3082	1842	0	0	1	1	0	0	4	0	1	0
TGGT1_209280_4	2415	7216	1789	3798	8402	4755	812	1904	1000	1273	13890	1904
TGGT1_217400_9	1590	6027	6942	4342	4390	4277	16711	6012	992	3989	3486	4342
TGGT1_205460_9	2100	749	1572	59	21	1	9	247	7	133	117	59
TGGT1_206300_9	2530	1184	197	87	201	2	10	6	126	4	673	87
TGGT1_223940_8	2670	683	525	714	1	0	2	910	1	30	230	30
TGGT1_203180_1	3746	58	0	0	1	2	0	0	0	0	0	0
TGGT1_249350_7	2258	1321	60	25	633	81	1	38	0	123	285	60
TGGT1_290300_2	2492	6678	3486	11585	2482	195	2926	16593	1543	5943	49620	3486
TGGT1_213740_7	2433	3152	7559	73162	1575	684	4821	5086	7372	3537	49038	5086
TGGT1_318210_8	2000	1778	146	1022	3438	45	132	171	406	21	14	146
TGGT1_203180_2	1988	24	2	0	0	0	0	0	0	0	0	0
TGGT1_253400_3	2197	1460	107	2451	6618	4531	2359	981	619	160	4504	2359
TGGT1_246690_4	1987	82	1	0	0	0	0	263	0	716	0	0
TGGT1_301350_4	1570	81	0	178	0	0	0	0	0	0	0	0
TGGT1_235635_8	3940	14239	8149	16307	5128	19456	18601	20271	313461	18012	19172	18601
TGGT1_235980_7	2188	2161	448	18097	1661	949	856	2320	661	4280	3567	1661
TGGT1_220360_10	1986	17	0	0	0	0	0	0	0	0	0	0
TGGT1_310610_8	5880	7255	5216	13187	19359	1966	1537	116811	24	11732	19946	11732
TGGT1_216190_10	5408	10990	5135	79748	14166	15264	3440	5019	21064	8673	20371	14166
TGGT1_210810_6	1948	629	45	31084	273	21	6612	92	11	242	460	242
TGGT1_277080_4	3176	7588	75227	27232	9681	1435	339	13390	16815	9255	9644	9681
TGGT1_222710_2	3197	3861	15552	4591	2134	7	81626	68	23094	822	598	2134
TGGT1_294800A_7	1905	6880	5987	13366	3954	325	41284	14323	22505	4189	20426	13366
TGGT1_217400_10	1610	358	759	1112	1267	437	14	17	154	283	1026	437
TGGT1_242090_10	1333	847	1296	6	169	2	4	0	7	6	643	6
TGGT1_318480_6	4293	3606	437	3875	636	425	70	1006	118803	940	1019	940
TGGT1_203910_4	3561	464	26	0	45	0	1	317	51	30	18	26
TGGT1_293710_8	1713	3856	908	1373	5378	599	1036	3138	338	868	2056	1036
TGGT1_306220_9	3255	545	11	494	110	2	5	0	15	9	207	11
TGGT1_223855_4	1196	4262	5279	25414	977	603	1902	9214	529	5729	6374	5279
TGGT1_203180_4	1890	92	0	3	0	0	0	0	0	0	6	0
TGGT1_237280_10	1674	170	0	6	1	0	0	0	0	0	1	0
TGGT1_249800_9	3590	6166	595	1662	17208	170	5	843	1093	812	12477	843
TGGT1_260380_2	1891	146	0	0	2	2	0	101	0	105	272	2
TGGT1_227020_7	2001	304	1	384	4722	7	5	465	0	14543	2883	384
TGGT1_306330_4	1806	1862	6913	1394	1447	4082	21958	11360	374	1251	387	1447
TGGT1_281630_4	2469	2287	9155	1003	2229	559	12	20	572	752	567	572
TGGT1_266470_6	3059	8189	2310	4635	12195	2261	24828	3960	9959	2197	5425	4635
TGGT1_222240_7	2986	3125	457	4165	27	11305	1913	137	1533	1349	377	1349
TGGT1_281630_10	1774	3095	1533	4352	1862	156	123	841	1784	334	619	841
TGGT1_306330_5	2151	1881	33	200	9	75	11	18	0	257	4828	33
TGGT1_223855_5	1814	413	1	10	88	0	0	9	0	14	8	8
TGGT1_313665_7	2260	484	571	534	11	276	11	0	342	6	1110	276
TGGT1_264900_2	1939	2138	287	2216	1215	34	15	12	173	64	680	173
TGGT1_227948_2	1447	700	0	186	22	24292	4	529	0	582	296	186
TGGT1_276930_6	3687	1651	446	2274	660	115	84	25	0	0	305	115
TGGT1_235550_1	1924	4115	1449	1365	973	1964	219	1458	4657	4891	4122	1458
TGGT1_277870_8	3199	94	0	1	0	0	0	0	0	0	0	0
TGGT1_214740_5	7158	6633	5066	2979	359	412	5656	5402	9247	1528	1098	2979
TGGT1_294280_5	3269	1911	547	6157	2352	185	1642	3011	53	178	58097	1642
TGGT1_314430_7	4372	1374	17	2205	187	265	0	125	0	4	1552	125
TGGT1_312480_3	1469	1401	1684	570	59	71	41	108	16	119	90	90
TGGT1_243430_1	1312	87	0	5	0	1	0	0	0	0	598	0
TGGT1_263085_8	1616	13	0	0	0	0	0	0	0	16	0	0
TGGT1_203610_7	2819	34	0	0	0	0	0	1	0	0	0	0
TGGT1_266470_9	2392	113	0	0	0	0	0	0	0	0	1	0
TGGT1_252510_6	3645	734	2317	6	16	4	0	13	1	4	2	4
TGGT1_215440_7	2920	480	0	70	55	3	0	0	27	31	0	3
TGGT1_277870_7	2440	988	0	41	1	0	1	0	0	0	0	0
TGGT1_272640_8	2716	215	0	1	143	11	0	637	0	0	13	1
TGGT1_270060_10	3679	759	179	6080	3648	821	195	456	6	25683	509	509
TGGT1_259050_5	3489	140	0	0	0	5	0	33	0	0	0	0
TGGT1_258360_5	2565	48	1	12	0	0	0	0	0	0	0	0
TGGT1_266470_4	2469	11	0	0	0	1	0	0	0	0	0	0
TGGT1_300110_7	3746	3322	251	146	26	0	42	12949	0	9	136	42
TGGT1_284630_2	3950	1283	136	613	1068	0	0	198	0	628	76	136
TGGT1_223685_3	2111	518	0	0	0	1	2	0	0	57	12	0
TGGT1_312840_9	1529	219	0	0	0	0	0	0	0	0	0	0
TGGT1_235470_9	2344	21	0	0	0	0	0	0	0	0	0	0
TGGT1_222710_8	2827	1883	283	4241	1189	115	10222	9406	747	387	1048	1048
TGGT1_266760_9	2731	1527	3	1108	179	180	20	1366	5	0	92	92
TGGT1_297710_2	1896	619	0	2722	242	238	42	0	0	0	0	0
TGGT1_312560_10	1391	25	0	0	0	0	0	0	0	0	0	0
TGGT1_203910_9	3292	2462	0	0	107	0	0	1417	54	12	34	12
TGGT1_260380_8	5350	8457	12479	111281	3830	2940	6564	10098	2144	2983	5680	5680
TGGT1_294800A_2	2649	8015	2092	10161	8768	1695	602	12564	144	7222	34274	7222
TGGT1_222070_10	2187	17	0	0	0	1	0	0	0	0	0	0
TGGT1_249350_3	3431	17	0	0	0	0	0	0	0	5	0	0
TGGT1_262760_7	2278	92	0	0	0	0	0	0	0	0	0	0
TGGT1_224600_10	3131	45	0	3	2	0	0	1	0	0	1	0
TGGT1_221640_10	1744	1390	0	63	610	5	1463	5	0	0	0	5
TGGT1_265990_3	3774	4822	1154	2000	3091	133	501	249	9613	3506	3136	2000
TGGT1_228150_10	4949	255	0	3	0	11	4	0	0	4	124	3
TGGT1_260380_3	2541	4646	2674	1493	2591	129	9	2619	1955	3448	1599	1955
TGGT1_227650_8	3066	248	0	0	12	0	0	23	0	0	1	0
TGGT1_321360_2	2079	121	0	0	0	0	0	0	0	0	0	0
TGGT1_231210_4	4444	543	188	2	1	0	0	0	67	4	20	2
TGGT1_319640_7	3415	1231	0	2	35	30	0	44	27	11	155	27
TGGT1_235635_6	4928	304	0	0	0	3	0	0	0	0	0	0
TGGT1_314265_8	1606	358	0	0	0	0	0	0	0	0	0	0
TGGT1_250690_3	2570	1336	321	628	1	0	32	2	0	26	171	26
TGGT1_206380_7	3771	23228	78372	50245	53695	22837	266358	38476	9384	17093	46678	46678
TGGT1_310610_5	4516	946	9	366	9910	2	32	15179	0	4007	5094	366
TGGT1_204410_7	3109	3930	11162	7575	1843	705	2481	954	9696	1294	13615	2481
TGGT1_235470_10	4226	417	1	1	11	3668	0	191	2	0	14	2
TGGT1_239070_8	5845	4091	658	2792	266	394	1768	933	7	1056	706	706
TGGT1_229140_8	5032	982	54	1957	0	0	2338	7	0	326	20	20
TGGT1_286680_8	3825	791	0	58	0	1793	1	0	0	0	341	0
TGGT1_272710_3	1804	92	0	0	1	0	0	0	0	6	0	0
TGGT1_290920_6	2495	943	182	3255	910	186	0	3	31	569	5	182
TGGT1_320120_2	1796	2567	0	14	3	0	0	235	0	0	0	0
TGGT1_266830_2	2543	1971	7	7963	217	0	1	124	0	15723	284	124
TGGT1_315885_5	1720	209	0	1	1	1	0	0	207	0	11	1
TGGT1_271740_2	2947	133	0	0	2	0	0	0	0	0	0	0
TGGT1_227660_3	1563	91	1	21	0	0	0	0	0	2	0	0
TGGT1_235980_4	2196	73	0	0	0	15	0	0	0	2	0	0
TGGT1_309590_4	3200	3853	686	1072	3105	890	10	1595	439	95	6293	890
TGGT1_268280_1	3394	3546	1428	4147	2187	10990	24716	911	8	612	1300	1428
TGGT1_235550_6	2464	5993	17299	15273	3398	90903	40126	11036	121	4698	11427	11427
TGGT1_321310_4	1803	8	0	0	0	0	4	0	0	0	0	0
TGGT1_306620_5	3317	612	21	279	1	100	11	87	0	197	1451	87
TGGT1_223940_9	2671	588	4688	305	5	0	0	0	1	6	172	5
TGGT1_209450_5	3239	56	0	0	0	8	0	0	0	0	0	0
TGGT1_219300_4	2307	5350	827	2365	7034	3412	853	3022	228	1336	5004	2365
TGGT1_250790_10	3015	275	0	8	0	0	0	0	0	0	0	0
TGGT1_249800_6	3043	10061	3170	11522	4148	248	327	2874	1476	3172	3065	3065
TGGT1_301400_1	3270	291	0	1	0	0	0	0	0	6	0	0
TGGT1_286240_9	7668	4066	63	2376	2848	10	2370	1	44	69	2	63
TGGT1_319640_6	3130	80	0	0	1	1	0	0	0	0	0	0
TGGT1_309870_7	3244	246	4	11	11	16	5	0	26	0	42	11
TGGT1_244380_9	3032	146	0	0	9	1	0	0	0	19	0	0
TGGT1_290960_6	1626	738	120	481	42	0	0	0	4	0	33	4
TGGT1_263420_4	2965	282	0	0	0	3	0	0	17	0	0	0
TGGT1_222070_4	2787	2942	1137	235	49	10	48	129	9	1628	0	49
TGGT1_234180_10	3286	9161	13641	12594	2071	7847	1677	13609	3685	17056	32036	12594
TGGT1_200430_3	3549	52	0	0	1	0	0	0	0	0	0	0
TGGT1_309870_4	3805	6635	2600	4084	33386	3446	7757	1347	902	5696	6221	4084
TGGT1_258360_7	1854	2	0	26	0	0	0	0	0	0	0	0
TGGT1_223640_6	1015	164	0	9	0	1	0	0	0	0	0	0
TGGT1_249260_2	2558	4	0	0	0	0	0	0	0	0	0	0
TGGT1_305860_9	2775	708	61	40	0	156	0	0	1	0	94	1
TGGT1_202420_5	3799	5566	9367	9252	2272	2212	544	469	2541	770	561	2212
TGGT1_264900_1	3268	54	0	0	0	0	0	0	5	0	0	0
TGGT1_255370_6	1933	6	0	0	2	8	3	0	0	1	2	1
TGGT1_263085_9	1150	113	0	0	1	0	0	0	0	0	0	0
TGGT1_262730_5	4508	29878	35868	27188	36085	4595	8384	97495	16328	15226	87365	27188
TGGT1_266470_3	2906	5514	1795	14645	5434	801	718	2811	1055	1266	15755	1795
TGGT1_219120_6	3346	3452	890	10792	1071	3374	409	2218	41797	2070	1659	2070
TGGT1_209250_5	4985	1142	5	312	31	21	0	34	0	0	252	21
TGGT1_265020_3	2440	945	11	66	2509	7241	76	14311	80	1088	588	588
TGGT1_210300_9	3471	179	0	0	0	0	0	0	0	1	0	0
TGGT1_210810_10	2090	1986	288	1591	1378	71	216	6583	6547	136	1017	1017
TGGT1_214740_6	1158	1	0	0	0	0	0	0	0	0	0	0
TGGT1_286240_2	2099	6184	3023	2100	724	1226	5817	3275	6776	9191	7994	3275
TGGT1_257750_9	2744	1198	315	52	229	8	1380	17	138	1	22	52
TGGT1_222070_1	3179	5614	6982	3798	19639	1624	10797	508	2640	2744	782	2744
TGGT1_285730_5	2851	1243	450	19	0	7	2678	8	0	44	65	19
TGGT1_213730_9	1768	596	3357	56	149	113	51	6	774	556	240	149
TGGT1_262730_10	4333	3038	3646	2552	6146	620	1775	3383	1163	8578	1738	2552
TGGT1_312520_4	4514	4068	212	421	222	3715	38	1144	295	3775	5404	421
TGGT1_271610_7	2810	1254	1085	1692	291	527	223	2392	4	50	4268	527
TGGT1_214740_4	4094	3913	664	3705	6417	318	369	907	3426	255	758	758
TGGT1_246690_1	2655	17	1	0	0	0	0	0	0	0	0	0
TGGT1_210781_10	1304	452	333	940	0	8	0	0	0	43	122	8
TGGT1_462965_4	2905	30	123	0	1	0	0	20	0	0	18	0
TGGT1_209450_1	1743	4	0	0	0	0	0	0	0	0	0	0
TGGT1_212250_1	3737	1106	190	101	69	100	224	224	65	48	383	101
TGGT1_223640_7	3097	27	2	0	0	0	0	0	0	0	0	0
TGGT1_244540_3	3724	5670	742	7770	618	842	916	6292	558	35283	1306	916
TGGT1_218580_6	2910	17	0	3	0	0	0	0	0	0	0	0
TGGT1_203820_7	3480	4526	769	1520	18769	1884	2182	674	1462	2193	2975	1884
TGGT1_286800_3	1749	4332	946	5372	18096	696	221	10165	1554	3903	23166	3903
TGGT1_291820_1	3106	652	0	1	0	0	0	0	3523	145	20	0
TGGT1_278830_10	2115	2048	0	2	0	2	2	0	6	7	0	2
TGGT1_258740_10	2404	960	0	1553	230	11	0	0	90	0	148	11
TGGT1_248680_4	1673	449	0	164	1	194	32	304	15	29	1	29
TGGT1_227660_7	4352	8198	714	12618	3285	310	880	14921	86	492	700	714
TGGT1_305290_4	3181	38	0	0	0	0	0	0	0	1	8	0
TGGT1_222070_8	3016	24	1	0	0	15	0	0	0	0	3	0
TGGT1_254450_1	3357	191	0	0	0	0	0	14	0	2	0	0
TGGT1_278770_2	2632	58	0	0	0	0	0	0	0	0	651	0
TGGT1_236660_5	2499	1813	659	311	32	0	0	53	0	71	563	53
TGGT1_266920_7	2579	6414	1132	914	3263	317	1528	178	839	1897	1129	1129
TGGT1_286130_9	2136	813	284	0	6	12	0	4	0	279	1135	6
TGGT1_222240_8	2354	2887	1924	2519	460	2854	2712	1112	0	333	521	1112
TGGT1_233870_8	3748	1047	0	19	189	0	1	13	39	7	8	8
TGGT1_310420_5	4838	6230	350	4831	332	145	2057	1197	5200	147	845	845
TGGT1_254450_7	2500	5043	5465	1937	2527	19654	6128	323	1412	9856	832	2527
TGGT1_267710_2	3654	3356	21	6	38	7	202	0	3847	5	4	7
TGGT1_217400_8	2271	1259	0	503	224	793	78	222	0	1397	197	222
TGGT1_218720_10	2317	25	0	1	0	1	0	0	0	0	0	0
TGGT1_234180_2	2101	3172	5470	74833	1101	1075	623	14294	450	26615	18862	5470
TGGT1_209030_7	1439	17	0	0	4	0	0	0	0	0	0	0
TGGT1_321310_7	3060	4845	0	23	0	0	16	4	0	1	0	0
TGGT1_306220_7	4515	147	1	0	0	0	0	0	0	0	74	0
TGGT1_217400_5	2777	254	0	3	0	5	0	0	0	0	0	0
TGGT1_300110_2	2930	1120	4587	345	144	13	269	498	0	1823	258	269
TGGT1_318210_1	2795	502	0	154	24	0	0	0	0	0	1	0
TGGT1_310760_3	2105	2546	1459	708	4325	38	12614	97	0	302	5847	708
TGGT1_220890_3	3112	11695	6044	14531	309418	1598	11290	12541	2700	10475	29481	11290
TGGT1_202420_10	2326	94	1	25	0	1	0	0	0	0	0	0
TGGT1_258360_3	2147	6	0	0	1	1	0	0	0	0	0	0
TGGT1_309870_10	6667	3498	282	532	346	476	67	476	425	308	702	425
TGGT1_278470_4	1828	11	0	0	0	0	0	0	0	0	0	0
TGGT1_292110_10	2621	690	0	0	0	0	0	0	35	0	0	0
TGGT1_272500_10	5156	1502	1945	2848	4609	4641	193	7595	0	5	4	1945
TGGT1_236920_9	5152	57	0	0	0	16	0	16	0	4	0	0
TGGT1_294800A_10	5345	522	0	0	1	0	0	0	0	0	0	0
TGGT1_266920_10	3057	6728	7084	2853	11584	1831	772	1841	168	1539	1011	1831
TGGT1_290920_10	3535	2112	1684	140	9	25	114	201	8630	2077	512	201
TGGT1_255370_9	2174	16	0	0	0	0	0	0	2	3	3	0
TGGT1_219640_5	1065	118	0	0	6	1	0	2	0	0	2451	0
TGGT1_242090_4	3175	1429	307	524	130	245	8	179	0	7	4195	179
TGGT1_224210_7	2761	179	0	0	0	0	0	0	0	0	0	0
TGGT1_206300_1	1776	438	0	7060	0	0	0	0	0	31	227	0
TGGT1_271610_1	3696	1390	0	0	136	37	0	0	1	27	154	1
TGGT1_203610_6	1140	13	0	0	0	4	0	0	0	0	0	0
TGGT1_243250_10	2804	15	0	0	17	0	0	0	8	3	2	0
TGGT1_290910_2	3282	2623	3482	308	631	3807	176	3332	62	280	7085	631
TGGT1_244540_7	1567	91	0	0	0	13	0	0	0	0	0	0
TGGT1_255370_5	2565	10	0	5	0	0	0	1	0	0	1	0
TGGT1_264030_1	2476	6	0	0	0	9	0	0	0	0	0	0
TGGT1_235550_4	5225	864	56	48	25	0	0	2338	6	23	15	23
TGGT1_249710_1	3735	477	0	2	0	0	0	0	0	0	0	0
TGGT1_249260_4	1907	393	77	0	0	0	0	73	0	0	0	0
TGGT1_247300_9	2570	2129	396	237	46	228	18	41	264	358	237	237
TGGT1_214575_1	1260	8097	3158	1803	5721	141	714	1063	494	464	2188	1063
TGGT1_280560_7	2073	677	2	1	13	14	7	13	8	0	769	8
TGGT1_228150_1	2647	39	0	0	0	9	0	0	1	0	0	0
TGGT1_280700_10	3074	539	3	0	321	135	0	0	0	20	0	0
TGGT1_315885_7	3035	34	17	11	0	1	0	0	0	0	0	0
TGGT1_235635_3	2173	8725	2270	7041	416	479	6	14986	15	1930	2314	1930
TGGT1_201250_1	5028	10	0	6	1	0	0	0	0	0	0	0
TGGT1_291820_5	6030	17	0	27	0	0	0	0	0	0	0	0
TGGT1_320690_10	4681	571	0	0	0	1	14	104	0	0	0	0
TGGT1_271120_2	4028	14	0	0	0	0	0	0	0	0	0	0
TGGT1_294280_2	4096	45	0	0	0	1	0	0	0	0	31	0
TGGT1_277870_1	3966	20	0	0	0	0	0	0	0	0	0	0
TGGT1_285730_3	3406	1110	1	0	0	0	0	0	0	0	0	0
TGGT1_226060_7	2734	19	0	0	0	0	5	0	0	0	0	0
TGGT1_301400_2	2299	36	0	0	0	0	0	0	0	0	0	0
TGGT1_210781_5	3438	377	0	0	0	3	0	0	0	0	0	0
TGGT1_213060_10	1873	4	0	4	0	0	0	0	0	0	0	0
TGGT1_236070_3	1560	1045	0	0	43	15	3	924	0	0	34	3
TGGT1_274100_6	2074	1195	114	146	2	0	59	74	0	12	90	59
TGGT1_223855_2	3770	1076	780	16	246	102	0	0	1	30	167	30
TGGT1_299670_2	2897	22	0	0	1	0	0	0	0	1	0	0
TGGT1_236070_7	1955	11	0	0	0	11	0	0	0	0	0	0
TGGT1_224210_4	1988	10	0	0	0	0	2	0	0	0	0	0
TGGT1_233430_1	4666	22	0	0	0	0	1	0	0	0	0	0
TGGT1_212250_5	3265	87	0	0	0	0	3	0	0	0	2	0
TGGT1_202420_4	1896	100	1	0	0	1	0	0	0	0	0	0
TGGT1_269740_3	2439	0	5	0	0	0	0	0	0	26	0	0
TGGT1_245610_3	2480	520	0	2	0	0	5	0	0	0	1	0
TGGT1_263420_1	2659	310	0	0	0	1	1	7	0	0	0	0
TGGT1_311100_6	2157	2442	136	1	3	19	0	79	772	102	257	79
TGGT1_277080_1	1544	92	0	0	12	0	0	0	0	0	0	0
TGGT1_304630_4	2039	17	0	0	0	0	0	0	0	33	0	0
TGGT1_247300_2	2700	907	0	74	1	174	0	2	0	31	0	1
TGGT1_278130_2	2304	81	0	0	0	0	0	0	0	0	0	0
TGGT1_300220_1	2487	326	0	1	0	0	0	0	0	0	0	0
TGGT1_271120_10	2431	6	0	0	0	0	0	0	0	0	0	0
TGGT1_250790_6	5178	4771	180	3	2119	161	290	22	9780	582	41	180
TGGT1_312570_2	5278	47	1	28	4	2	0	0	0	0	0	0
TGGT1_247300_6	2551	10954	2017	47169	1621	619	61548	27201	187	682	4635	2017
TGGT1_320120_6	5549	6032	263	689	1107	137	75	585	598	1246	4250	598
TGGT1_301400_5	3045	2733	44	840	0	22	2	54	1	14928	20	22
TGGT1_210300_4	2042	164	0	0	0	0	0	0	0	0	0	0
TGGT1_318760_2	7867	3516	6	1560	251	0	26	66	20	62	88	62
TGGT1_214800_4	4405	5594	4046	7079	5997	3929	289	862	20	1356	2265	2265
TGGT1_219300_9	3556	4504	1047	6013	3354	8840	116	1918	4036	2581	9380	3354
TGGT1_212250_7	4595	468	0	0	0	0	0	0	0	1	0	0
TGGT1_310170_4	4528	1302	0	14	0	51	22	4	0	0	1	1
TGGT1_240070_9	4831	6367	95296	43312	104110	5200	5527	8033	4649	4053	9716	8033
TGGT1_223940_3	5490	23	0	0	0	2	21	0	0	0	0	0
TGGT1_290640_10	3091	1328	21	13878	0	0	0	1045	4138	0	16	16
TGGT1_271740_8	4422	981	693	98	111	495	19	918	416	221	400	400
TGGT1_205130_2	5608	13	0	21	1	0	0	0	5	3	0	0
TGGT1_236070_9	2811	1376	817	0	0	0	22	95	0	198	0	0
TGGT1_290910_9	5386	1535	6	49	0	0	517	89	3	0	2	3
TGGT1_288550_2	1506	326	0	0	1	8	3	0	0	0	34	0
TGGT1_209250_8	4739	1430	65	24	26	32	27	127	12	15	157	27
TGGT1_316220_2	8990	1716	55	206	108	54	0	13	42	30	631	54
TGGT1_269740_6	3506	2704	2172	509	36	315	83	427	0	3	730	315
TGGT1_462965_2	2851	7	0	0	0	0	0	0	0	0	17	0
TGGT1_229140_1	3041	3218	213	57073	153	40	626	59	0	8546	233	213
TGGT1_315700_8	2507	1794	18	2397	0	0	0	0	139	450	27	18
TGGT1_295450_2	2650	843	13	0	7	0	0	180	0	1	162	1
TGGT1_278870_8	2922	39	0	0	0	0	0	0	1	0	1	0
TGGT1_311750_3	3188	512	0	3	0	1	0	0	0	0	0	0
TGGT1_281630_7	3084	1530	5981	31	1	4	0	6	0	115	1073	6
TGGT1_315885_10	2357	37	0	0	0	0	1	0	2	0	0	0
TGGT1_209440_3	2177	8	0	0	0	0	0	0	1	14	0	0
TGGT1_213740_1	3325	1234	1	11	0	1	165	159	0	343	1133	11
TGGT1_203910_3	2100	7	0	0	0	0	0	0	0	0	36	0
TGGT1_243250_4	1881	2	0	3	1	0	0	0	0	0	0	0
TGGT1_272710_4	1684	692	233	0	304	0	6	60	0	0	6536	6
TGGT1_265020_7	2333	36	0	0	0	0	0	0	0	0	0	0
TGGT1_208970_9	2577	3783	248	1787	234	8	3281	40	189	245	205	234
TGGT1_266830_10	2284	16	0	0	1	0	0	0	0	0	0	0
TGGT1_310802_3	3166	8	0	0	0	6	0	0	0	0	0	0
TGGT1_226060_3	2686	0	0	0	1	0	0	0	0	0	0	0
TGGT1_252510_7	2197	139	0	0	3	3	0	0	0	0	0	0
TGGT1_249350_9	2432	3244	50	881	1877	85	0	4368	1494	24	1122	881
TGGT1_297760_7	3302	635	9	1	0	44	0	533	8	223	0	8
TGGT1_239070_4	2270	22	0	21	0	0	0	0	0	0	0	0
TGGT1_209440_5	3324	2	1	0	1	0	0	0	0	0	0	0
TGGT1_248110_5	1839	125	0	0	2	0	0	0	0	129	0	0
TGGT1_240070_2	3188	18	0	0	15	5	0	0	15	0	0	0
TGGT1_244870A_4	3399	108	0	22	0	17	0	0	0	0	1	0
TGGT1_311470_3	2617	197	0	4	0	0	16	0	1	11	2	1
TGGT1_207430_5	3965	2196	17	1	1794	0	125	78	27	237	1584	78
TGGT1_312840_7	3323	282	0	0	0	0	20	0	0	0	0	0
TGGT1_261740_7	3452	2637	27	0	85	0	46	0	142	0	0	0
TGGT1_257100_4	2382	102	0	10	1	436	0	0	0	0	0	0
TGGT1_207920_2	2031	1275	134525	187	805	9	1	54	98	0	152	98
TGGT1_318480_3	2795	228	0	3	0	0	0	0	0	0	0	0
TGGT1_220320_6	2674	4108	4586	451	1159	391	2710	548	401	114	805	548
TGGT1_264900_4	2606	1	0	0	0	0	0	0	0	0	0	0
TGGT1_219640_7	2494	224	84	0	9	12	1	1	1	0	2	1
TGGT1_290200_7	2681	147	84	2	0	0	5	0	0	0	0	0
TGGT1_271120_7	2548	49	0	0	0	0	0	0	4	0	0	0
TGGT1_209250_6	1813	454	18	0	0	18	0	148	0	10	0	0
TGGT1_233695_5	1842	786	652	0	242	1	0	195	0	0	144	1
TGGT1_234350_2	2084	739	65	0	1	0	0	1	0	0	0	0
TGGT1_315885_4	2529	5	0	2	0	0	0	0	0	0	0	0
TGGT1_278530_1	1628	203	0	0	1	0	0	0	0	0	1	0
TGGT1_259700_10	1439	361	33	4	123	0	0	0	0	0	0	0
TGGT1_264030_6	4950	2745	1346	944	908	197	99	9470	67	80	140	197
TGGT1_227970_4	3576	37	1	10	0	4	0	0	0	0	1	0
TGGT1_312840_1	3030	282	1	1	0	0	0	0	0	4	0	0
TGGT1_249350_10	4492	2380	0	79	78	845	6	3	5576	155	300	79
TGGT1_309590_7	2888	6417	401	3843	2212	785	52	1915	330	3365	3041	1915
TGGT1_278130_10	2484	220	0	107	43	0	0	50	6	0	80	6
TGGT1_281630_9	4493	1681	198	152	4	1	12213	144	19	10	1	19
TGGT1_297880_9	3301	4246	143	207	142	54	9	12	35	128	521	128
TGGT1_290160_8	7012	33	0	0	1	18	0	0	2	1	0	0
TGGT1_228150_2	3126	216	4	0	7	0	0	0	0	0	0	0
TGGT1_312840_2	2319	82	0	8	0	1	0	0	0	0	0	0
TGGT1_259700_4	3163	4385	4362	27435	1952	627	809	3233	1314	1232	1542	1542
TGGT1_257100_8	3231	63	0	2	18	0	0	0	0	0	0	0
TGGT1_209440_9	2599	6148	5582	1230	1706	956	237	26891	810	11865	3066	1706
TGGT1_316220_7	8181	4740	566	14346	348	384	2	690	68	9460	1705	566
TGGT1_244870B_7	8561	5919	1411	2257	2746	199	439	1673	81	19362	1139	1411
TGGT1_219120_5	2849	132	675	0	0	0	0	17	0	0	24	0
TGGT1_297880_4	3638	448	1	59	83	26	1	1	1	129	24	24
TGGT1_219300_3	2337	130	85	28	0	0	0	0	3	0	9	0
TGGT1_203400_10	2813	470	764	356	14	11	173	10151	24	16	1797	173
TGGT1_208970_7	2253	3662	1423	268	270	263	1873	4911	974	4405	167	974
TGGT1_205250_10	2978	4530	2	22	46	72	9	24	16	4	67	22
TGGT1_286240_7	2525	5969	3482	6089	3596	4693	5286	35297	1900	3600	11465	4693
TGGT1_219300_10	4941	20304	14591	29375	29970	26743	9838	24182	6576	11116	59636	24182
TGGT1_240070_4	2055	6102	3782	29404	1268	756	1914	1564	1406	1918	2508	1914
TGGT1_297880_3	3157	99	0	28	0	0	3	0	0	41	0	0
TGGT1_205250_4	2835	1426	636	66	0	21	1	0	6	137	50	21
TGGT1_237280_6	2532	405	37	0	0	3	0	58	0	0	0	0
TGGT1_297880_2	2686	733	0	4	6	1	0	88	1	90	38	4
TGGT1_222800_10	8764	858	2	24	1	12	1	443	11	0	207	11
TGGT1_311470_1	5336	93	0	37	0	16	0	0	13	0	0	0
TGGT1_219120_8	1930	13	0	0	0	0	0	0	0	0	0	0
TGGT1_253130_5	2725	77	0	17	0	2	0	0	0	0	0	0
TGGT1_262730_6	5949	937	369	1107	71	53	10268	0	495	340	297	340
TGGT1_315280_4	3664	288	0	128	118	39	0	5	498	11	123	39
TGGT1_201840_1	1999	8001	9336	15602	5813	275	1224	12273	122218	16917	6756	9336
TGGT1_249800_1	2041	0	0	0	0	0	0	0	0	0	0	0
TGGT1_286130_1	2980	4695	8034	2385	2822	1973	2731	30532	205	2970	45862	2822
TGGT1_306220_8	5029	3668	0	26	15	0	16	0	0	0	0	0
TGGT1_252510_9	3016	3804	2066	3227	3189	8179	9848	2589	675	1461	400	2589
TGGT1_209030_8	2888	1	0	0	0	0	0	0	2	3	0	0
TGGT1_255370_4	5024	21	1	0	0	2	0	1	0	0	0	0
TGGT1_253130_3	3417	231	0	0	6	1	0	103	0	22	0	0
TGGT1_268280_4	3694	4204	41	673	1096	2078	6877	593	1027	38	246	673
TGGT1_209030_10	4775	141	0	239	1	1	1	7	0	0	0	1
TGGT1_293710_2	4963	1218	1063	42	102	53	112	23	89	43	2333	89
TGGT1_272640_5	2705	1992	4798	13887	2046	1139	20443	3425	415	564	2804	2804
TGGT1_235635_4	4334	8063	15108	4340	987	2022	1788	9380	2658	3737	18155	3737
TGGT1_206300_3	2755	14727	2460	23365	6603	220	1193	6721	514	1883	9424	2460
TGGT1_240250_7	7156	3530	588	3302	7292	432	2	18267	647	248	12226	647
TGGT1_229140_2	2947	7166	17837	11172	2587	6294	13729	6749	3770	7523	8719	7523
TGGT1_305790_3	2821	986	196	3	7	2	0	0	4	15	136	4
TGGT1_210300_1	3169	29	8	0	0	0	0	0	0	0	0	0
TGGT1_262960_1	4074	6205	15882	4987	46370	967	798	24771	2352	7384	4464	4987
TGGT1_258780_7	3185	1957	34	157	27	0	147	690	33	79	78	78
TGGT1_224210_6	3855	6434	1110	6057	5300	301	963	5971	1209	2522	8474	2522
TGGT1_290300_5	3693	1679	107	3168	1	1	81	17	0	437	25	25
TGGT1_280660_8	5607	3950	649	3389	371	22	250	2017	1263	2588	320	649
TGGT1_274180_8	3700	5298	12992	24834	8508	1390	8557	3210	6327	89869	12117	8557
TGGT1_259840_2	3566	3475	159	144	174	7	143	847	172	105	2	144
TGGT1_278770_1	3359	714	0	53	111	255	303	0	291	9	264	111
TGGT1_227780_4	4732	580	0	0	0	0	3	0	0	0	1	0
TGGT1_215440_1	4725	9693	11313	16036	4351	21940	2739	55800	25511	16393	6361	16036
TGGT1_210781_1	1719	33	0	0	0	0	0	0	0	0	0	0
TGGT1_245720_7	3633	759	395	193	706	17	190	254	0	52	804	193
TGGT1_231210_3	6452	8986	1194	3812	186	166	118	3698	537	3763	1061	1061
TGGT1_281610_1	3359	505	192	1	0	7	0	0	0	0	0	0
TGGT1_280560_1	5465	2864	1906	68	0	253	343	0	17	94	542	94
TGGT1_214740_3	1813	845	0	12	0	6	0	0	0	42	1	0
TGGT1_209250_9	2612	1161	176	3	123	57	1	54	81	54	2341	57
TGGT1_280700_1	3334	137	16	17	37	0	0	9	0	0	0	0
TGGT1_262960_2	5009	28	1	0	3	14	0	0	0	28	0	0
TGGT1_261980_9	5088	1449	12	3163	198	6997	0	140	1	182	2184	182
TGGT1_249710_8	3946	760	0	0	16	0	2	0	3	71	112	2
TGGT1_318760_7	2507	1334	169	263	115	114	15	260	13	57	71	114
TGGT1_216750_6	3289	1288	0	1903	26	141	11	174	18406	174	103	141
TGGT1_305290_9	3504	19	16	1	3	2	0	0	0	0	0	0
TGGT1_228150_4	6814	59	2	0	0	25	0	0	0	0	6	0
TGGT1_262960_5	3360	8790	4461	10675	26278	290	213	11105	1327	9989	5299	5299
TGGT1_290300_1	6157	10029	22625	35803	16035	1131	30510	8263	905	2864	27194	16035
TGGT1_236920_8	2064	125	0	0	0	2	0	0	0	0	0	0
TGGT1_219300_2	2656	7297	8182	6327	7947	752	1468	9322	42266	12051	38535	8182
TGGT1_306620_6	6022	7231	3517	12268	4950	873	628	3352	377	1939	1330	1939
TGGT1_211640_10	2534	44	0	0	0	6	1	0	2	0	2	0
TGGT1_249550_1	3741	140	0	1	0	0	0	0	0	0	0	0
TGGT1_201140_9	4784	1794	105	434	57	50	11	33	2	74	124	57
TGGT1_310740_4	4158	11182	9454	7052	2640	5755	1330	7969	646	4039	3239	4039
TGGT1_227948_7	3152	9358	41486	12924	3439	2403	393	14497	493	5153	2959	3439
TGGT1_305790_1	3423	3488	218	268	45	1	0	250	7	277	1447	218
TGGT1_203540_7	2676	413	0	2814	1	5	0	74	22	0	233	5
TGGT1_280560_6	2659	472	0	0	0	0	0	1	0	0	0	0
TGGT1_233870_4	1422	3506	6104	5625	4276	13781	25301	834	638	1370	12536	5625
TGGT1_232310_5	2383	638	0	76	0	0	0	0	54	0	15	0
TGGT1_245720_6	1364	182	0	1	134	0	0	667	0	676	0	0
TGGT1_240070_8	4055	5188	10556	14080	1804	49831	343	22319	345	13052	17254	13052
TGGT1_203380_5	2425	86	0	8	9	0	0	0	0	0	0	0
TGGT1_249260_1	3285	6	0	1	0	0	1	10	0	0	0	0
TGGT1_226780_6	3277	20	0	19	0	0	0	0	0	0	1	0
TGGT1_249260_10	2976	7	0	0	0	0	0	0	0	0	0	0
TGGT1_204410_9	3630	1944	270	1113	0	0	207	301	352	450	1300	301
TGGT1_235635_2	5573	1741	839	4354	40	174	106	152	0	8	628	152
TGGT1_246690_9	2147	32	0	0	0	0	1	0	0	0	2	0
TGGT1_265310_3	3198	35	0	2	0	0	0	0	0	0	0	0
TGGT1_319560_7	2844	4258	182	600	35	28	64	50	2	66	481	64
TGGT1_265090_5	3939	2039	1802	1	116	16	38	378	4	241	55	55
TGGT1_273905_6	3569	2784	639	186	477	4439	24	1707	772	223	449	477
TGGT1_214740_1	2514	2	0	0	0	0	0	3	0	0	0	0
TGGT1_203380_8	4141	3864	11988	1179	445	6431	921	5570	2695	4581	504	2695
TGGT1_289970_4	4364	4537	4467	23549	1694	1729	974	32257	982	9914	3837	3837
TGGT1_248110_6	2211	295	0	4	0	0	1	0	228	0	0	0
TGGT1_290160_3	8942	532	5	35	27	1	0	0	9	1	12	5
TGGT1_243610_9	3183	23	0	0	0	3	0	1	0	5	1	0
TGGT1_310610_3	13665	13236	3792	16869	12685	2528	11837	28916	161037	12096	12638	12638
TGGT1_319620_6	6232	2039	202	73	128	0	41	110	6	16	12	41
TGGT1_245720_9	7799	3016	232	503	53	7791	86	1066	2	2351	3432	503
TGGT1_315700_2	4458	475	2588	5	7	3	18434	28460	0	65	293	65
TGGT1_259840_5	6002	1925	878	1295	1988	3	44	28	0	308	293	293
TGGT1_265390_2	8858	2868	365	26	857	635	101	1730	122	174	143	174
TGGT1_261500_4	3653	3648	1620	3266	10450	1161	1716	13007	2444	27680	3635	3266
TGGT1_314265_9	5268	2375	1055	4259	3256	967	3216	1738	1204	1549	3253	1738
TGGT1_260380_6	6613	1149	0	372	19	0	20274	249	2	390	6	19
TGGT1_213060_3	6039	384	2	6	1	1	1	44	0	0	0	1
TGGT1_209250_1	5508	821	166	2203	47	16	1276	318	4	6352	89	166
TGGT1_261980_2	5335	1114	622	0	9	2	0	51	9	985	9	9
TGGT1_219300_1	4476	3896	2155	7215	2579	78	233	663	114	15274	1518	1518
TGGT1_216190_2	4204	10344	39541	15416	2862	8413	2797	12809	5814	4356	7758	7758
TGGT1_248110_7	7904	3307	109	7	0	15	844	0	2	4410	23	15
TGGT1_286800_6	4854	2573	1607	1249	276	404	506	1596	0	883	111	506
TGGT1_214800_1	5459	2620	102	4407	71	65	18	217	910	5399	302	217
TGGT1_306220_2	5006	8094	47	263	176	257	21	69	11	46	718	69
TGGT1_248110_1	7113	508	2	4	39	6	0	23	0	0	0	2
TGGT1_278130_8	3201	59	1	0	0	0	0	0	0	0	9	0
TGGT1_280560_5	3438	731	159	0	0	32	0	7	0	0	41	0
TGGT1_216190_5	10753	20093	23840	27935	28835	9395	28011	115739	3184	12072	27892	27892
TGGT1_213060_9	4722	2198	201	1338	64	24	56	224	900	1316	543	224
TGGT1_312560_5	4243	149	0	0	0	0	0	0	0	0	0	0
TGGT1_236660_8	3618	2686	505	650	6108	73	15164	349	0	630	1638	630
TGGT1_318210_10	5504	1387	1221	22267	423	1522	26	452	13	1235	9053	1221
TGGT1_211640_3	4321	2496	296	44434	429	437	2127	3318	1018	365	912	912
TGGT1_208970_3	6036	3389	1500	7480	1146	1663	1783	30186	7	5425	2468	1783
TGGT1_270060_8	3410	14499	12067	9548	14392	22549	1494	11813	3668	4038	15728	11813
TGGT1_222800_6	3552	63	0	9	0	0	0	0	0	0	0	0
TGGT1_261660_7	5789	1953	553	836	768	29	215	71	12015	334	1671	553
TGGT1_274100_1	1887	49	0	0	0	4	0	0	0	0	6	0
TGGT1_267710_7	4947	931	305	702	891	83	1	11131	31	253	325	305
TGGT1_290640_4	3775	4080	6107	9586	17778	2009	2317	1617	326	317	4650	2317
TGGT1_203540_6	4143	2458	401	262	760	503	5	2735	232	3192	1644	503
TGGT1_290640_3	4250	4395	1000	598	2937	144	4846	4259	5525	5531	6259	4259
TGGT1_271120_1	5506	123	1	1	0	282	21	12	2	1	0	1
TGGT1_220160_1	2332	265	121	630	1	95	71	99	2923	85	0	95
TGGT1_225490_1	2558	4351	3287	56946	1243	443	500	815	24	915	5507	915
TGGT1_211640_4	2782	78	0	0	0	0	0	0	0	2	0	0
TGGT1_205130_7	3247	3564	9973	7598	1634	3437	197	1748	2941	466	83725	2941
TGGT1_216190_1	3382	2154	77	6	1	0	0	6	0	16	32	6
TGGT1_278130_1	3262	1065	242	417	17	8	0	0	0	98	26	17
TGGT1_305790_6	3615	1174	1018	33	69	0	2	1534	68	63	802	68
TGGT1_244460_3	2524	134	562	0	0	0	0	0	0	0	0	0
TGGT1_223640_3	5158	148	0	32	0	0	0	0	0	0	7	0
TGGT1_203610_1	3138	2460	75	0	113	96	1	14	0	110	143	75
TGGT1_290160_7	2147	17	0	0	0	14	0	0	0	3	0	0
TGGT1_290960_1	2403	2838	303	200	2450	9	7231	186	90	0	110	186
TGGT1_242090_9	3065	1862	354	1661	2299	2590	636	2067	817	336	1037	1037
TGGT1_313665_1	3000	6670	9357	26117	7875	8519	8524	15198	1768	8866	75124	8866
TGGT1_310170_8	2616	767	16	2	8	0	0	0	162	0	0	0
TGGT1_258740_1	3651	363	0	493	36	0	0	77	0	0	1	0
TGGT1_266830_9	2936	6638	72203	4762	69365	1043	25032	2088	1771	10616	14944	10616
TGGT1_208970_1	1417	487	401	30	256	54	71	246	20	47	24	54
TGGT1_254450_4	3248	1371	170	78	0	0	0	2	28	0	20	2
TGGT1_297690_9	2803	579	0	0	2	0	0	3	0	0	0	0
TGGT1_297690_4	4119	124	0	0	0	0	0	0	0	0	4	0
TGGT1_280560_3	4210	624	0	0	0	0	0	4	0	0	0	0
TGGT1_297690_2	5567	14	4	15	4	10	0	5	0	8	0	4
TGGT1_262730_2	2724	9	0	0	0	25	0	0	0	39	0	0
TGGT1_262730_9	3777	5035	1104	16052	13777	1367	389	3254	91401	17001	6968	6968
TGGT1_234350_6	2524	7098	2600	3500	2969	918	20931	9920	3316	1523	12438	3316
TGGT1_210300_3	3189	4678	1002	1306	9951	35116	130	39521	3206	3307	4198	3307
TGGT1_312560_3	4067	1629	389	187	1310	0	31	17	4	0	31	31
TGGT1_315280_1	2087	2769	1007	4010	1382	1850	135	179	3082	4455	1123	1382
TGGT1_265310_2	2974	866	0	11	0	12	0	0	0	172	67	0
TGGT1_264900_3	2702	177	0	0	0	0	0	0	0	0	0	0
TGGT1_244380_4	3881	62	0	26	0	0	1	0	0	0	6	0
TGGT1_299030_5	2220	1098	0	9	0	0	0	3	1	1	1	1
TGGT1_205460_2	2161	212	0	0	0	0	0	0	0	0	3	0
TGGT1_261740_3	2951	68	0	0	0	2	1	0	0	0	0	0
TGGT1_272710_1	3912	3968	242	1231	2946	24039	338	659	438	366	1792	659
TGGT1_233430_3	3709	4212	2875	16269	144	908	1863	2434	486	2730	663	1863
TGGT1_234490_5	3352	11430	4637	5566	23806	55749	499	28033	4416	3487	28780	5566
TGGT1_462965_1	3780	17	0	13	1	12	2	0	0	1	0	1
TGGT1_260600_10	8254	1382	0	12	1	40	0	1	65	2	0	1
TGGT1_203910_2	1737	3692	1137	407	2399	112	0	3131	9399	476	2252	1137
TGGT1_249260_9	4771	4737	157	1183	1222	22	85	6418	90	133	225	157
TGGT1_319560_5	4576	30	5	2	0	2	0	0	0	9	0	0
TGGT1_311470_4	2674	27	0	0	1	1	0	0	0	9	0	0
TGGT1_271120_3	2832	684	851	0	1	1124	19	0	102	237	1817	102
TGGT1_265390_1	2692	16	0	0	0	2	0	0	1	1	0	0
TGGT1_242090_1	3033	1621	787	813	148	923	8	371	0	1949	27	371
TGGT1_222240_1	3730	1155	0	1	3	119	550	0	0	353	78	3
TGGT1_211640_1	3248	507	12702	110	481	1	131	5	3	979	179	131
TGGT1_235550_9	1302	5	0	0	0	0	0	0	0	0	0	0
TGGT1_232310_10	1960	3104	8404	342	543	32	438	251	192	308	57	308
TGGT1_243430_10	5660	7282	5745	3980	3345	423	24	1705	1	2300	55887	2300
TGGT1_299670_3	4131	1767	7842	0	0	0	41	0	0	39	669	0
TGGT1_226470_10	2853	652	0	199	142	0	16	0	34	54	1	16
TGGT1_261660_2	4408	3445	16	53	0	3	8	0	0	30	0	3
TGGT1_304630_6	3846	20	0	0	0	0	0	1	0	0	0	0
TGGT1_231210_5	3039	3506	1346	388	630	875	125	1023	122	2595	14905	875
TGGT1_257750_8	2237	429	2	20	0	15	702	8	0	407	267	15
TGGT1_243430_2	4717	5233	2338	957	3625	883	406	2041	1015	13043	2670	2041
TGGT1_260600_5	3921	5400	96	25	379	9310	2	701	0	1865	4473	379
TGGT1_312520_1	2409	2126	184	189	0	0	0	61	2	0	183	2
TGGT1_280660_9	3035	318	14	77	3	1	0	0	0	17	0	1
TGGT1_218580_7	2983	182	0	125	0	1298	4745	0	1	0	23	1
TGGT1_214800_10	2007	797	6	0	0	0	0	343	0	0	1	0
TGGT1_271178_1	3881	9987	11223	382	4919	21233	12718	634	285	255	826	826
TGGT1_205000_5	3289	641	222	2835	150	136	0	0	1	117	65	117
TGGT1_312520_3	4772	4091	1084	789	681	155	380	184	32	250	639	380
TGGT1_271600_10	2239	3044	862	575	1465	5	575	794	17362	276	8	575
TGGT1_205250_2	4119	827	1	53	6	244	0	0	107	173	22	22
TGGT1_262730_1	2093	8368	2394	6116	4664	1915	8855	2317	10402	10379	28661	6116
TGGT1_309190_3	3060	1535	14	0	13	30	22	1	218	31	128	22
TGGT1_223640_4	2034	365	2664	1661	735	356	0	0	15	912	587	587
TGGT1_269740_7	2984	672	0	2771	81	4	1097	166	32	9426	148	148
TGGT1_204410_2	2458	451	0	0	2	6	0	1	0	0	0	0
TGGT1_223940_1	3972	493	1	0	0	3	1	1	1	8	0	1
TGGT1_204410_1	1868	13	0	0	0	7	0	0	0	6	0	0
TGGT1_312250_1	1755	3	0	5	0	0	0	0	0	0	0	0
TGGT1_218580_8	7019	18284	156203	31952	22236	42025	29622	79581	9461	15279	101577	31952
TGGT1_201840_2	5143	21	1	19	0	3	0	0	0	2	0	0
TGGT1_237260_3	3508	360	0	1	0	1	1	0	0	0	0	0
TGGT1_242090_6	2522	5079	4435	1632	784	324	5534	8045	876	5582	1816	1816
TGGT1_203690_10	1701	879	30	55	87	44	47	172	74	5	146	55
TGGT1_240660_2	2886	29	2	10	0	0	0	2	0	0	0	0
TGGT1_217400_6	4655	3802	2474	17960	13023	1008	43189	2012	114	856	1006	2012
TGGT1_319620_4	2503	1734	537	882	211	52	7	759	0	19	6934	211
TGGT1_225490_5	3164	1366	694	88	1	206	1486	1550	33	1278	301	301
TGGT1_462965_6	3158	64	0	0	11	0	1	0	0	0	0	0
TGGT1_226470_1	2881	5312	3862	4933	3127	278173	807	25050	272	12751	1413	3862
TGGT1_220890_5	3216	1719	2143	742	658	0	0	333	1199	1065	471	658
TGGT1_201250_9	2942	5537	379	1892	1135	8438	111	2083	15	832	7615	1135
TGGT1_232310_1	2519	1133	0	40	0	0	0	25	0	8	79	0
TGGT1_262760_10	4188	544	0	0	0	10	0	49	0	0	815	0
TGGT1_209450_8	3183	39	1	0	0	3	6	0	0	0	0	0
TGGT1_224210_2	2504	813	0	39	38	0	67	16	178	0	584	38
TGGT1_249350_8	3749	3764	4516	3079	1322	373	156	6031	61299	1864	15384	3079
TGGT1_225490_2	3059	1004	19	2	32	120	13	1478	11	161	0	19
TGGT1_200430_4	3514	5864	3322	5742	3600	915	760	2170	1274	2158	30628	2170
TGGT1_300220_4	1858	135	0	0	0	0	0	0	0	0	0	0
TGGT1_203540_4	2016	326	0	6	0	31	0	0	0	12	0	0
TGGT1_200430_2	3429	180	20	0	2	16	0	0	0	0	0	0
TGGT1_203910_5	3948	2830	2	481	529	51	1	1185	0	71	336	71
TGGT1_205250_8	1646	4152	820	52	52	309	0	0	18	139	445	52
TGGT1_260600_3	2526	50	6	3	0	0	3	0	0	0	0	0
TGGT1_248680_6	3343	734	0	0	0	0	0	0	0	0	8	0
TGGT1_227780_6	3353	995	190	43	541	31	42	611	0	87	123	87
TGGT1_261500_2	3014	753	454	35	163	0	1	465	208	11	3180	163
TGGT1_290300_7	2951	755	233	101	9	2	1	45	0	134	415	45
TGGT1_271250_10	4215	1398	828	765	1534	205	385	153	27	320	873	385
TGGT1_219640_2	2747	1948	11356	3941	322	765	761	53	3446	51	289	761
TGGT1_202760_1	2568	553	351	20	5	15	2378	42	132	0	6	20
TGGT1_206380_8	28	0	0	0	0	0	0	0	0	0	0	0
TGGT1_253770_4	2619	461	1	2	9	37	2104	16	2	68	14	14
TGGT1_261660_1	3727	5116	6402	20577	1046	6381	5	2892	2	9204	286	2892
TGGT1_261660_4	4286	1149	13	0	19	104	0	1	0	16	85	13
TGGT1_209450_9	8672	969	26	5628	482	33	0	2826	734	770	14870	734
TGGT1_214800_9	3158	2041	285	1805	211	1	8	1456	47	52	253	211
TGGT1_315700_6	2448	2277	191	1103	322	1146	3128	1302	1	51	15420	1103
TGGT1_200430_6	5027	8613	9796	9038	3860	585	1881	339176	24633	8057	8151	8151
TGGT1_200430_1	2751	3652	1271	11497	1826	107	1338	1140	79	7564	11101	1338
TGGT1_310610_9	2869	11699	11392	23608	16789	95481	32160	16921	1305	55693	47296	23608
TGGT1_219300_5	2939	552	90	995	121	0	0	116	2028	104	7	104
TGGT1_318480_4	2638	302	0	46	6	0	988	0	0	146	25	6
TGGT1_210300_5	2633	976	15	3	201	0	24	5	28	0	21	15
TGGT1_318760_9	2882	567	0	38	0	0	1	0	22	0	0	0
TGGT1_309590_2	2708	3046	1185	313	64	154	203	613	45	2003	4625	313
TGGT1_212250_10	1462	227	0	0	974	0	1	1	0	2	3	1
TGGT1_306220_1	4107	3	0	0	0	6	0	0	0	0	5	0
TGGT1_289970_6	2762	164	0	7	0	16	0	0	7	0	0	0
TGGT1_255370_3	2978	39	0	8	6	4	11	0	0	0	0	0
TGGT1_249260_3	2340	868	15	479	68	41	0	1	0	48	352	41
TGGT1_271600_4	1584	3	0	0	0	0	0	0	0	0	0	0
TGGT1_254450_9	4417	2378	154	648	761	0	125	1924	8	3405	1006	648
TGGT1_257500_1	2143	3636	369	2173	2048	2290	999	3008	121	1629	4281	2048
TGGT1_321310_9	2677	2580	0	0	0	1	0	0	0	7	0	0
TGGT1_311750_1	1210	45	0	0	0	0	0	0	0	1	0	0
TGGT1_286240_1	3745	7483	7546	15929	8700	742	2045	11380	3140	919	3425	3425
TGGT1_271600_8	5034	1586	58	1356	82	7	5412	114	0	1076	6	82
TGGT1_209030_2	4278	25	0	19	0	0	0	0	1	1	1	0
TGGT1_310740_9	1696	16	0	0	0	0	0	0	0	0	0	0
TGGT1_226470_5	4219	3815	339	4026	11148	300	2484	25627	2480	2313	8716	2484
TGGT1_235470_6	2926	53	5	12	0	3	0	1	0	0	0	0
TGGT1_277870_5	3135	217	0	9	0	22	1	1	0	0	0	0
TGGT1_216960_1	5488	5635	866	1080	316	797	908	4921	12278	3226	15875	1080
TGGT1_214800_8	2926	1736	1400	783	2846	2	10	3375	9	508	365	508
TGGT1_300220_3	2191	2040	1	0	0	15	0	0	0	0	1	0
TGGT1_222800_2	5470	13510	6121	15104	19270	10292	44619	35784	11880	21804	165775	19270
TGGT1_278870_9	4442	40	0	19	6	11	0	1	0	1	6	1
TGGT1_265020_5	5314	8898	1946	2684	8824	727	478	13503	290	988	2455	1946
TGGT1_319560_6	6426	24094	923	7812	1294	1974	337	1044	1562	4392	4531	1562
TGGT1_265310_4	2987	187	0	0	0	1	0	86	0	2831	2	0
TGGT1_294280_4	4966	7250	2716	28032	1650	469	2109	10553	791	6609	6572	2716
TGGT1_236240_1	1700	1171	9	413	248	1	9	0	1	9	15	9
TGGT1_226780_5	3712	2492	1038	410	4094	13	8	3165	44	2262	423	423
TGGT1_213740_6	4926	5072	5729	95837	1302	617	725	4043	148965	6056	23781	5729
TGGT1_249650_4	4333	619	4	3	290	119	0	0	0	12	0	3
TGGT1_222800_7	2590	2998	2083	1867	1552	362	224	6205	4092	1700	2917	1867
TGGT1_270060_2	4189	2202	357	568	9857	47	0	1545	7	669	2595	568
TGGT1_314265_5	3466	6851	1212	1754	5292	147	2215	64	25	490	1901	1212
TGGT1_281630_3	1208	3833	2954	4033	13326	43788	359	3703	49	24403	2769	3703
TGGT1_462965_7	2255	73	0	7	0	0	0	0	0	0	1	0
TGGT1_262760_1	2924	63	0	0	1	0	1	4	0	0	0	0
TGGT1_206300_7	2093	5337	4794	6551	2343	833	1164	2990	535	1458	6794	2343
TGGT1_253400_2	1570	3576	1731	2443	2917	3607	1767	667	10	159	2414	1767
TGGT1_203820_1	1397	26	0	0	0	0	1	0	0	0	0	0
TGGT1_242090_7	1819	994	0	264	0	54	9	28	54	95	5124	54
TGGT1_214800_3	2075	3625	4762	3599	945	93	2116	977	59	1658	521	977
TGGT1_257100_7	3226	868	141	1267	58	8	345	165	0	2209	9	141
TGGT1_201250_8	3305	7548	11895	6990	4521	10282	10259	13956	1249	3512	4158	6990
TGGT1_304630_1	1954	1011	3	1	17	0	0	38	0	0	10	1
TGGT1_243610_8	3655	1658	11684	3893	1098	37	1144	4287	266	1311	2887	1311
TGGT1_263420_3	2073	1278	56	9597	23	5	47	167	0	890	244	56
TGGT1_231210_1	4411	10066	76	114	130	17	19	767	5	19	309	76
TGGT1_235550_5	3469	47	0	0	0	0	0	3	0	0	0	0
TGGT1_203910_1	3676	35	0	7	1	0	0	0	0	0	2	0
TGGT1_319620_8	4320	3473	1710	1673	693	193	29327	2358	159	6890	2898	1710
TGGT1_258360_1	1674	8	0	0	0	0	0	0	0	0	0	0
TGGT1_249350_1	2365	503	4	45	421	0	1	0	0	0	3086	1
TGGT1_290160_6	1969	12	0	0	0	8	1	0	0	11	0	0
TGGT1_291820_9	3016	950	0	0	0	29	0	0	0	0	0	0
TGGT1_273905_5	2679	455	120	0	27	479	0	0	0	238	0	0
TGGT1_321360_1	2566	1319	38	13549	206	1078	91	113	306	697	313	306
TGGT1_266830_3	2965	804	7	41	115	106	0	1683	0	7735	120	106
TGGT1_217400_4	3538	548	120	1	4	2	0	17	76448	3	8	4
TGGT1_250790_1	3103	824	12	1	0	79	0	2	0	0	0	0
TGGT1_271600_3	2941	4206	2	2	0	38	8	18	1	128	98	8
TGGT1_253770_1	3958	1649	373	280	17	0	1	15	0	16	236	16
TGGT1_315280_5	3353	8672	4969	31531	5048	13028	28716	7780	7797	5469	17229	7797
TGGT1_203820_9	2395	8633	6567	4260	669	3153	168	2582	3183	9277	2143	3153
TGGT1_300220_7	1730	531	0	0	1	0	0	0	0	0	0	0
TGGT1_207430_7	1933	738	3613	2649	206	3	70	501	50	2	25	70
TGGT1_290160_9	2219	334	0	31	10	14	15	2051	0	100	1053	15
TGGT1_263360_2	2757	2588	4839	69	104	0	1	443	546	503	30	104
TGGT1_249550_10	3366	12881	161295	11643	19798	2555	3572	8481	3788	13878	23301	11643
TGGT1_299030_8	3294	4036	2261	1049	943	14	270	5945	0	1402	128	943
TGGT1_266830_5	3771	3001	18753	7671	2894	2142	1488	1030	4890	1108	22059	2894
TGGT1_249740_7	3121	1144	43	3451	421	7	0	1053	0	315	58	58
TGGT1_235470_4	3203	15	0	0	0	0	0	0	0	0	0	0
TGGT1_319620_1	3554	2339	850	1377	1255	62	111	171	26	309	718	309
TGGT1_236660_9	4182	4514	63166	2847	7200	870	807	3045	2069	10084	1955	2847
TGGT1_210300_8	3843	6292	2902	8387	1666	296	490	66	397	411	1914	490
TGGT1_223640_1	2456	2139	3661	2351	1134	8346	50	282	1010	100	1015	1015
TGGT1_276140_10	3016	58	2	3	0	0	0	0	0	0	0	0
TGGT1_249550_8	3106	1397	11088	130	87	47	55	15	44	498	207	87
TGGT1_297690_8	2253	293	2	0	0	31	1	0	0	0	0	0
TGGT1_271740_3	2163	5	1	0	0	0	1	0	0	0	0	0
TGGT1_294280_10	2300	5700	2002	2277	394	3713	182	1307	2208	1816	82725	2002
TGGT1_318480_9	3075	1751	1151	7282	1747	23	3146	540	1504	3457	24765	1747
TGGT1_221640_3	3324	2439	314	192	2	3	0	0	2012	169	38	38
TGGT1_290960_8	2867	869	1976	0	760	7	2	1	2	477	187	7
TGGT1_216750_3	2990	3935	133	868	1751	149	637	4954	596	8577	1905	868
TGGT1_261740_6	3747	10348	57834	7937	4875	38294	14551	4102	23145	3872	3535	7937
TGGT1_301400_4	1875	2568	171	109	22	5	0	102	434	15	20	22
TGGT1_277870_3	2651	700	0	0	0	15	0	0	0	0	0	0
TGGT1_219640_6	2755	2171	447	6683	4998	6488	12	4393	14	139	1019	1019
TGGT1_290160_5	2287	3006	374	5763	2221	882	497	2605	22061	11767	1567	2221
TGGT1_263085_1	1955	7030	1787	8329	3971	29241	460	7785	6116	4657	23821	6116
TGGT1_259840_1	1944	5	1	0	0	0	0	0	0	0	0	0
TGGT1_227780_5	1663	11	0	0	0	0	0	0	0	0	7	0
TGGT1_253400_10	2033	1119	98	987	362	17	27	508	14	54	53	54
TGGT1_233430_2	2591	1522	202	7996	309	12	5	0	0	28	9571	28
TGGT1_259700_1	1449	92	0	0	0	0	0	0	0	0	0	0
TGGT1_207080_6	3723	294	0	0	0	0	0	0	0	0	3	0
TGGT1_244380_10	2810	9	0	12	1	1	0	16	0	0	0	0
TGGT1_257100_9	1723	3650	1716	2700	526	717	17415	629	8	533	826	717
TGGT1_226060_8	2464	1488	214	2761	1282	9	16	677	1693	65	2002	677
TGGT1_247300_3	2804	3488	2512	1011	1664	84	490	2246	4567	656	1417	1417
TGGT1_315885_3	2010	0	0	0	0	0	0	9	0	0	0	0
TGGT1_312560_1	2393	10	1	0	0	1	0	0	0	0	0	0
TGGT1_222240_3	1843	3105	1923	536	4516	331	79	71	2	2453	801	536
TGGT1_274100_10	1996	888	1	1865	4052	5	1	23315	391	8	0	8
TGGT1_244460_5	2894	1812	34	629	371	29	12888	80	0	120	24	80
TGGT1_305790_2	1345	5635	1221	2974	2167	485	1374	6957	5843	15336	2219	2219
TGGT1_309190_8	4041	1612	2051	2269	22	71	33	64	31	320	14	64
TGGT1_249350_4	2884	1637	628	4941	1281	1564	247	274	42	754	5319	754
TGGT1_243250_2	6738	29	19	17	6	6	0	3	0	0	0	3
TGGT1_290920_7	5133	4598	1388	3593	672	457	18893	178	572	2488	2322	1388
TGGT1_245610_5	1263	596	2383	2777	64	10	317	590	50	8	26	64
TGGT1_203820_4	6660	3477	34	709	679	1160	23	12	2057	938	8099	709
TGGT1_253400_9	5489	1921	19	5930	2663	2152	184	98	329	426	307	329
TGGT1_293710_3	7239	8321	2855	18411	5771	1528	69790	4833	4224	2460	19161	4833
TGGT1_222240_10	5225	8217	26136	11922	12516	1000	8791	23674	6920	52560	48771	12516
TGGT1_286800_1	4133	2144	371	301	300	174	6	0	1	221	12064	221
TGGT1_233870_1	2675	14939	40676	8452	30106	11888	2501	5817	5221	7651	51758	8452
TGGT1_299030_1	3830	3782	2003	2390	295	316	102	6227	1395	909	409	909
TGGT1_203690_3	3108	177	0	16	0	29	155	0	1	0	0	0
TGGT1_239070_9	7346	6873	1397	819	3145	155	383	2934	146	2867	2487	1397
TGGT1_244540_2	4001	2347	493	2815	4132	232	907	2254	349	189	26156	907
TGGT1_226470_6	3494	70	0	0	0	1	0	0	0	4	1	0
TGGT1_290920_4	5009	97	0	0	0	4	0	0	0	0	0	0
TGGT1_265090_1	3055	3801	9283	6617	420	280	57	2925	3452	671	2621	2621
TGGT1_315280_10	2426	1354	0	1592	1259	17	0	50	1	0	74	17
TGGT1_215440_3	3353	8083	86066	7838	6914	419	4243	69007	22306	9979	88730	9979
TGGT1_266830_6	3542	6061	962	2950	167	236	1212	6402	154	264	718	718
TGGT1_234180_5	3	0	0	0	0	0	0	0	0	0	0	0
TGGT1_227660_8	2734	745	0	675	185	40	196	1	19	682	795	185
TGGT1_304630_5	2586	2245	222	2276	9568	869	790	197	7	310	121	310
TGGT1_263360_3	2812	8911	6667	3479	4600	619	20	1206	1498	571	2676	1498
TGGT1_266760_1	3553	1030	194	3843	650	106	112	33	0	661	196	194
TGGT1_278870_1	1463	7	0	12	0	0	0	0	0	2	0	0
TGGT1_276140_1	1546	65	0	0	0	0	0	0	0	0	5	0
TGGT1_265020_9	1826	282	0	0	0	1	2	27	0	0	1	0
TGGT1_263085_3	2510	1090	0	365	5253	213	8	7937	9	44	190	190
TGGT1_225490_3	2778	616	18	2408	1	24	260	4081	0	143	123	123
TGGT1_462965_5	2090	34	1	0	0	1	0	4	0	18	9	1
TGGT1_243430_4	2236	2367	1121	910	736	2640	38	2485	1085	49	797	910
TGGT1_200430_7	2052	804	204	5	32	28	0	0	0	0	0	0
TGGT1_205000_3	3166	2596	1853	910	6004	6544	58	1220	11	5295	6075	1853
TGGT1_286240_3	2830	8307	78476	16282	7798	1686	1192	12054	4051	10300	4874	7798
TGGT1_218580_9	2214	595	13	84	37	913	7	413	0	9	890	37
TGGT1_280660_10	2589	10	0	0	2	0	0	0	0	0	0	0
TGGT1_245720_1	2881	4525	2287	2793	582	465	507	11087	385	1180	6263	1180
TGGT1_233430_8	2384	5274	4129	838	3696	47	18	238	12	3851	1611	838
TGGT1_236660_10	3158	5471	2435	4027	7674	574	1278	1278	281	3713	2847	2435
TGGT1_280780_1	2423	591	23	0	0	3	1	0	0	13	0	0
TGGT1_234350_1	2847	5991	3893	2076	6815	59	243	7643	37439	4753	33963	4753
TGGT1_232310_7	4192	2232	2091	2628	1038	132	41	100	847	98	6138	847
TGGT1_203180_3	2551	259	46	0	1	12	1	0	0	0	0	0
TGGT1_250690_2	3166	384	910	10	49	6	0	15	45	53	1	15
TGGT1_272640_1	1879	835	2	303	2616	1	179	279	14960	36	943	279
TGGT1_268760_2	1280	2351	5697	49	12	45	1	96	2563	6	65	49
TGGT1_286000_1	1962	16	0	1	0	0	0	0	0	0	0	0
TGGT1_280660_7	2050	0	0	0	1	0	0	0	0	0	0	0
TGGT1_203180_6	1977	4	0	0	0	15	0	1	0	0	0	0
TGGT1_201250_2	2458	311	0	0	1	0	0	0	4833	0	263	0
TGGT1_269740_1	1953	896	0	105	15	0	0	0	16437	0	0	0
TGGT1_217890_2	1916	1069	177	51	680	311	0	465	686	262	5	262
TGGT1_222240_2	1739	1482	624	1699	2009	1268	6	8521	310	295	4548	1268
TGGT1_309870_1	1628	6293	2512	19753	15563	1425	42231	22082	186101	3342	1259	15563
TGGT1_244870B_4	3509	10203	7657	28194	27531	32032	50518	5181	56065	15056	30857	28194
TGGT1_266760_5	1992	290	0	23	42	0	0	5	0	0	673	0
TGGT1_309870_8	1678	1	0	0	13	12	0	0	0	26	2	0
TGGT1_234350_5	2910	17	0	3	10	0	0	0	0	6	0	0
TGGT1_257500_6	1694	122	0	0	0	0	0	0	0	11	0	0
TGGT1_201140_10	2726	42	1	0	0	11	0	0	0	0	0	0
TGGT1_305860_8	3344	1908	147	524	1	12	1	489	15	288	60	60
TGGT1_278130_5	3742	20	0	0	0	0	0	0	0	0	0	0
TGGT1_220320_7	3793	3406	179	783	311	1549	29	3834	9	93	3451	311
TGGT1_265390_7	2923	12	0	3	0	0	0	0	0	0	13	0
TGGT1_217870_2	2644	614	158	133	0	692	26	230	3808	4	656	158
TGGT1_293690_4	3246	18	0	15	0	0	0	1	0	0	13	0
TGGT1_216750_7	1617	29	0	29	0	0	0	0	0	193	0	0
TGGT1_304630_8	3142	0	0	0	11	0	0	0	0	0	0	0
TGGT1_312840_10	3591	183	1	3	6	0	3	0	0	2	0	1
TGGT1_220360_9	3331	1188	0	0	0	0	0	0	0	1061	0	0
TGGT1_202760_6	3573	127	0	0	7	0	0	0	0	0	0	0
TGGT1_254450_3	2489	199	1	0	0	4	0	0	0	0	0	0
TGGT1_203380_10	3272	2	0	0	0	0	0	0	0	0	0	0
TGGT1_201140_3	2512	957	0	710	0	1	0	224	0	0	0	0
TGGT1_257100_1	2845	1874	1856	218	94	20	5242	13620	838	516	7550	838
TGGT1_312570_1	2711	9	0	2	0	0	0	0	0	0	1	0
TGGT1_203690_5	5841	7917	9924	10905	1303	27063	376	2114	1458	1803	1366	1803
TGGT1_201140_7	4574	58	0	6	0	2	0	0	0	0	0	0
TGGT1_274100_2	2343	42	0	0	0	0	0	0	0	0	0	0
TGGT1_309190_2	2935	147	3	15	0	0	0	0	0	0	0	0
TGGT1_220320_3	1751	31	0	0	0	3	0	0	0	0	0	0
TGGT1_243430_6	1820	205	1890	237	841	1	0	10	41	283	70	70
TGGT1_227660_10	2615	35	0	0	0	0	0	3	0	0	0	0
TGGT1_278470_6	3305	354	9	0	0	0	0	0	0	0	0	0
TGGT1_304630_7	1916	9	0	0	0	0	0	0	0	0	0	0
TGGT1_211640_6	3134	215	2	69	0	5	0	0	42	0	1	1
TGGT1_226470_8	2249	532	0	0	0	0	0	0	0	0	0	0
TGGT1_223940_2	3066	29	0	1	0	1	0	1	0	0	0	0
TGGT1_213060_7	2189	4	0	2	0	0	0	0	0	0	0	0
TGGT1_310610_4	3427	1696	0	3334	3	3	35	227	11	257	125	35
TGGT1_210300_10	1172	1101	922	313	185	503	236	14943	198226	143	3242	503
TGGT1_244380_5	2490	34	0	0	0	0	0	4	0	0	1	0
TGGT1_264030_2	2895	230	1253	0	0	0	10	0	0	0	0	0
TGGT1_260600_8	4592	54	3	0	0	0	0	0	0	17	0	0
TGGT1_320120_3	3274	5	0	0	0	0	0	0	2	0	0	0
TGGT1_278830_1	2754	3576	175	327	112	143	112	1275	346	64	300	175
TGGT1_306330_1	1966	222	407	1284	60	0	0	3	0	38	644	38
TGGT1_278470_1	3726	822	14134	835	102	2394	14	0	54	15	3380	102
TGGT1_209440_2	4126	100	0	8	0	0	0	0	0	0	0	0
TGGT1_225060_9	1752	72	0	6	23	0	5	0	0	0	19	0
TGGT1_244870B_1	3928	6961	1136	18681	1384	89	6433	2301	1199	761	5344	1384
TGGT1_273905_1	4446	894	0	0	0	0	0	0	0	0	22	0
TGGT1_208350_4	1781	182	0	0	0	5	0	0	0	0	0	0
TGGT1_309190_10	2531	145	0	6	0	0	0	0	0	0	0	0
TGGT1_215440_4	2959	4976	6647	1445	7315	459	817	3721	12320	3793	74867	3793
TGGT1_216960_8	2887	7722	4780	235	2253	303	327	478	54	7057	624	478
TGGT1_212250_6	3976	5	0	0	0	0	0	0	0	0	0	0
TGGT1_201140_1	3109	233	0	0	0	5	0	171	0	0	0	0
TGGT1_217870_7	5142	1897	4363	1123	52	3	1630	11	0	59	72	59
TGGT1_233430_7	2697	355	0	22	0	0	1	0	18	0	566	0
TGGT1_265310_7	1468	1033	0	0	0	14	282	0	0	0	4	0
TGGT1_319620_7	2970	1274	76	777	22	32	0	0	0	58	24	24
TGGT1_224600_4	1722	714	0	9	0	0	0	0	0	0	0	0
TGGT1_233430_6	1903	1	0	0	0	0	0	0	0	0	0	0
TGGT1_245720_2	2285	7	0	0	1	0	0	0	0	0	0	0
TGGT1_286000_2	3368	95	0	2	0	0	0	0	0	0	0	0
TGGT1_290160_4	1940	45	0	0	0	0	0	0	3	0	0	0
TGGT1_262960_6	2220	4769	29	0	133	0	0	2	14	49	192	14
TGGT1_235550_2	2101	28	0	0	0	0	0	0	1	0	0	0
TGGT1_227660_1	2454	20	0	0	0	0	0	0	0	0	0	0
TGGT1_225490_6	1892	2358	69	4086	23	21952	145	1818	20	66	413	145
TGGT1_240250_8	3879	48	0	0	0	0	1	0	0	1	1	0
TGGT1_312820_9	2118	20	0	3	0	6	1	0	0	0	0	0
TGGT1_278830_5	1969	359	0	18	0	1	0	0	0	852	14	0
TGGT1_240070_3	3752	218	0	47	2	65	0	0	0	0	1	0
TGGT1_318480_10	1760	2	0	0	0	0	0	0	0	0	0	0
TGGT1_312820_8	3188	39	0	0	4	0	0	1	0	8	0	0
TGGT1_261500_3	3032	1569	37	3537	3580	5711	0	262	0	10	136	136
TGGT1_309590_8	2992	2517	2	1	27	1	6	177	0	17	24	6
TGGT1_223685_4	3810	10000	8481	13544	3770	10575	5864	27418	1062	8006	9104	8481
TGGT1_219120_1	3728	756	0	0	5	2	2	129	0	786	99	2
TGGT1_237260_1	7072	38	10	9	0	1	0	1	0	0	0	0
TGGT1_227970_1	4029	23	0	0	0	5	0	0	9	0	0	0
TGGT1_264030_4	3130	2278	375	831	1561	423	5154	326	0	4988	182	423
TGGT1_305290_8	1609	16	0	17	0	0	0	0	0	0	0	0
TGGT1_306620_1	2320	2093	5202	1207	2241	611	25800	229	1629	580	58690	1629
TGGT1_205250_7	2471	5285	179	38	21	280	2	99	40	92	58	58
TGGT1_278830_3	3008	291	0	1	0	0	10	45	0	29	0	0
TGGT1_249740_2	2969	37	0	0	0	0	0	12	0	0	0	0
TGGT1_257500_8	1922	6	0	0	0	0	0	0	0	0	0	0
TGGT1_295450_1	3050	4302	370	5362	2739	98	241	2476	4913	772	2600	2476
TGGT1_290640_5	2784	11	0	1	0	0	0	0	0	0	1	0
TGGT1_290160_2	2494	14	0	0	0	0	0	0	0	4	0	0
TGGT1_249800_7	2592	5518	1957	4871	11131	515	518	27003	7	1558	576	1558
TGGT1_221640_2	3597	548	6	3	0	19	0	0	0	0	0	0
TGGT1_220160_6	443	0	1	0	0	0	0	0	0	0	0	0
TGGT1_246570_3	2410	16	1	0	0	0	0	0	0	0	0	0
TGGT1_280660_1	2004	108	0	0	0	0	0	0	0	0	0	0
TGGT1_204410_5	2932	50	0	5	0	0	0	0	0	0	249	0
TGGT1_265090_4	2169	45	0	18	0	0	5	0	1	0	0	0
TGGT1_262730_7	3453	973	895	2	4512	109	13	142	8	3332	649	142
TGGT1_260600_2	2681	964	288	301	70	0	3273	31	0	1202	906	288
TGGT1_203380_3	2595	73	3	0	0	0	0	0	0	0	0	0
TGGT1_269740_2	1675	285	0	0	0	0	0	0	0	0	0	0
TGGT1_274050_3	3395	1391	22	17	13	2	0	0	0	0	31	2
TGGT1_257500_4	1658	106	0	0	55	0	0	0	0	0	6	0
TGGT1_309870_3	1705	178	13	52	0	0	0	0	34	25	20	13
TGGT1_233870_10	1794	695	0	3	134	125	354	65	196	24	0	65
TGGT1_312570_3	2333	0	0	0	9	5	0	0	0	2	0	0
TGGT1_222710_7	3848	8700	6631	11880	8179	6691	3570	15070	839	35941	42640	8179
TGGT1_244460_4	2716	1389	249	15	2	2242	0	6	0	0	0	2
TGGT1_310760_10	3402	8983	116217	9825	10151	8711	10437	23176	4682	46769	8007	10151
TGGT1_301350_6	3704	8265	6139	19732	3375	1638	5926	22171	5974	21969	3766	5974
TGGT1_314430_10	2652	31	0	0	4	0	0	0	0	0	0	0
TGGT1_213730_10	3228	441	0	137	0	3	0	0	0	3	62	0
TGGT1_278770_10	3037	1894	5138	5899	7444	38	1059	12067	364	1774	1496	1774
TGGT1_315885_9	2668	178	0	4	0	1	0	0	0	0	0	0
TGGT1_265090_10	2828	236	63	1874	111	21	2	34	11	5	29704	34
TGGT1_249800_8	1486	500	1061	56	9	275	0	328	86	480	102	102
TGGT1_306220_6	2266	40	0	19	0	0	0	0	0	0	0	0
TGGT1_301350_1	2969	974	0	1	0	1	3	866	56	18	710	3
TGGT1_220160_7	1554	1037	293	892	1141	14	0	0	0	0	79	14
TGGT1_299670_4	2241	2051	310	925	1551	0	338	8263	0	100	110	310
TGGT1_209450_2	3433	37	0	4	0	1	0	2	0	0	0	0
TGGT1_313665_4	3404	1099	454	146	117	169	0	84	151	202	117	146
TGGT1_262960_7	3139	10237	50467	1695	9849	11817	10073	13822	4684	14831	2566	10073
TGGT1_271910_2	3439	260	0	0	0	0	0	0	0	0	0	0
TGGT1_315280_2	3324	17	0	0	1	1	0	0	0	7	0	0
TGGT1_321310_5	1319	250	0	0	0	0	0	0	0	0	0	0
TGGT1_286800_5	2245	163	0	0	0	0	0	1	0	2	0	0
TGGT1_312570_6	3806	19	0	0	0	0	0	4	4	2	0	0
TGGT1_265020_4	3756	547	57	0	2	0	0	9	0	28	130	2
TGGT1_245610_8	4509	2039	634	30	13	4	3595	325	34	1	1028	34
TGGT1_290200_10	2109	806	280	42	0	17	0	0	22	57	2	17
TGGT1_297710_9	3038	96	10	2	0	0	0	0	0	0	0	0
TGGT1_246570_2	3108	2418	13410	39591	2249	48	133	5085	4277	2416	2518	2518
TGGT1_271910_3	3232	137	1	0	0	0	0	0	0	0	0	0
TGGT1_201250_5	3031	427	7	2898	657	1	0	0	0	0	44	1
TGGT1_292110_6	2261	18	0	0	0	0	0	0	0	0	0	0
TGGT1_218580_1	3652	3513	2552	308	2646	438	6217	573	361	208	3598	573
TGGT1_261500_8	1909	6	1	0	0	0	0	0	1	0	0	0
TGGT1_234350_8	4292	2510	1	177	26	3751	41	1	355	50	596	50
TGGT1_221640_6	2283	463	0	1	0	0	7	0	0	0	15	0
TGGT1_200430_8	2887	122	0	0	0	1	0	0	0	0	0	0
TGGT1_219300_8	1430	22	0	3	0	0	0	0	0	0	0	0
TGGT1_274050_6	2226	898	2	45	20	10	2	66	0	18	29	18
TGGT1_220160_2	2417	48	0	0	0	0	0	0	0	0	0	0
TGGT1_277870_2	2507	127	0	0	0	0	1	0	0	11	70	0
TGGT1_276140_6	2950	1081	835	2441	3	30	2	66	74	15129	1288	74
TGGT1_309590_6	2706	3855	1759	1380	545	236	144	1470	3540	409	729	729
TGGT1_257100_2	1523	142	3	0	4	1	119	0	0	0	1898	1
TGGT1_278830_6	2549	4269	8641	294	185	2448	1059	91	588	5724	384	588
TGGT1_213740_9	4638	1936	3694	815	643	9513	692	5178	1	3557	1752	1752
TGGT1_265310_8	3403	10086	30200	46710	30326	642560	2567	120106	8211	29356	86288	30326
TGGT1_271600_5	3337	1367	236	650	36	4582	102	18	0	1558	298	236
TGGT1_253130_10	2485	4623	10234	3726	1466	973	856	8539	4030	4225	1335	3726
TGGT1_244250_7	3541	1666	317	88	0	0	24	0	24	70	118	24
TGGT1_318760_6	1798	17	0	0	0	0	0	0	0	0	0	0
TGGT1_262960_8	2318	47	4	0	1	1	0	0	0	0	0	0
TGGT1_249710_2	2966	46	0	14	0	2	0	0	0	0	0	0
TGGT1_312250_2	4318	56	0	0	0	1	0	1	0	0	0	0
TGGT1_244870B_2	3155	93	0	0	0	0	6	0	0	0	0	0
TGGT1_217400_3	3070	107	0	0	0	4	1	0	0	0	0	0
TGGT1_268280_10	2737	498	0	513	0	1	1	241	0	59	1506	1
TGGT1_271178_2	2083	1	0	0	0	0	0	0	0	0	0	0
TGGT1_203380_2	2170	0	0	19	0	0	0	0	9	0	1	0
TGGT1_281630_8	1850	2767	538	2888	121	740	39	417	1865	49	1029	538
TGGT1_310802_1	2207	27	0	0	0	0	0	0	0	0	0	0
TGGT1_321310_2	2804	38	0	7	3	0	0	0	0	0	0	0
TGGT1_227020_6	3396	4256	315	973	419	242	0	2056	256	181	496	315
TGGT1_264900_5	2331	0	0	0	0	1	0	0	0	0	0	0
TGGT1_259840_4	1735	17	0	0	0	0	0	0	1	0	0	0
TGGT1_311750_5	1591	14237	10421	13893	58206	2215	8217	12259	211003	41485	12940	12940
TGGT1_284630_1	2577	265	138	0	7	4	0	0	0	0	0	0
TGGT1_259840_8	3316	34	5	0	0	0	1	0	0	0	0	0
TGGT1_266920_8	1833	14567	37203	4118	7053	454	3220	15121	312	8342	13504	7053
TGGT1_253770_3	2540	4077	93261	6740	1326	440	4599	2431	2754	481	12474	2754
TGGT1_225060_1	2436	1945	329	2406	3344	52	116	0	431	345	938	345
TGGT1_223940_6	2997	1685	0	0	12	26	0	3	0	136	14	3
TGGT1_234350_3	2742	1683	100099	834	2741	143	662	829	2228	336	8245	834
TGGT1_243610_3	2150	2207	88	746	41	51	6590	187	254	456	668	254
TGGT1_245720_5	3011	14	0	0	0	0	0	0	0	0	0	0
TGGT1_209030_4	3650	45	0	0	0	0	0	0	8	0	0	0
TGGT1_265310_5	1779	533	8	7	17	16	1	30	0	21	0	8
TGGT1_266920_1	3208	33	0	0	0	0	0	0	0	0	0	0
TGGT1_293710_4	1580	2608	3205	2338	706	1963	3210	665	146	876	8633	1963
TGGT1_272710_5	2189	65	0	0	0	0	0	0	0	0	0	0
TGGT1_313665_3	1980	73	0	5	0	0	0	0	0	0	0	0
TGGT1_206300_4	1994	1692	5800	0	5319	5957	27	2853	0	259	486	486
TGGT1_290300_4	1358	34	0	0	53	0	101	4	0	0	0	0
TGGT1_266760_4	2239	672	0	0	0	16	0	0	0	1892	770	0
TGGT1_213740_8	3008	4836	3139	36601	703	2775	104	1030	28	2304	3011	2304
TGGT1_258360_4	3226	6128	1320	1104	2186	82	423	1839	4628	395	7331	1320
TGGT1_236240_5	1793	6	0	0	0	0	0	0	0	0	0	0
TGGT1_203540_2	3261	6265	1430	2126	1431	190	237	156	43	3525	833	833
TGGT1_246570_10	1409	6	3	1	0	0	0	0	0	0	0	0
TGGT1_259840_9	1939	24	1	0	0	0	0	0	0	0	0	0
TGGT1_225060_7	1757	336	4	96	301	1	1146	32	5011	48	1680	96
TGGT1_270060_3	3897	3076	3823	4265	774	57	15	862	2974	3175	1082	1082
TGGT1_320690_2	3905	2020	596	1234	25	33	41	0	183	0	502	41
TGGT1_240660_9	2794	1116	1102	212	0	5	30	0	6	5	1	5
TGGT1_300220_10	2684	377	0	0	29	25	0	1	0	0	0	0
TGGT1_203400_6	1777	61	0	0	0	0	0	0	0	0	5	0
TGGT1_266470_7	3358	477	0	0	129	0	0	38	1	2173	14	1
TGGT1_278470_8	4106	1695	1	85	3	4	0	437	3	80	82	4
TGGT1_286240_10	6924	6748	22096	818	2109	458	242	978	834	16619	244	834
TGGT1_278830_8	2416	153	0	0	1	0	0	0	0	0	3	0
TGGT1_286800_4	4080	2444	40	2403	3	16687	83	222	2	382	94	94
TGGT1_271250_9	4743	1188	2067	502	8	248	1	1174	3800	32	6	248
TGGT1_306220_10	3665	2795	187	436	472	47	8	129	1210	161	220	187
TGGT1_261740_4	4005	7732	10945	32451	1143	3477	111835	6517	4107	2615	5843	5843
TGGT1_222070_6	1748	292	0	672	0	0	0	8	10	0	0	0
TGGT1_235470_3	2574	14	0	1	0	4	0	0	0	1	1	0
TGGT1_207450_3	2465	2621	167	134	668	423	147	26143	272	59	182	182
TGGT1_235470_5	3011	5	0	0	1	5	0	0	0	0	1	0
TGGT1_310802_5	2126	3970	62937	17642	17970	1778	114122	5521	170	5628	913	5628
TGGT1_235635_7	1815	1286	3849	1359	264	47	2446	1742	228	26	128	264
TGGT1_255370_2	2420	22	0	0	7	15	0	2	0	1	1	1
TGGT1_229140_6	2105	357	0	5185	30	0	0	56	0	18	1	1
TGGT1_260380_7	6048	1818	7	230	0	292	0	613	0	77	4127	77
TGGT1_310802_8	3172	34	0	0	0	0	0	0	22	1	0	0
TGGT1_253640_8	2273	402	0	0	0	4	1	0	0	0	0	0
TGGT1_264900_8	2561	3970	46	1229	54	201	0	92	2	5647	3087	92
TGGT1_311470_8	4656	31	0	0	0	3	0	9	1	3	0	0
TGGT1_280700_4	1898	27	0	0	11	0	0	0	0	0	1	0
TGGT1_319640_1	2052	3311	320	64	152	3	0	2208	43	311	252	152
TGGT1_278870_6	12587	284	0	3	0	54	0	1	12	2897	0	1
TGGT1_312520_6	2282	3687	13	26	117	247	58	239	245	7	19	58
TGGT1_273905_4	1513	385	1729	594	1684	0	0	0	62	0	1	1
TGGT1_249650_3	1822	70	0	0	0	1	0	0	0	0	0	0
TGGT1_222710_10	6184	1383	928	1	29	2462	55	329	125	0	8	55
TGGT1_215440_6	2342	193	0	0	0	0	0	0	0	0	1355	0
TGGT1_234180_7	3261	292	0	0	0	1	0	9	0	444	12	0
TGGT1_227970_9	3519	43	2	2	0	2	0	0	0	0	0	0
TGGT1_312250_6	2115	15	0	0	0	12	0	0	0	0	0	0
TGGT1_220890_6	3177	1054	843	198	55	196	1	244	0	43704	109	196
TGGT1_284630_8	4374	7972	3156	12391	1771	354	4590	1480	2451	2689	5753	2689
TGGT1_253770_7	3299	1745	11	153	40	139	0	0	23	116	407	40
TGGT1_316220_5	1920	754	536	215	49	23	0	199	0	242	198	198
TGGT1_268760_4	4278	5900	11542	4143	4626	1370	112	18710	96	3769	1052	3769
TGGT1_263360_7	3554	1457	1083	7	1039	3	2	118	183	366	21	118
TGGT1_246690_8	3491	5455	4073	24518	10205	1166	1065	10814	3678	26984	7006	7006
TGGT1_209440_4	2046	2301	209	1374	23	26	22	118	0	907	718	118
TGGT1_245610_1	2363	2542	1292	2223	8980	33	291	4797	324	185	18	324
TGGT1_253400_5	2159	824	0	202	4386	159	11	5506	11	21	127	127
TGGT1_306330_10	6113	9804	4102	24502	29071	52569	2985	4469	14723	18336	30661	18336
TGGT1_222070_5	2493	3391	3621	5003	233	321	206	20661	389	1009	1170	1009
TGGT1_250690_7	2681	266	2	26	0	0	0	0	0	7	9	0
TGGT1_259050_2	1614	350	0	21	0	0	0	0	1	0	0	0
TGGT1_203400_7	1971	2430	0	0	0	0	0	0	0	0	0	0
TGGT1_263420_9	3291	137	0	4	9	0	0	283	0	0	0	0
TGGT1_224600_2	4511	1053	19	0	4	0	0	863	0	1	0	0
TGGT1_260380_5	1537	1828	1121	138	2086	8	546	8	0	110	146	138
TGGT1_236920_1	4345	3054	0	12	551	4	62	15	401	334	740	62
TGGT1_216750_8	2641	475	0	0	1	0	0	0	0	42	0	0
TGGT1_233695_7	1613	1241	921	246	260	418	188	400	140	624	10037	400
TGGT1_224210_10	2216	19	0	0	0	0	0	0	0	0	21	0
TGGT1_220160_9	3145	3040	904	2061	2265	1138	6471	6280	113	1512	18667	2061
TGGT1_217890_10	3356	6221	18849	18834	2700	1184	282	3207	203	21762	15206	3207
TGGT1_249550_9	2718	637	8	1475	167	51	9840	0	0	2	0	8
TGGT1_290920_1	1318	502	25	0	4512	5	44	0	0	0	0	0
TGGT1_301400_10	2411	4460	3699	29589	8676	61453	800	5667	53	4909	7578	5667
TGGT1_210300_7	2849	3048	804	2016	1873	11	497	674	32734	3381	5508	1873
TGGT1_235980_6	3594	2511	740	271	176	78	219	309	551	340	8393	309
TGGT1_280700_7	1504	2329	142	76	12	5291	26	58180	177	137	544	142
TGGT1_264900_10	2105	2227	130	204	19	610	22	474	35	28	782	130
TGGT1_295450_10	2292	2737	193	921	57	91	904	28	0	4963	1623	193
TGGT1_265390_10	3679	2990	456	50	553	350	368	98	190	117	423	350
TGGT1_201840_6	5758	10578	26262	30969	41945	12171	104963	16032	11699	49846	14219	26262
TGGT1_301440_10	2765	343	5	0	97	79	1	208	1674	185	5980	97
TGGT1_300010_8	3362	7530	35104	26415	44989	1123	1799	31575	4789	5874	16053	16053
TGGT1_277080_9	3974	2137	236	1462	321	28	23	223	251	191	825	236
TGGT1_276930_1	3667	317	3	13	1	0	0	0	0	0	0	0
TGGT1_257500_9	3359	238	0	0	0	19	1	0	0	0	0	0
TGGT1_227970_2	2506	26	0	0	2	0	0	0	0	3	0	0
TGGT1_213730_5	2493	684	0	2	0	0	0	0	3	0	1	0
TGGT1_235980_2	2399	376	105	112	14	0	0	0	0	0	0	0
TGGT1_244380_7	3948	1676	0	0	4	1	0	0	0	3	24	0
TGGT1_320690_6	5153	1655	2385	859	5	202	439	6242	46	31	2383	439
TGGT1_309590_9	2501	1661	180	0	95	873	541	35	2	100	2961	100
TGGT1_253770_9	4170	1680	922	20	471	133	1031	195	20	1043	532	471
TGGT1_285730_7	2414	2374	79	872	407	86	160	550	0	31	846	160
TGGT1_261980_8	3978	3049	255	60	3395	41	20	381	214	30080	735	255
TGGT1_297760_9	1960	2868	7618	1257	2270	3199	354	1139	1	590	2163	1257
TGGT1_271740_10	5506	648	0	0	0	0	0	0	0	0	0	0
TGGT1_265090_6	2923	606	0	0	0	0	0	0	1	195	4	0
TGGT1_236070_2	2544	6584	3326	5297	928	349	380	2590	2327	2612	1800	2327
TGGT1_209280_3	2161	2645	624	536	6	12	91	393	1249	231	42	231
TGGT1_213730_3	1565	3044	12587	5402	1393	385	646	3815	232	12883	6161	3815
TGGT1_299670_6	5591	14920	38248	12036	3530	4266	17128	8023	6480	16361	8941	8941
TGGT1_214980_1	2810	38	0	0	0	16	0	0	0	0	0	0
TGGT1_249260_7	2356	234	0	1	0	0	0	0	0	0	0	0
TGGT1_254450_2	2966	1070	69	36	0	0	1	6	0	10	492	6
TGGT1_305860_4	2597	2523	477	3249	345	63	42	635	84	314	548	345
TGGT1_290920_9	2536	8903	1020	14026	12698	227	17965	23692	4017	6692	25969	12698
TGGT1_203910_10	3176	383	43	15	0	0	10	0	0	0	0	0
TGGT1_257750_6	4714	7113	99477	5186	5044	2824	2020	4624	8410	14393	2382	5044
TGGT1_210300_6	1930	15	0	0	0	0	0	0	0	0	0	0
TGGT1_234180_4	2182	6204	6211	4113	1552	1248	669	4035	525	1653	6504	1653
TGGT1_286800_2	2218	10819	26528	8762	13333	3169	32285	6091	1072	5710	7135	7135
TGGT1_278470_5	3153	2849	57	16128	5757	2424	19767	10171	45	2195	12614	5757
TGGT1_271610_3	2439	10007	826	9406	3332	11185	5931	662	571	553	5994	3332
TGGT1_265090_8	2487	154	0	0	0	0	0	0	0	0	0	0
TGGT1_205250_6	2005	3314	97	12	3	255	8	15	0	61	343	15
TGGT1_207080_8	3096	650	5	32	0	2	65	0	759	7	4	5
TGGT1_263360_6	2999	428	0	0	0	0	1	0	1	0	0	0
TGGT1_264900_7	4262	3676	1332	3814	692	705	22	716	4650	417	353	705
TGGT1_216750_10	2231	402	331	2712	755	210	3	10	59	22	14	59
TGGT1_204410_3	3220	404	0	14	1	15	45	154	0	0	89	14
TGGT1_263085_2	2676	6	0	0	0	0	0	6	0	0	0	0
TGGT1_286240_5	2405	374	0	0	0	1	4	10	225	147	2	2
TGGT1_222070_2	3031	17	0	0	0	0	0	0	0	2	6	0
TGGT1_267710_3	2442	583	1	0	0	0	0	0	0	0	0	0
TGGT1_261500_5	2776	4742	1163	920	3384	340	937	1963	1791	1323	6924	1323
TGGT1_286800_9	2232	112	0	0	0	17	0	0	0	0	0	0
TGGT1_206300_8	2509	831	0	0	0	3	1	131	0	83	2	1
TGGT1_202420_1	4393	554	0	0	0	2	10	0	0	35	8	0
TGGT1_314265_10	3159	39	0	0	1	0	0	0	0	0	4	0
TGGT1_315610_9	2150	3122	686	8469	110	719	389	8090	28	604	301	604
TGGT1_273905_10	3434	2120	6	41	3	16	0	125	247	125	73	41
TGGT1_258780_5	4650	108	0	0	1	0	0	0	0	0	0	0
TGGT1_237260_9	3302	4208	5742	4967	203	40	301	57	12142	1790	18897	1790
TGGT1_243610_5	2483	289	8	10	9	43	65	0	0	0	0	8
TGGT1_259050_8	7836	7327	2415	8919	2110	14900	4006	1161	693	6633	4004	4004
TGGT1_236240_9	5316	4775	13058	301	492	13863	298	1851	238	4047	7479	1851
TGGT1_236240_3	2902	1837	817	853	258	1824	34	6302	1874	41829	1033	1033
TGGT1_276140_7	3527	625	39	406	84	163	25	45	0	22	4420	45
TGGT1_216275_4	1447	608	44	0	3	0	0	0	0	0	92	0
TGGT1_290200_3	3455	485	45	3	0	23	0	30	1513	30	5	23
TGGT1_300010_6	2105	130	0	0	0	0	0	0	0	0	0	0
TGGT1_209280_8	2064	3918	3312	2804	626	541	33633	6764	2017	4432	2098	2804
TGGT1_226060_5	6152	870	1	37	0	0	0	0	0	0	0	0
TGGT1_209280_2	1723	1137	40	22	230	1	23	42	0	0	70	23
TGGT1_206300_5	3184	898	14	124	188	2643	22	55	0	24	25	25
TGGT1_233695_3	2977	34	1	0	0	0	0	0	0	0	0	0
TGGT1_253770_10	2545	3939	2727	21575	19448	2186	35296	458	3008	2196	7324	3008
TGGT1_305290_1	3311	6580	780	14325	4452	56522	8688	44511	283	5552	9627	8688
TGGT1_271740_1	3084	12337	6975	13825	6391	478	29068	18902	2440	7205	14152	7205
TGGT1_243610_7	3958	64	0	9	0	1	0	0	4	0	0	0
TGGT1_236660_3	2022	292	0	0	0	1	0	0	18	0	53	0
TGGT1_223855_3	2446	157	46	1	10	0	0	0	0	0	41588	0
TGGT1_288550_3	3317	1981	2769	7	3	4276	30	15	499	1897	40334	499
TGGT1_268760_9	2473	1339	24	7	0	15	198	1265	0	78	69	24
TGGT1_235980_8	2862	5958	8741	6746	2748	821	1210	7721	22407	7250	5525	6746
TGGT1_310740_10	1742	2816	3054	3922	50	108	37	1588	1041	1020	926	1020
TGGT1_223685_8	2968	4549	868	2621	2626	19	119	1652	5164	995	849	995
TGGT1_311100_9	4112	16557	6588	6795	25851	7697	6272	15930	8312	4811	9762	7697
TGGT1_310420_10	3228	575	1	10	0	2	275	0	1	1413	0	1
TGGT1_226470_2	3258	5988	5038	24297	653	183	1113	5726	2590	2297	2898	2590
TGGT1_309190_6	1367	89	0	4	0	0	0	0	4	0	0	0
TGGT1_235550_3	2786	1016	86	482	153	10	25	33	4	1921	883	86
TGGT1_247300_8	1958	13378	9984	23529	15556	34184	760	24213	178292	21420	14218	21420
TGGT1_236240_4	2324	521	157	434	0	31	3	0	0	0	0	0
TGGT1_210781_6	2824	115	0	0	0	0	0	0	0	0	0	0
TGGT1_232310_4	1601	234	50	56	0	0	0	0	0	0	151	0
TGGT1_210781_3	4211	2936	1	5	9	0	4	496	0	0	4	4
TGGT1_301350_5	2291	1061	143	82	4	2	0	2695	0	3	52	4
TGGT1_278530_10	1808	839	1956	676	91	93	0	189	0	15239	29	93
TGGT1_217870_10	3335	82	1	0	0	0	0	12	0	0	0	0
TGGT1_216750_5	2646	5031	4184	3517	2900	393	480	4393	669	1594	1387	1594
TGGT1_208970_8	8935	3701	110	754	2225	313	64	809	1	1488	232	313
TGGT1_249710_6	3033	6493	901	5616	15469	14493	8070	47400	1978	3312	2097	5616
TGGT1_206380_2	2809	9618	3373	7658	21436	23511	1543	10041	1171	22506	16800	10041
TGGT1_320690_5	1779	4	0	0	0	0	0	0	0	0	0	0
TGGT1_305860_3	2802	202	19	0	0	21	0	0	20	73	26	19
TGGT1_272500_2	4641	5679	3283	7414	1543	424	7092	3810	585	256	803	1543
TGGT1_312480_2	3607	7706	21092	16409	27726	1807	15361	2374	59981	7458	8891	15361
TGGT1_244250_3	4350	16392	23180	28107	36367	12730	20612	14801	109516	18490	8775	20612
TGGT1_306620_7	4692	6126	2093	24070	4278	67650	2364	9017	2212	2908	383	2908
TGGT1_221640_9	4442	980	1	41	50	1	1	0	18	87	13	13
TGGT1_309870_6	1791	3535	74	490	44	41	8	1857	1066	213	97	97
TGGT1_240070_7	7762	2922	5171	5290	1520	287	749	5005	3326	204	79653	3326
TGGT1_203610_2	4408	4827	5422	3173	1269	4004	1785	4512	298	646	21963	3173
TGGT1_271178_3	4495	5920	587	2448	1369	9831	251	262	4	1100	11998	1100
TGGT1_309190_1	2125	477	0	0	0	1	0	0	0	0	0	0
TGGT1_310760_7	3335	2006	289	12	0	11	334	106	0	27	175	27
TGGT1_278870_7	5743	19	0	1	6	2	0	7	0	0	4	1
TGGT1_259050_6	2916	6616	10291	4697	4165	2544	9485	6542	896	45646	29170	6542
TGGT1_224970_2	4646	2048	444	3714	6831	986	1398	13312	37	1033	1042	1042
TGGT1_217890_9	2621	5218	9928	2375	1109	229	1772	18271	452	7322	54121	2375
TGGT1_207450_8	2009	378	1	344	0	0	0	0	0	0	0	0
TGGT1_312840_5	2636	684	28	1	0	0	0	0	0	5	0	0
TGGT1_310170_1	2691	263	0	0	0	0	0	0	0	1	0	0
TGGT1_312480_5	1704	5775	6959	38583	20390	1251	1089	44724	280	1050	4778	4778
TGGT1_201250_10	6148	4031	5380	1667	2052	640	31825	2671	732	2658	3695	2658
TGGT1_312570_4	4054	11	0	8	2	0	15	0	0	0	0	0
TGGT1_286130_4	3876	7192	34621	6671	4009	1516	6910	7555	1320	3734	21321	6671
TGGT1_301400_3	4738	21613	7509	11808	2471	17643	1669	124719	29960	3912	22134	11808
TGGT1_224600_5	4652	1474	0	0	0	3	0	149	0	0	0	0
TGGT1_245720_10	3399	90	0	13	9	6	0	0	0	2	0	0
TGGT1_271740_6	3007	2377	2512	1565	1281	668	108	385	308	1290	1256	1256
TGGT1_224210_9	3893	3604	2109	3978	249	66	168	25975	6932	374	987	987
TGGT1_293690_1	5014	33	3	1	0	0	0	0	0	0	0	0
TGGT1_226060_2	2657	3854	17622	6750	7718	1132	1183	4777	1020	15490	1715	4777
TGGT1_253640_1	2848	3163	5518	1740	721	9696	166	557	648	43	6250	721
TGGT1_299670_8	3298	618	88	306	4528	0	39331	2267	176	116	36465	306
TGGT1_203180_9	3387	39	0	0	4	0	0	5	0	0	0	0
TGGT1_319640_8	4656	2359	1190	363	3	134	315	1	41199	3219	2326	363
TGGT1_265310_1	2453	504	0	0	4	0	0	4	0	0	5	0
TGGT1_209250_2	2180	1070	10	5	3	3	0	84	0	112	209	5
TGGT1_261660_6	3171	1212	70	296	1110	396	0	200	120	166	84	166
TGGT1_242090_2	5580	454	847	0	0	0	0	0	0	0	0	0
TGGT1_208970_6	5903	6663	20567	645	28563	2330	114032	12782	5613	5954	10049	10049
TGGT1_220160_10	5290	12341	4118	5870	8419	511	599	4596	5774	5341	51785	5341
TGGT1_294690_8	3600	3759	1438	2583	6860	82	7	7276	184	292	464	464
TGGT1_227780_1	3986	640	28	40	0	0	0	0	152	30	197	28
TGGT1_207920_10	3003	3087	3115	855	1256	222	200	2426	150	3033	6877	1256
TGGT1_227948_8	8894	6274	17613	5653	1550	208	30436	794	7711	2092	20224	5653
TGGT1_207920_4	5580	1212	98	8	78	0	0	0	0	613	140	8
TGGT1_236660_7	4171	419	0	554	16	15	0	65	0	0	297	15
TGGT1_306620_9	9244	15535	4209	14004	15036	18474	68711	23276	7301	6230	44527	15036
TGGT1_250690_6	3728	1426	5	1173	46	1576	0	405	10	2060	13	46
TGGT1_208970_2	1646	45	0	0	254	0	121	0	0	0	3	0
TGGT1_265310_6	4995	5429	34	10	1055	77	91	180	17	67	84	77
TGGT1_294690_2	5381	7715	7567	4839	4134	5118	354	7942	21936	23044	1826	5118
TGGT1_271250_1	4259	7690	1008	2915	4424	4053	1034	5999	1488	32248	14638	4053
TGGT1_261980_5	2277	5240	8267	7363	2581	19325	198	3250	9315	1683	59534	7363
TGGT1_280560_2	3243	1316	0	1	1	0	0	0	0	0	0	0
TGGT1_297710_4	2246	637	148	692	4	34	0	207	14	45	46	45
TGGT1_231210_10	3195	469	0	4	0	27	0	15	214	0	0	0
TGGT1_252510_4	2730	1587	11184	4566	632	777	42	5688	801	423	1150	801
TGGT1_211640_8	3938	109	0	333	0	0	6	0	0	198	0	0
TGGT1_271120_4	2774	73	0	0	1	0	0	0	0	0	0	0
TGGT1_220360_3	2889	2633	5	6616	1554	97	0	2586	1127	4056	784	1127
TGGT1_209450_4	2390	20	0	1	0	0	0	0	0	0	0	0
TGGT1_249710_7	3259	2083	1083	946	2148	347	19	4784	12843	194	1231	1083
TGGT1_294280_3	2375	2292	118	86	2527	154	670	351	49	489	168	168
TGGT1_217890_5	1914	6465	3057	4514	1480	1061	7312	3527	585	1749	8257	3057
TGGT1_226060_1	2498	10	0	1	0	5	5	0	0	0	0	0
TGGT1_219640_1	3457	410	0	0	32	3	33	1	0	0	0	0
TGGT1_266830_1	1285	328	0	31	0	0	16	42	0	0	0	0
TGGT1_310170_10	2981	267	0	9	0	1	0	0	1	0	5	0
TGGT1_462965_10	2819	26	0	7	2	1	17	16	0	0	0	1
TGGT1_293710_7	2066	47	27	60	0	0	0	0	0	0	0	0
TGGT1_258780_3	4009	1456	536	171	149	89	10	52	1068	477	498	171
TGGT1_260380_4	2330	1299	117	662	79	11	141	866	28	384	438	141
TGGT1_220890_2	5024	7540	685	647	523	10	16	86	790	1942	3451	647
TGGT1_226780_1	2171	883	11	0	9	0	24	155	0	412	10	10
TGGT1_228150_6	3944	433	0	156	0	0	0	0	0	2	2	0
TGGT1_278130_3	1528	38	0	2	2	1	0	0	0	0	2	0
TGGT1_253400_4	1456	15	0	2	0	0	0	0	0	0	0	0
TGGT1_208350_7	2159	1897	22152	3358	3901	309	2850	200	7	787	15562	2850
TGGT1_234350_4	2430	22	0	0	0	0	1	0	1	0	0	0
TGGT1_209450_10	2538	11	0	0	0	1	0	0	0	4	0	0
TGGT1_248110_10	2293	3703	23	24	111	3526	63	7893	220	1048	183	183
TGGT1_321360_6	2776	3578	1325	3448	7759	563	597	33388	4420	776	5072	3448
TGGT1_250790_4	2352	688	6	0	0	0	0	0	0	0	0	0
TGGT1_272500_6	2757	21	0	2	0	0	1	0	3	4	0	0
TGGT1_315885_1	1193	621	154	13	371	11	0	169	0	0	602	13
TGGT1_248110_3	2182	490	310	0	17	188	0	25	25	0	2	17
TGGT1_246690_3	2645	500	1491	7	0	16	0	0	0	0	6	0
TGGT1_244870A_1	2195	3	1	0	0	0	0	0	0	6	2	0
TGGT1_227780_9	2205	2	0	0	0	0	0	0	0	0	0	0
TGGT1_266830_7	2646	2018	7996	239	833	766	29350	0	301	515	288	515
TGGT1_320690_3	4039	20	6	11	9	4	0	0	0	0	0	0
TGGT1_316220_1	2213	5	0	0	0	0	0	0	0	7	0	0
TGGT1_248680_2	2244	309	0	1	4	0	0	1	0	0	0	0
TGGT1_216960_2	2507	4850	797	1404	15278	10774	637	4589	882	2578	3668	2578
TGGT1_274050_7	2331	71	10	0	0	0	0	0	0	0	0	0
TGGT1_240250_3	1452	1	0	0	0	1	0	0	0	0	0	0
TGGT1_278770_3	3177	19223	2617	33893	2043	2300	3342	639	307	2596	628	2300
TGGT1_294800A_1	1772	7166	5373	23781	8357	1288	176961	72494	3726	2520	21795	8357
TGGT1_290920_3	5114	2951	32	112	1174	784	939	158	26	1437	704	704
TGGT1_223685_5	5657	3167	1134	9320	933	4325	5010	165	1297	440	1204	1204
TGGT1_272640_10	5250	121	0	38	0	12	0	5	0	0	154	0
TGGT1_218720_3	4497	1177	1271	259	435	1042	0	5988	6961	303	510	510
TGGT1_243430_5	2253	1853	87	6	0	1	80	107	0	240	83	80
TGGT1_318210_7	2042	2371	1572	4033	1763	143	6	12321	195	3531	31379	1763
TGGT1_261500_1	3745	86	0	0	0	0	1	8	0	18	0	0
TGGT1_209450_7	3692	764	248	880	1010	140	300	336	0	144	677	300
TGGT1_265090_9	2868	2319	390	1	94	0	17	25	1	10	23	17
TGGT1_209250_7	4665	3060	2890	227	130	22	137	1944	3	26	1586	137
TGGT1_274180_9	2758	464	1	2	0	4	108	0	185	284	0	2
TGGT1_263420_2	3272	4349	33762	3187	642	386	428	439	1129	638	2092	642
TGGT1_286240_6	6279	6106	10354	7107	2803	7812	18	5006	12399	718	2866	5006
TGGT1_226780_2	2976	1210	8	1188	272	202	145	642	0	272	965	272
TGGT1_233870_6	6079	13818	12155	25067	9946	46992	23355	31468	12569	21364	12963	21364
TGGT1_310802_6	2936	1011	575	26	90	538	82	4	0	226	13721	90
TGGT1_306220_3	2804	4912	3990	13149	2716	542	398	2057	240	26111	1903	2057
TGGT1_278530_2	1991	4008	650	4169	1891	36	964	604	726	1925	26220	964
TGGT1_253400_6	2500	8401	1031	913	127	19760	214	1167	1097	561	568	913
TGGT1_226780_9	3579	3007	339	64	477	2584	255	74	121	527	231	255
TGGT1_305790_4	4947	2255	38	214	12	141	155	191	61	106	92	106
TGGT1_207430_10	3643	2549	462	9640	2213	85	35	248	422	1097	2218	462
TGGT1_315700_7	4243	23289	22968	5700	5059	2852	26694	20073	278	40933	17245	17245
TGGT1_214800_7	2792	1100	4	2	46	10	0	0	0	0	4	2
TGGT1_285290_9	3310	104	1	5	0	0	0	0	0	0	0	0
TGGT1_249260_6	2301	5049	17253	5202	1810	100	12	1925	2100	212	2558	1925
TGGT1_234180_1	3399	975	7	0	77	35	0	0	0	86	71	7
TGGT1_218720_9	2124	1040	149	640	352	11	129	19	94	70	228	129
TGGT1_276140_5	2779	542	0	4	0	0	0	0	0	0	0	0
TGGT1_280560_4	5289	15570	10497	4411	11393	2459	1847	4372	67145	4549	15825	4549
TGGT1_318480_7	3292	19	0	0	0	3	0	0	0	0	0	0
TGGT1_314265_6	2396	2567	618	1772	17	2	1	2032	62	3151	847	618
TGGT1_315700_4	6089	11929	9923	23569	13831	3624	2454	49712	9965	16557	17797	13831
TGGT1_277870_10	3059	1120	1	1	0	0	0	0	0	0	8	0
TGGT1_286000_4	1697	8	0	0	0	0	0	0	0	0	0	0
TGGT1_258740_9	5613	2554	1	6	86	7	0	0	0	0	0	0
TGGT1_305790_9	1649	4809	1529	4827	22230	3270	360	1010	19	1119	291	1119
TGGT1_244540_5	2440	491	0	2	2985	4	0	0	828	436	62	4
TGGT1_311470_10	2178	9	0	1	0	6	3	0	0	10	5	1
TGGT1_201140_6	4229	5997	87	107	455	5	0	125	59	169	105	105
TGGT1_201840_7	2777	47	4	0	0	0	0	0	0	23	0	0
TGGT1_209440_1	1188	1586	1635	1375	15	384	610	181	7	125	199	199
TGGT1_250790_7	2346	1183	76	183	1	39	0	1	8	74	28	28
TGGT1_206380_4	2009	798	10	28	0	0	28	2	0	0	13	2
TGGT1_233430_5	3930	2857	17	2318	45	41	241	1051	0	162	896	162
TGGT1_297710_6	2900	2049	15478	785	2360	295	121	1342	79	1223	977	977
TGGT1_310170_2	2987	38	0	0	0	4	0	0	0	0	0	0
TGGT1_265090_2	2030	4336	7976	4790	4331	243	548	8863	118320	3133	2738	4331
TGGT1_235635_5	1981	1306	49	122	2268	68	79	37	1	166	695	79
TGGT1_203820_2	3692	2147	4	182	1401	60	5768	12	0	14	1592	60
TGGT1_213060_5	4128	1557	52	724	292	2	1	100	17	197	8	52
TGGT1_310170_9	4308	1477	52	34	1	3	5	1677	117	4	7	7
TGGT1_240250_2	844	664	1058	6002	1371	117	8	263	118	1	148	148
TGGT1_264030_10	2758	2538	4285	31	2607	82	737	3744	82	3675	1065	1065
TGGT1_305860_6	2883	527	1	60	217	0	23	303	0	25	45	25
TGGT1_236240_7	2267	2420	1	92	113	107	1211	0	1328	0	34	92
TGGT1_227020_3	1905	516	0	1	0	1	0	0	3	0	77	0
TGGT1_257100_5	2098	1256	305	4256	36	14	501	46	3	172	1582	172
TGGT1_242090_3	2282	2032	6061	324	112	0	10	11	0	84	1166	84
TGGT1_202420_6	5469	2731	944	373	245	139	677	298	144	420	3362	373
TGGT1_312560_8	3290	3113	2244	1996	275	6291	571	7	342	3173	480	571
TGGT1_297760_2	4714	2270	2063	2864	4494	164	549	254	546	564	1148	564
TGGT1_254120_10	2861	6	0	1	2	2	0	0	0	14	0	0
TGGT1_233870_3	2115	9590	12692	61270	5297	22924	9625	55368	10453	25011	13642	13642
TGGT1_257100_6	3413	1726	2	55	17	125	24	2948	17	9	58	24
TGGT1_310760_8	1899	126	0	0	1	1	0	0	0	10	284	0
TGGT1_236240_8	3080	4193	313830	3834	2704	134	484	5981	379	922	448	922
TGGT1_221640_8	2454	2785	0	1	0	0	0	122	1	1	0	0
TGGT1_203540_3	2512	95	0	6	0	0	0	0	0	111	1	0
TGGT1_220320_8	1428	1558	180	814	385	30	312	14	626	1355	3595	385
TGGT1_226780_10	3448	6260	17590	7338	4543	2057	3197	9322	29981	11700	29001	9322
TGGT1_243250_7	1921	7	0	0	1	0	0	0	0	0	0	0
TGGT1_266760_3	1373	1592	145	2788	193	111	0	106	21	462	430	145
TGGT1_261980_4	3860	3068	1860	310	336	768	99	110	513	479	228	336
TGGT1_299030_6	2982	464	0	7	0	7	1	0	0	42	1	1
TGGT1_266760_7	5171	1730	2	56	182	0	74	335	21	256	209	74
TGGT1_321360_10	2727	3089	10174	1331	692	60	5287	318	995	2002	680	995
TGGT1_310420_6	4604	5007	3282	6201	1344	1788	30081	1259	291	2084	3518	2084
TGGT1_269740_9	1408	217	2	0	0	0	78	11	0	0	0	0
TGGT1_299030_3	2063	3840	2734	6600	2998	471	11093	3652	0	14647	4282	3652
TGGT1_202420_3	3037	382	64	2	0	6	9	0	1	0	0	1
TGGT1_236660_1	2166	110	0	0	0	13	0	0	0	0	0	0
TGGT1_290910_4	5174	7560	14738	7875	11783	4790	370	13517	5034	23526	16727	11783
TGGT1_297880_7	2545	148	31	0	0	5	0	2	0	0	0	0
TGGT1_203690_9	1216	2830	359	1830	2888	308	6402	370	58703	6370	2703	2703
TGGT1_239070_7	2563	3673	1093	9665	7370	756	307	783	26	2626	20628	1093
TGGT1_318480_1	1918	877	0	0	0	64	46	2	0	52	0	0
TGGT1_293710_10	2024	8	0	0	1	0	0	0	0	0	0	0
TGGT1_226470_9	3990	5626	2482	5656	1839	147674	992	592	57	1842	1380	1839
TGGT1_208350_3	3276	5298	3424	35095	9780	36555	1349	22816	2126	2380	9859	9780
TGGT1_203820_3	1928	375	0	7	0	31	0	74	0	0	0	0
TGGT1_299670_5	2612	2368	2699	26088	278	148	130	172	113	1330	3674	278
TGGT1_320690_7	1870	20	0	0	0	0	0	0	0	0	0	0
TGGT1_276140_4	2434	417	4	20	58164	0	1	3	2	279	1	3
TGGT1_299670_1	6184	2974	155	306	964	47	11	61	624	128	7638	155
TGGT1_249260_5	1788	216	0	0	1	0	0	0	0	0	0	0
TGGT1_290200_1	3286	1258	73	54	72	27	7	66	29	72	16	54
TGGT1_320120_5	2122	2255	383	1488	642	43	65	1804	225	2113	1565	642
TGGT1_276140_2	2102	4	0	0	3	0	0	0	0	0	3	0
TGGT1_304630_9	2376	356	0	0	0	1	0	0	0	0	0	0
TGGT1_262730_3	2754	1619	8	1600	0	0	16	3747	10	92	577	16
TGGT1_227620_6	1752	5461	9648	815	2575	590	6467	36975	475	4508	3965	3965
TGGT1_280660_2	3333	755	30	1473	2	408	1	151	0	17	41	30
TGGT1_259050_3	2219	186	0	40	0	22	0	0	0	0	0	0
TGGT1_243430_3	2691	417	105	0	262	19	0	333	6	750	55	55
TGGT1_234490_1	3013	2051	98	51	1097	56	517	58	0	251	717	98
TGGT1_290910_1	2267	3	1	0	0	0	0	0	0	0	0	0
TGGT1_267710_1	1986	950	7	13	0	85	0	0	0	0	11	0
TGGT1_205460_8	3030	2065	809	124	2582	62	4976	4244	309	132	821	809
TGGT1_319560_1	2165	2837	493	1166	147	558	20	2	109	384	85	147
TGGT1_202420_7	3563	44	0	17	4	0	0	0	0	0	0	0
TGGT1_261740_5	2399	15436	28619	16909	31096	9621	10435	116772	6792	9261	52619	16909
TGGT1_277080_3	2355	112	0	4	1	2	0	3	0	1	32	1
TGGT1_246570_1	3277	49	0	0	0	0	1	0	0	0	0	0
TGGT1_235980_9	2443	331	0	19	1	215	0	2241	0	0	10	1
TGGT1_203690_6	2469	71	11	0	2	1	1	0	0	0	0	0
TGGT1_297760_5	5729	612	0	0	0	0	0	0	6	0	0	0
TGGT1_207920_6	2375	1573	35	329	145	19	14	14	219	1	1350	35
TGGT1_306330_3	2426	2291	2756	60	387	8	30	164	7	187	343	164
TGGT1_297760_10	3245	1235	1659	126	197	15455	30	7940	1883	439	1014	1014
TGGT1_319620_9	2010	25	0	2	0	1	0	0	2	0	0	0
TGGT1_228150_9	3505	185	0	1	0	2	0	0	0	0	0	0
TGGT1_249650_5	6128	8367	12425	6896	5482	621	3858	4707	952	4694	2016	4694
TGGT1_226060_9	1729	1194	2	28	92	320	2	4013	0	10	164	28
TGGT1_233695_2	3163	3841	4361	5358	1060	359	26	3947	211	1233	4597	1233
TGGT1_278470_2	6597	4219	3303	6156	744	1455	8	589	249	499	478	589
TGGT1_220320_1	3972	604	0	0	1	7	0	21	7	0	2	1
TGGT1_305860_5	5423	4930	198	353	4461	43708	297	1259	491	604	489	491
TGGT1_219640_4	1811	56	0	2	1	2	0	0	0	0	0	0
TGGT1_203820_6	1682	3294	331	1413	614	135	1986	2896	1604	588	895	895
TGGT1_284630_3	5133	5939	3249	8190	4384	1154	1827	2406	31484	14941	7526	4384
TGGT1_216750_4	2691	992	88	15	115	140	87	791	0	87	15	87
TGGT1_290640_9	1599	18	0	0	0	0	0	0	0	0	0	0
TGGT1_263360_1	524	0	0	0	0	0	0	0	0	0	0	0
TGGT1_268280_7	2133	0	0	0	0	0	0	0	1	0	0	0
TGGT1_263360_10	1474	436	70	162	0	8	0	0	0	69	44	8
TGGT1_237260_6	3061	1834	1956	1665	455	64	30	90	161	3186	80	161
TGGT1_249260_8	2085	1076	0	1094	0	0	0	0	68	11	581	0
TGGT1_225490_7	2938	55	2	0	0	2	1	0	0	0	0	0
TGGT1_266760_10	2713	577	12	0	69	0	94	0	0	0	0	0
TGGT1_297710_7	2560	1990	2315	10	2	0	167	3247	1240	1048	10	167
TGGT1_272500_7	1464	595	445	29	0	83	0	23	257	1591	80	80
TGGT1_300110_10	1519	402	0	0	2	21	0	10365	240	181	120	21
TGGT1_226060_10	1742	355	0	1	0	0	0	0	0	3	0	0
TGGT1_258740_3	2883	67	0	2	1	0	0	0	0	1	0	0
TGGT1_240660_5	2163	311	0	0	0	0	2	0	0	0	17	0
TGGT1_252510_5	2387	2313	910	615	4037	2691	591	119	2340	22868	2450	2340
TGGT1_297710_1	1619	5065	19637	11447	10717	7334	1831	11171	275	3295	24245	10717
TGGT1_315700_1	2141	14	0	1	0	0	0	0	0	0	0	0
TGGT1_226470_4	3573	9656	667	3983	3653	11630	3438	3527	362	974	12397	3527
TGGT1_312570_9	2217	1	0	9	0	0	0	0	7	5	0	0
TGGT1_273905_8	2869	688	10	7	16	1	42	5	3	0	1	5
TGGT1_254120_7	4500	74	22	0	0	2	1	0	15	1	0	1
TGGT1_278770_8	1629	3448	2206	3778	3501	3151	278	4830	1938	893	3710	3151
TGGT1_314430_9	2201	874	494	0	0	115	0	3380	1016	167	5	115
TGGT1_265990_4	3257	4896	25613	15665	10282	56	2722	514	2717	599	3894	2722
TGGT1_271740_9	3485	7766	2338	8235	1714	1824	5722	14840	2967	2544	6016	2967
TGGT1_297710_3	1514	570	99	40	188	4	644	599	193	2956	159	188
TGGT1_268760_1	2842	8515	24955	15582	631	1085	227	2296	362	908	2044	1085
TGGT1_318525_1	2223	234	0	0	0	0	0	0	0	0	1	0
TGGT1_278830_9	2960	6837	7699	6626	1555	434	207	1731	19921	3170	2321	2321
TGGT1_284630_5	2792	1507	839	517	20	13	0	540	176	443	4	176
TGGT1_249650_7	4823	6986	38164	19702	10109	35424	17906	14295	977	13953	19631	17906
TGGT1_281610_9	4736	5111	244	507	1508	2107	188	681	244	18881	1828	681
TGGT1_271120_6	3859	4713	2810	13636	6622	374	23843	6877	18698	3810	5997	6622
TGGT1_236920_3	2591	485	0	0	32	22	0	0	0	0	0	0
TGGT1_297880_8	3289	3309	564	250	111	67	1	72	140	119	118	118
TGGT1_234350_10	2805	3123	4638	1923	2523	985	62	3627	126	16291	6236	2523
TGGT1_278530_6	2719	4339	2627	2019	3314	646	29	1214	92	4954	3333	2019
TGGT1_268760_5	2317	9714	5490	27302	3309	5869	36182	3973	17090	3283	36968	5869
TGGT1_291820_10	1868	1372	11	4	0	9	16	0	0	2	23	4
TGGT1_202760_7	4402	213	0	0	0	0	0	0	0	185	0	0
TGGT1_258780_1	4840	2818	8690	6322	1478	23825	124014	1113	89	3881	2502	3881
TGGT1_235635_1	2919	6853	9733	8352	5117	48544	1173	8475	1399	3024	33320	8352
TGGT1_271250_5	2045	1289	813	4	20	5	34	21	2	1218	16	20
TGGT1_305860_10	573	1	0	0	0	14	8	0	0	20	0	0
TGGT1_240660_4	3895	1244	0	5	1	3	0	0	313	3	0	1
TGGT1_278470_9	1795	1333	189	2535	485	339	1	1392	9201	16	750	485
TGGT1_276930_8	2555	405	0	0	1	0	1	4	1	0	310	1
TGGT1_294800A_8	3039	833	1	0	0	0	3	37	5596	16176	0	1
TGGT1_243610_4	1744	8	0	0	0	1	0	0	0	0	0	0
TGGT1_205460_7	2543	1746	353	90	35	73	349	746	5	1820	57	90
TGGT1_248680_7	2009	694	0	264	0	143	0	799	128	0	58	58
TGGT1_224600_3	3810	197	2	0	2	14	0	0	0	1	5	1
TGGT1_289970_10	2369	5763	614	10428	2128	299	244	10693	61	3398	49575	2128
TGGT1_210810_7	1693	502	118	0	75	0	0	97	54	11	4	11
TGGT1_249550_7	2009	531	0	0	0	819	4	124	0	82	4	4
TGGT1_314430_6	3300	4298	69	1780	397	6	120	1172	20	144	194	144
TGGT1_277080_10	2963	8138	8529	16939	24527	1269	12996	16525	4609	3259	21299	12996
TGGT1_270060_9	2032	3840	1204	2033	2650	179	223	995	52	1334	3363	1204
TGGT1_226780_3	2890	3515	793	2233	409	1623	9	204	0	1380	1373	793
TGGT1_247300_5	3242	8615	32577	9504	3666	233	2490	7171	4440	2707	12156	4440
TGGT1_263360_5	2711	504	115	1	0	0	0	0	0	0	0	0
TGGT1_257500_3	1332	513	1	0	0	0	0	0	0	0	745	0
TGGT1_314265_3	3338	181	0	0	0	0	0	0	0	411	0	0
TGGT1_203610_9	1395	867	21942	63	64	110	188	3251	22	711	4897	188
TGGT1_227650_1	2668	860	13442	24	0	1	75	0	0	4	88	4
TGGT1_203910_8	1674	1551	17	47	102	632	0	1018	45	127	0	47
TGGT1_312820_2	3422	2793	387	38	78	3	24	7	540	243	357	78
TGGT1_265090_7	3850	60	0	0	0	1	0	1	0	0	0	0
TGGT1_297690_3	3484	761	0	34	0	146	0	453	0	1	0	0
TGGT1_300110_4	2242	2447	534	212	1630	2402	261	2111	1658	1252	517	1252
TGGT1_297690_10	2290	273	0	2	0	6	0	2	0	0	232	0
TGGT1_309190_5	3667	89	0	7	1	0	0	0	0	0	0	0
TGGT1_293690_6	2088	15	0	0	0	0	3	1	0	0	0	0
TGGT1_257500_10	2301	293	0	1	17	0	0	0	0	0	0	0
TGGT1_272640_2	2205	0	0	2	0	5	0	0	0	0	0	0
TGGT1_200430_9	3792	3968	0	1070	28	2419	30	1093	0	25	454	30
TGGT1_249550_4	2753	48	0	0	0	11	0	1	1	1	0	0
TGGT1_243250_5	2603	4	0	0	0	4	2	0	0	0	0	0
TGGT1_249350_5	7142	1271	29	754	110	2	0	0	0	0	26	2
TGGT1_219120_9	2968	15929	208954	4384	4108	13637	868	8404	72	9116	6037	6037
TGGT1_306620_3	3577	714	311	10	2989	5	1	63	0	171	187	63
TGGT1_300220_9	2166	1493	0	0	0	0	0	0	0	0	0	0
TGGT1_319640_3	2065	83	0	0	0	0	0	0	0	57	1	0
TGGT1_310420_3	3515	1727	917	3238	417	50	19	1101	2824	18	634	634
TGGT1_259840_7	3049	8469	3976	3680	1035	506	213	2681	425	2800	1678	1678
TGGT1_272640_6	2060	44	0	6	0	0	0	0	0	0	0	0
TGGT1_246570_5	2105	1294	1	155	472	13	0	6	49	4	6698	13
TGGT1_205460_4	1744	354	0	0	0	0	0	0	0	29	16	0
TGGT1_293690_7	2110	6	0	0	0	0	0	0	0	1	4	0
TGGT1_270060_1	1629	3448	483	9461	4549	298	36814	1891	1569	1029	1522	1569
TGGT1_222070_7	2060	2300	55	1836	181	46	0	3934	39	552	10163	181
TGGT1_235635_9	2396	5164	2775	2429	1255	410	114	2503	65052	861	1311	1311
TGGT1_306330_8	4905	1615	166	10653	468	42573	0	3954	2831	1951	115	1951
TGGT1_285730_9	2996	1258	0	0	0	31	0	1	1025	164	0	0
TGGT1_299030_4	1885	3100	978	195	819	255	2773	92	4476	205	200	255
TGGT1_315610_4	2930	6448	1363	7944	469	1430	16415	18206	3124	1756	2297	2297
TGGT1_223685_9	1662	505	0	4	19	0	0	28	0	0	0	0
TGGT1_249800_10	2137	2102	1043	3143	130	44685	0	482	11	1561	6592	1043
TGGT1_319560_10	1261	3453	29	51	1	24	767	1	41	143	1	29
TGGT1_294690_1	2134	1467	114	1349	43	454	308	1217	0	120	717	308
TGGT1_290960_7	1642	808	58	9	49	0	0	4	1385	0	0	4
TGGT1_244460_7	2383	1866	118	48	34	0	0	17	0	16	577	17
TGGT1_217400_1	3138	289	0	3	1	3	0	13	0	34	1	1
TGGT1_234490_3	1837	1306	302	5367	23332	36	0	531	1	44	7265	302
TGGT1_216190_4	3094	16782	3584	1923	9705	827	372	19813	369	12502	1681	1923
TGGT1_224210_5	2107	1260	4192	1901	1732	688	1346	1684	2	3990	301	1684
TGGT1_301440_3	2150	0	0	0	9	3	0	0	0	0	0	0
TGGT1_250690_5	3034	499	0	10	0	0	0	0	0	3253	280	0
TGGT1_290910_10	1600	641	3556	131	575	4	149	5903	112	0	957	149
TGGT1_271910_1	2633	546	62	0	0	13	0	0	1	10	113	1
TGGT1_315700_9	1960	1209	1422	813	790	443	71	632	256	2982	116	632
TGGT1_274050_4	1402	2411	2019	1174	53	162	75	132	0	79	280	132
TGGT1_269740_10	2124	5496	105	63	1128	20	0	0	0	1	57	20
TGGT1_271178_8	2355	9	0	22	23	0	1	0	0	1	0	0
TGGT1_300010_9	1402	3158	226	2580	207	242	1257	5764	974	320	966	966
TGGT1_281610_4	1106	363	313	23	698	0	2	0	0	0	49	2
TGGT1_224970_9	2736	75	0	0	0	3	0	1	0	0	0	0
TGGT1_253400_8	4047	3291	42	1081	147	599	1083	73	21	768	2029	599
TGGT1_281630_6	2624	517	8	790	161	247	27	7	33	1779	57823	161
TGGT1_318210_5	2709	2708	2047	2848	1237	6	41	371	225	179	769	371
TGGT1_201840_8	5426	4235	1251	427	1499	13602	286	1909	1395	1818	4871	1499
TGGT1_207920_5	4149	2028	302	6	117	26	17	24	0	3	1	17
TGGT1_268280_3	1457	11712	4244	8364	920	2962	1741	10603	21641	19751	2974	4244
TGGT1_216275_6	1895	147	0	0	0	0	0	0	0	12	0	0
TGGT1_312820_7	1377	12	0	0	2	0	0	0	0	0	0	0
TGGT1_227620_1	5916	3051	1409	8640	14720	285	397	9113	151	1261	4841	1409
TGGT1_227650_5	1255	1363	614	67	1	2	0	7	63	1585	0	7
TGGT1_220320_10	3870	482	1	71	1	0	0	0	4	1	600	1
TGGT1_214980_6	2233	3311	11717	1673	1084	1076	387	854	7390	536	1673	1084
TGGT1_225060_5	2302	6063	1389	14627	156	201	172	97	1759	505	464	464
TGGT1_312250_3	4968	877	173	941	531	448	0	36	1	0	28	36
TGGT1_265390_8	3020	2795	3044	937	249	36	45	3980	102	155	25899	249
TGGT1_310740_2	2002	699	124	1111	8	7863	0	22	13	101	422	101
TGGT1_212250_9	3337	1329	1945	21896	553	11	1152	3413	2	90	39	553
TGGT1_318525_10	2788	537	13	0	0	0	0	5	23	0	0	0
TGGT1_243250_6	2882	0	1	12	10	9	0	1	0	5	0	1
TGGT1_203400_8	1990	118	0	0	0	25	0	7	0	0	0	0
TGGT1_236070_8	6532	4518	37929	5641	316	989	95379	12251	104	1280	2140	2140
TGGT1_280780_3	3300	451	314	10184	0	4	2	165	0	22	3919	22
TGGT1_205460_3	2981	1560	980	154	9	1912	3	79	9564	108	930	154
TGGT1_258740_2	4071	3904	712	1175	2048	276	664	946	5095	1671	6010	1175
TGGT1_289970_7	2829	2355	1000	6761	1199	292	4	7336	394	1358	776	1000
TGGT1_300110_3	3339	17	0	2	0	0	0	0	6	0	0	0
TGGT1_278130_4	2575	1443	801	709	5507	259	171	1367	25	270	8889	709
TGGT1_312250_5	3949	16	15	0	0	3	0	0	0	0	7	0
TGGT1_246690_6	2718	490	0	0	25	5	1	0	0	0	4	0
TGGT1_304630_2	5093	135	662	0	4	39	0	10	0	0	0	0
TGGT1_236920_7	5998	4048	6	20	1	0	55	283	0	93	34	20
TGGT1_216275_1	3629	2046	63	3576	3479	770	61802	22586	2284	424	293	2284
TGGT1_278470_3	4949	1610	83	53	39	3	0	1	326	66	0	39
TGGT1_311750_6	2004	13	0	6	0	10	0	0	0	0	1	0
TGGT1_311750_7	4765	877	0	0	20	44	1	0	0	25	0	0
TGGT1_246590_6	3727	1964	182	8340	1589	121	309	87	185	471	1161	309
TGGT1_218580_10	3155	3000	1226	6597	1088	37248	125291	383	3	350	1199	1199
TGGT1_265990_7	4033	31	1	0	0	0	0	0	0	2	0	0
TGGT1_281630_5	4131	46	0	0	0	2	0	0	0	0	1	0
TGGT1_318760_5	2642	322	0	0	0	0	0	0	0	0	0	0
TGGT1_210781_2	3557	9608	3937	2394	4308	46063	14014	23193	2315	13383	33222	13383
TGGT1_272710_2	3214	3194	916	1065	604	2734	172	564	5	584	5219	604
TGGT1_318210_3	1664	311	686	0	0	4	0	9	0	0	0	0
TGGT1_240660_3	2790	947	85	7649	47	5	0	0	0	28	0	5
TGGT1_286680_7	2532	13	0	20	0	4	0	0	1	0	0	0
TGGT1_209450_6	3901	16	0	0	0	0	0	0	0	0	0	0
TGGT1_244250_4	3749	16726	19778	16315	7709	1996	55049	50908	100074	38278	27754	27754
TGGT1_270060_7	2226	1577	561	496	203	59	85	23	1	270	4607	203
TGGT1_245720_4	4215	13376	7412	13488	9670	2905	3663	4444	5519	3587	25101	5519
TGGT1_209030_6	6704	9	0	1	0	0	0	0	0	0	1	0
TGGT1_278530_3	2560	1781	0	615	133	0	1	53	271	6	528	53
TGGT1_281630_2	5683	5490	18903	16000	44591	49857	15177	50183	15918	13837	14007	16000
TGGT1_309590_1	2123	4014	246	1528	2383	2	102	4568	16988	365	1367	1367
TGGT1_261980_10	3618	4486	2984	9023	4321	7670	3501	7375	583	1135	237	3501
TGGT1_292110_2	1979	732	581	2652	0	120	4	2292	0	850	5095	581
TGGT1_261660_8	2752	18	0	3	0	0	0	0	0	0	0	0
TGGT1_258740_4	2789	8	0	0	0	0	0	4	0	0	8	0
TGGT1_239070_3	3016	15	0	0	0	5	0	4	0	0	0	0
TGGT1_223685_1	2138	14	0	0	4	2	0	1	0	0	0	0
TGGT1_312560_4	4511	30	0	2	0	0	1	0	6	0	1	0
TGGT1_249650_10	4312	1301	116	325	365	2433	0	17	593	1414	1078	365
TGGT1_280660_6	4047	172	13	0	0	0	0	1	0	0	0	0
TGGT1_207430_1	2735	145	0	0	0	89	0	7	0	0	1	0
TGGT1_312820_10	1574	2636	95	506	10	8	0	17	0	102	1	10
TGGT1_223855_10	2419	3070	2017	1605	7271	424	2054	3777	3937	1439	4805	2054
TGGT1_204410_6	3484	9046	6583	8145	2470	17322	964	15809	64	19819	3740	6583
TGGT1_271910_4	2621	35	0	0	0	0	0	0	0	4	0	0
TGGT1_266920_2	2463	154	6	0	0	0	0	30	0	0	0	0
TGGT1_239070_1	3029	11065	7587	21723	8324	1524	10181	14744	37338	22916	50648	14744
TGGT1_249800_3	1747	405	0	440	0	4	0	3	0	0	0	0
TGGT1_227970_10	5891	58	15	22	0	15	0	0	1	77	0	1
TGGT1_265990_5	4003	2074	1700	443	40	127	95	4235	4078	47	99	127
TGGT1_319640_4	2100	64	0	12	0	3	0	0	0	0	0	0
TGGT1_207430_4	4853	156	0	5	0	2	0	0	0	0	1	0
TGGT1_218580_2	3480	19	0	0	0	4	0	0	0	0	0	0
TGGT1_232310_9	3064	1780	291	13774	590	24143	124	3322	42764	458	134	590
TGGT1_259050_1	2671	125	0	22	3	4	0	0	0	2	0	0
TGGT1_203180_5	3577	91	105	14	0	0	0	3	0	0	13	0
TGGT1_216960_9	7905	5593	1896	299	1246	3220	0	3735	9	18	449	449
TGGT1_229140_7	4056	7	0	0	0	0	1	5	3	0	2	0
TGGT1_243250_1	2502	56	0	8	0	0	0	0	0	0	0	0
TGGT1_290920_5	4447	12410	11791	6166	11074	1329	25772	3960	1318	2414	20052	6166
TGGT1_321310_6	5558	1121	0	1	0	0	0	0	0	0	0	0
TGGT1_202760_2	5638	394	86	3	0	0	2	99	0	95	0	2
TGGT1_237260_2	4526	613	0	59	0	149	1	0	0	0	0	0
TGGT1_214800_6	2371	812	2	54	0	180	0	0	20	332	0	2
TGGT1_222800_5	2424	718	801	56	2	44909	26067	743	161	1082	2816	801
TGGT1_227660_5	2097	18	0	4	1	0	0	0	1	0	0	0
TGGT1_297690_5	1933	818	0	0	0	7	0	0	0	0	0	0
TGGT1_218720_1	2137	3373	8507	5764	1522	6621	525	41501	949	3725	10130	5764
TGGT1_300220_2	2622	107	1	3	0	6	0	0	0	0	1	0
TGGT1_249710_4	2706	1164	761	29	521	38	100	20	35	9	58	38
TGGT1_259050_7	4496	11	0	1	0	0	0	0	0	0	0	0
TGGT1_211640_5	2122	30	0	10	0	0	0	0	0	0	0	0
TGGT1_216750_2	3073	2952	203	252	21	0	364	408	6	31	39	39
TGGT1_257500_5	2175	344	0	0	1	0	1	22	0	14	43	1
TGGT1_321360_4	3422	1383	0	4745	1108	0	23	447	0	93	154	93
TGGT1_291820_7	5888	2718	756	44	0	82	0	586	0	1	231	44
TGGT1_213060_1	4562	203	0	0	1	9	0	0	1	1	0	0
TGGT1_214980_10	2944	10	0	0	8	4	0	0	0	1	0	0
TGGT1_462965_3	2220	539	0	0	0	0	0	0	0	1	0	0
TGGT1_240070_6	1864	107	0	3	0	0	60	0	0	0	0	0
TGGT1_278770_9	1180	0	0	0	0	1	0	0	0	0	0	0
TGGT1_259840_6	1787	140	0	0	0	3	0	0	0	0	2	0
TGGT1_245610_2	2632	9612	1297	2014	1183	4063	907	256	51176	4029	2712	2014
TGGT1_203610_5	4072	1345	0	6	21	0	1	27	0	80	0	1
TGGT1_293710_6	4594	4225	15466	1363	66	93	3	9	16	88	122	88
TGGT1_236240_2	3720	72	3	5	7	0	0	0	0	0	0	0
TGGT1_257500_7	4315	45	4	12	0	4	0	0	0	0	4	0
TGGT1_257500_2	4633	37	1	10	0	0	10	0	0	4	1	1
TGGT1_217870_6	3075	3169	885	11146	1180	5705	6688	251	1669	614	1190	1190
TGGT1_236920_10	2008	3	0	1	0	0	0	0	0	0	0	0
TGGT1_300010_2	2648	31	0	0	1	0	0	1	0	0	0	0
TGGT1_207450_10	1971	1879	310	1813	682	370	8425	747	197	260	829	682
TGGT1_204410_8	2015	16	0	0	10	1	0	0	10	0	0	0
TGGT1_219640_3	2128	11776	21836	12252	35390	29022	9195	34656	10523	27003	13219	21836
TGGT1_312820_5	4674	6610	656	2468	240	371	67	9167	2279	58	7622	656
TGGT1_214740_7	2260	512	9	0	12	44	41	652	0	0	0	9
TGGT1_214740_8	2807	142	0	0	1	19	1	1	0	0	0	0
TGGT1_263420_5	2427	780	24	0	5	5	0	0	0	1	1	1
TGGT1_312560_2	1875	21	0	29	0	0	0	0	0	0	0	0
TGGT1_290200_2	3140	1111	115	119	8	58	2264	81	9	25	64	64
TGGT1_252510_10	3882	5947	5556	3880	4340	21222	1233	1002	4841	4604	12770	4604
TGGT1_203690_4	2479	423	1	398	3	2	7	0	0	0	1	1
TGGT1_235980_3	2262	26	0	0	0	5	0	0	0	0	15	0
TGGT1_289970_1	3358	20144	8620	64718	18870	94596	164886	45801	1975	10890	32210	32210
TGGT1_286800_8	3024	6300	4163	8500	2221	6	271	1609	2546	4188	3851	2546
TGGT1_271120_5	3605	260	0	0	1	2	0	0	0	0	12	0
TGGT1_274180_7	2397	302	0	12	7	0	0	0	0	53	8	0
TGGT1_218580_5	2483	10	0	0	0	0	0	0	0	0	0	0
TGGT1_286680_5	3306	66	0	1	0	5	0	0	0	0	0	0
TGGT1_290910_6	2036	253	0	0	0	5	1	0	0	0	0	0
TGGT1_312820_3	3096	8209	1083	356	748	765	180	9229	88	297	959	748
TGGT1_297880_1	4530	1946	164	32	0	4	26	41	95	102	516	41
TGGT1_220360_4	1811	569	148	0	7	0	0	86	22	0	0	0
TGGT1_262760_8	2832	1	0	0	0	0	0	0	0	0	0	0
TGGT1_207080_4	3439	36	0	8	0	0	0	0	0	0	0	0
TGGT1_223940_5	4556	14	2	46	1	0	3	130	7	27	5	5
TGGT1_235550_7	4155	26	6	8	0	1	1	0	0	0	0	0
TGGT1_239070_2	2525	3	0	0	0	0	0	0	0	0	0	0
TGGT1_272710_7	2489	3068	566	268	941	558	5	4674	210	3652	2064	566
TGGT1_211640_7	2977	992	62	43	36	73	488	0	4006	0	39	43
TGGT1_314430_1	2319	1214	9	468	114	30	3	0	0	0	228	9
TGGT1_318525_3	2400	1279	5	637	1	3841	3	44	67	4	3075	44
TGGT1_219120_3	3787	5723	953	27762	11600	62900	10128	1863	764	569	35647	10128
TGGT1_220360_7	1673	4620	20981	38585	18431	510791	2040	94952	6089	28885	71230	28885
TGGT1_206300_2	2167	298	11	30	47	7	1	0	0	0	10	7
TGGT1_311100_10	2481	138	0	0	0	0	0	0	0	0	0	0
TGGT1_205130_4	1993	118	0	1	0	0	0	4	0	0	0	0
TGGT1_205000_7	2473	240	11	2	3	1	0	0	0	0	234	1
TGGT1_250790_8	2124	32	0	0	0	0	0	0	0	0	0	0
TGGT1_218580_3	2894	2296	1032	904	232	189	1654	2944	229	4657	649	904
TGGT1_278770_5	1182	4878	1026	3779	1206	4307	191	21520	928	1183	2734	1206
TGGT1_246570_8	2238	6121	4350	298	10078	306	79	35712	461	501	13392	501
TGGT1_267710_6	2122	180	0	0	1	0	0	0	0	3	0	0
TGGT1_318210_6	1600	221	4	0	0	0	4	0	0	0	16	0
TGGT1_310170_6	2260	18	0	0	0	0	0	0	0	0	0	0
TGGT1_278130_9	4994	291	0	0	0	119	0	0	0	0	1189	0
TGGT1_244870A_2	2684	1211	1248	403	835	29763	197	2160	1	16	2	403
TGGT1_271610_8	2971	2569	385	55	128	1	115	0	5611	1	12	55
TGGT1_320690_9	1911	230	29	0	0	0	0	0	0	0	0	0
TGGT1_244540_10	2029	752	2	8	33	157	0	116	3	466	1687	33
TGGT1_217640_3	2543	3599	385	154	3214	61	159	1447	45	737	670	385
TGGT1_271910_5	2805	254	0	0	1	97	0	0	0	0	0	0
TGGT1_258360_10	1798	19	0	0	0	0	0	0	0	0	24	0
TGGT1_278870_3	1236	11	3	0	5	1	0	0	0	0	0	0
TGGT1_294690_7	1815	617	1165	8	173	35	45	1320	1	69	12	45
TGGT1_300010_10	1713	41	0	0	0	0	0	0	0	0	0	0
TGGT1_259700_7	1827	9977	5208	14499	2291	1128	8944	3744	51915	60061	3796	5208
TGGT1_286130_7	2528	1138	37	41	19	61	0	0	0	550	625	37
TGGT1_222710_1	1443	2093	2116	278	770	2326	921	1310	0	203	1339	921
TGGT1_313665_10	4045	6154	24460	20204	42664	1870	37526	16414	5315	13598	20545	20204
TGGT1_240250_5	2027	1381	273	876	2134	362	118	1850	10	363	472	363
TGGT1_227650_7	3090	32	0	0	0	0	0	1	0	0	0	0
TGGT1_250690_9	2891	513	0	0	1	0	17	2	0	0	52	0
TGGT1_244250_9	4338	6240	25007	5382	4288	285	2715	7768	4400	4467	5415	4467
TGGT1_306220_4	2013	262	0	0	0	6	0	0	1	0	0	0
TGGT1_309190_4	1682	40	0	0	0	14	0	0	0	0	0	0
TGGT1_271250_6	3399	1434	309	9	0	1	0	0	0	6	0	0
TGGT1_213060_2	3104	282	0	1	0	0	0	0	0	0	6	0
TGGT1_222800_8	7641	12883	32181	12405	5661	10925	10016	9563	77735	11300	4403	10925
TGGT1_310170_7	6761	4234	2141	172	902	18	442	388	1827	2081	2504	902
TGGT1_223855_7	2413	5068	5325	451	1421	205	865	740	1	342	223	451
TGGT1_244250_2	2521	3462	992	2315	6276	354	0	66	0	228	13217	354
TGGT1_253130_4	2563	1855	3281	3052	25351	7293	735	721	2455	2535	4690	3052
TGGT1_318210_9	2427	240	2	2	38	0	0	0	0	887	0	0
TGGT1_305290_6	2625	9	0	0	0	0	0	0	0	0	22	0
TGGT1_236920_4	4263	34	1	0	0	0	0	0	0	0	3	0
TGGT1_200430_5	4908	1599	0	42	0	0	0	2	0	0	41	0
TGGT1_274180_6	2411	3257	241	2868	584	204	330	60	8716	1041	153	330
TGGT1_272710_9	2783	770	0	20	341	0	1	0	92	56	43	20
TGGT1_300110_8	3787	1620	0	2183	0	5	32	0	101	0	430	5
TGGT1_312820_6	1920	1567	2554	54	161	47	1628	127	0	0	214	127
TGGT1_280560_9	2511	632	0	31	1	11	0	0	0	0	0	0
TGGT1_248680_8	2139	858	0	1	0	0	1	0	2	418	57	1
TGGT1_245610_6	3755	4631	371	74	545	538	28	18	69	77	111	77
TGGT1_250790_9	1391	235	0	212	0	14	0	0	0	0	58	0
TGGT1_209280_7	3034	1300	0	3	119	3	0	0	0	24	0	0
TGGT1_315700_3	2142	5	0	0	1	0	1	0	0	0	0	0
TGGT1_268280_5	1490	94	0	147	0	1	0	0	0	0	8	0
TGGT1_222240_6	3039	835	5	1099	105655	73	5	5	0	0	14	5
TGGT1_259050_4	1247	122	1791	0	0	0	0	0	0	0	0	0
TGGT1_248110_2	2500	5285	5642	824	12554	12494	248	7538	1055	1731	1908	1908
TGGT1_212250_2	1924	2123	7940	3127	713	696	375	567	16	1165	770	713
TGGT1_217870_1	2344	658	3	41	182	0	21	3214	1	638	727	41
TGGT1_222710_4	2252	3751	266	552	3038	11	21	53	317	285	378	285
TGGT1_234490_7	1405	4224	723	3141	102	169	1401	5577	500	2014	17035	1401
TGGT1_313665_8	1249	36	0	0	0	0	0	0	0	0	0	0
TGGT1_271610_6	2680	83	0	0	0	0	0	0	0	0	0	0
TGGT1_285730_10	2491	11	0	0	0	1	0	0	0	0	0	0
TGGT1_246590_3	3468	61	0	0	0	3	0	0	0	1	0	0
TGGT1_244380_1	2277	14	0	1	0	5	0	0	0	0	12	0
TGGT1_244870A_7	2659	457	0	0	2	0	0	24	0	0	0	0
TGGT1_301400_6	2950	2635	587	1833	3163	21	84	27	259	562	567	562
TGGT1_266920_3	2618	3715	2241	325	267	155	4385	2	1	0	258	258
TGGT1_311100_4	3143	2147	234	5222	813	806	92	170	186	12	170	186
TGGT1_266830_8	2494	547	2	2681	0	0	21460	44	40	1101	6	40
TGGT1_290910_5	3071	39	1	5	0	1	2	0	0	0	0	0
TGGT1_301440_6	3284	3	0	35	14	0	0	0	0	0	0	0
TGGT1_246690_2	1656	158	0	5	0	0	0	0	0	0	0	0
TGGT1_254120_3	1741	12	0	4	0	1	0	1	1	2	0	1
TGGT1_249650_1	4827	289	0	0	1	0	72	0	0	0	0	0
TGGT1_290960_3	2933	1575	7	95	25	31	185	272	0	7	173	31
TGGT1_249710_10	2735	105	0	0	1	0	0	0	0	0	3	0
TGGT1_268280_6	2227	7442	2943	3430	2085	1420	15447	641	3954	1318	3287	2943
TGGT1_213730_1	1482	13580	8609	22219	8204	42041	6417	9365	10511	12960	21913	10511
TGGT1_209280_5	2495	779	305	292	716	35	35	0	6	309	1092	292
TGGT1_201140_4	3764	1603	144	454	490	470	272	5	67	623	900	454
TGGT1_207430_8	2927	1500	158	0	7	0	1	6	0	39	45	6
TGGT1_214980_9	2376	180	0	133	0	0	0	0	0	0	0	0
TGGT1_225490_10	3438	474	365	36	745	50	2	0	0	109	56	50
TGGT1_252510_1	2903	508	0	0	0	0	0	0	0	0	0	0
TGGT1_286130_3	4060	873	8	207	132	410	0	0	0	22	484	22
TGGT1_217870_9	3754	2797	138	658	39	4	0	18	0	396	92	39
TGGT1_243430_8	4524	148	0	134	0	0	0	0	0	0	0	0
TGGT1_216275_2	3161	934	749	0	0	123	0	41	0	0	1417	0
TGGT1_205250_1	3373	3268	0	25	16	45	0	12	54	143	16	16
TGGT1_242090_8	7912	1048	32	7	480	0	0	0	26	189	199	26
TGGT1_213060_6	3378	1489	0	1	58	18	0	69	0	112	97	18
TGGT1_309870_2	2393	4480	287	4088	1641	11472	9142	439	99	1167	2385	1641
TGGT1_249550_6	3193	2794	379	13405	1751	117	97	4549	0	119	3341	379
TGGT1_224210_1	3306	22	0	1	0	1	0	0	0	0	0	0
TGGT1_310740_1	2390	26	0	0	0	0	0	0	0	0	0	0
TGGT1_240250_9	2461	2296	38	1393	6	0	15	0	0	57	1292	15
TGGT1_255370_1	1767	17	0	0	1	0	0	0	1	0	44	0
TGGT1_236660_6	4354	10027	32853	22405	20267	5015	3188	39329	7188	4335	44945	20267
TGGT1_462965_9	2709	79	0	0	0	0	0	0	0	8	12	0
TGGT1_312570_8	5791	598	1	0	17	8	15	1	1	65	0	1
TGGT1_217400_7	2287	217	1964	0	0	265	1	0	0	0	0	0
TGGT1_248680_5	2484	1830	193	69	0	1	10	4	4	34	59	10
TGGT1_214740_2	2615	18	0	0	1	0	0	0	0	0	0	0
TGGT1_253400_7	3417	500	0	534	9263	35949	31	0	77	5	11145	77
TGGT1_262730_8	1975	13382	24849	21209	41502	5221	325	71562	1284	2847	19711	19711
TGGT1_236240_6	2431	2946	371	114	3081	6097	90	328	0	336	1239	336
TGGT1_254120_1	3732	124	21	6	0	26	0	27	24	19	15	19
TGGT1_297880_6	2754	491	0	13	0	21	0	1	10	92	16	10
TGGT1_299670_9	2465	6865	233	632	132	140	8423	8664	123	211	1605	233
TGGT1_202760_8	4736	25	2	0	0	0	0	0	0	20	0	0
TGGT1_305860_2	2715	764	1	0	5	0	0	0	0	252	0	0
TGGT1_286680_4	2874	1171	11	57	0	0	43	4208	0	4	37	11
TGGT1_268760_3	4188	6851	80040	2185	758	14583	919	8041	803	1755	9951	2185
TGGT1_219120_10	1900	3684	108	1577	2256	446	125	108	8546	1230	5176	1230
TGGT1_216960_5	3079	4471	3065	2921	5172	778	48	145	224	642	20540	778
TGGT1_297690_1	2623	116	0	5	0	1	0	0	0	0	0	0
TGGT1_219640_10	3060	504	9	100	0	0	1	21	0	0	23	1
TGGT1_318760_10	1651	927	0	132	0	0	41	0	0	50	0	0
TGGT1_234490_2	1894	4722	332	1380	58	26	0	182	129	58	971	129
TGGT1_205130_5	2123	156	0	22	0	0	5	0	0	0	0	0
TGGT1_244540_1	2371	1821	953	1920	486	0	53	47	1378	289	254	289
TGGT1_286130_10	2334	569	32	1	1846	6	1574	0	1580	10	66	32
TGGT1_244870B_5	1660	28	2	2	0	0	0	0	0	0	6	0
TGGT1_284630_6	1367	15	0	0	0	1	0	0	0	0	0	0
TGGT1_246570_6	2389	568	0	3	0	0	16	14	0	4383	4	3
TGGT1_278530_9	1514	1418	4417	25	43	0	0	79	0	1681	12	25
TGGT1_214740_9	2452	19	1	0	0	9	0	0	0	0	0	0
TGGT1_205000_10	2187	9	0	0	0	0	1	0	0	8	0	0
TGGT1_290300_3	1620	3518	2283	7779	6780	748	425	360	3857	1730	1123	1730
TGGT1_253640_6	3623	30	0	9	0	1	1	0	0	0	0	0
TGGT1_234350_7	2787	2688	11504	12013	2980	1233	407	2630	1	2741	263	2630
TGGT1_261500_10	3695	638	0	1094	11	0	1	1726	0	0	0	0
TGGT1_264900_6	2685	20	0	0	0	0	0	0	0	0	4	0
TGGT1_290640_2	2834	25	0	17	0	0	0	0	0	0	0	0
TGGT1_258360_6	1892	56	0	0	3	5	0	0	0	13	17	0
TGGT1_203820_5	2911	2359	14092	9117	23033	120	0	5870	483	118	59541	5870
TGGT1_299030_7	3059	28	0	0	0	1	1	0	0	0	0	0
TGGT1_222800_4	2218	3833	191	161	0	12	0	1	0	94	95	12
TGGT1_263085_7	1683	776	87	8	286	118	59	2407	1	225	1153	118
TGGT1_244460_9	1336	83	0	0	0	0	0	13	0	1	0	0
TGGT1_265020_6	3213	260	0	0	0	0	0	30	1	0	16	0
TGGT1_223685_10	2672	1172	575	2508	429	230	16	4540	0	34	198	230
TGGT1_209250_4	1849	1680	1846	69	2125	29	2	15049	45	0	1337	69
TGGT1_222710_3	2006	3902	5935	1528	1217	1250	297	27399	435	12034	2749	1528
TGGT1_300220_5	1596	802	0	0	0	0	0	0	0	0	0	0
TGGT1_232310_6	2110	6427	4521	1157	433	81	145	415	1237	444	1096	444
TGGT1_271600_9	1409	122	0	6	0	0	0	1	0	0	0	0
TGGT1_310610_7	3141	4041	22804	22811	3062	2120	1442	4740	504	12203	1686	3062
TGGT1_263085_10	3107	6607	801	2123	2219	186	18	1974	1052	327	9250	1052
TGGT1_227020_10	2371	225	22	0	129	1	0	1167	204	37	45	37
TGGT1_315280_9	2468	44	0	0	0	1	0	0	0	0	0	0
TGGT1_249350_2	2874	7088	5921	4944	2903	1678	1410	7499	127	3601	2203	2903
TGGT1_220160_4	2110	34	0	0	0	0	0	0	0	0	0	0
TGGT1_214980_2	3071	4	0	0	0	10	0	0	0	0	0	0
TGGT1_321310_1	1923	37	0	0	1	0	0	0	0	0	0	0
TGGT1_297760_6	2322	287	0	0	0	5	354	12	0	14912	0	0
TGGT1_202420_2	1956	14	0	0	0	0	0	0	0	0	0	0
TGGT1_312840_6	2168	595	31	12	105	5	6	0	0	0	16	6
TGGT1_224970_6	2486	70	0	0	0	0	0	0	0	0	0	0
TGGT1_258740_6	1686	417	0	0	0	468	29	0	0	3	24	0
TGGT1_315610_7	2839	10311	103388	8104	11693	1340	30656	13463	2031	27423	45370	13463
TGGT1_227620_2	2629	10415	16775	24124	1634	2364	190	14965	22562	11691	3323	11691
TGGT1_235635_10	1505	1987	576	176	2398	92	32	408	47	77	23	92
TGGT1_202760_3	2020	5717	4890	7024	8325	1724	39082	31738	1350	19932	3926	7024
TGGT1_222710_9	3510	461	0	0	0	3	0	0	1	0	0	0
TGGT1_264030_9	2997	1576	598	2137	1000	132	2	108	141	5	198	141
TGGT1_276930_4	1519	451	3419	16	150	4	49	2679	0	49	62	49
TGGT1_271910_9	3172	782	6	0	0	0	0	0	0	199	0	0
TGGT1_312480_10	2432	1736	43	2385	7854	633	656	265	40	490	147	490
TGGT1_271250_2	2030	34	0	0	0	0	0	0	0	0	0	0
TGGT1_271178_6	1227	1296	132	1297	49	8	0	0	0	416	503	49
TGGT1_262960_10	1722	600	0	8	0	0	0	0	0	65	175	0
TGGT1_257100_10	2279	645	1598	0	0	0	0	0	0	0	30	0
TGGT1_278530_8	2427	953	1426	0	0	34	0	0	0	125	5531	0
TGGT1_318760_8	2024	17	0	0	2	1	2	0	0	0	0	0
TGGT1_318525_9	3895	10512	865	4077	2095	2147	235	10113	633	13274	89475	2147
TGGT1_209440_6	2006	392	2	89	71	74	19	15	0	72	104	71
TGGT1_315610_1	795	1242	44	35	0	2	3950	43	0	0	4	4
TGGT1_320690_4	1981	114	0	0	0	0	0	0	1	0	0	0
TGGT1_227970_8	3560	777	463	87	49	36	0	127	0	204	60	60
TGGT1_265990_9	2749	135	0	20	1335	42	0	24	0	0	23	20
TGGT1_276930_2	3272	1532	89	4373	439	259	106	196	2	21	1053	196
TGGT1_236920_6	2896	866	0	9	72	0	0	799	33	8	2	8
TGGT1_271600_2	2426	420	378	80	23354	23	5373	60	6062	111	17	111
TGGT1_254120_9	2421	1492	84	31	17	2	16	0	2	172	7	16
TGGT1_276930_9	2246	17992	77505	21230	16421	33060	11601	25173	46822	30448	23291	25173
TGGT1_249740_8	2313	3965	746	8335	654	266	1289	1252	14799	2003	753	1252
TGGT1_277080_8	1360	145	0	194	1	0	0	6	0	15	0	0
[truncated: 950 more rows]

## Sheet: Fitness scores
ID	WT_01	WT_02	WT_03	WT_04	WT_05	WT_06	WT_07	WT_08	WT_09	WT_median
TGGT1_277870	-7.39368	-5.91645	-6.85481	-5.36015	-7.0716	-7.36831	-7.38822	-5.92128	-6.07854	-6.21044
TGGT1_321310	-7.28237	-6.1552	-6.13531	-7.06778	-6.11825	-7.27935	-6.98981	-6.5283	-7.47572	-6.09913
TGGT1_300220	-7.1582	-8.17593	-7.00498	-6.43167	-8.31497	-7.96457	-8.57079	-8.17353	-8.73919	-7.39301
TGGT1_312840	-6.58545	-6.59953	-5.88773	-7.26007	-6.36935	-8.13684	-8.12634	-5.74019	-7.40661	-6.58621
TGGT1_267710	-6.50724	-3.08011	-4.82106	-5.65102	-5.06258	-3.53764	-5.18326	-6.72091	-4.62429	-4.81944
TGGT1_236920	-6.15164	-5.7716	-2.9865	-4.70385	-4.41426	-2.62668	-4.28965	-3.38629	-4.29712	-3.93514
TGGT1_221640	-6.02397	-5.73448	-3.88161	-7.10908	-5.89372	-6.74424	-5.24139	-4.76125	-5.73643	-5.4777
TGGT1_224600	-5.99258	-5.49608	-5.63393	-4.01168	-5.9688	-3.56822	-6.40609	-4.45306	-5.35026	-5.19791
TGGT1_250790	-5.82532	-3.60408	-4.11376	-4.73722	-6.88924	-7.89965	-5.9205	-5.60097	-5.69975	-5.43947
TGGT1_257500	-5.66157	-4.14607	-3.30724	-4.26347	-4.87894	-4.8988	-6.43863	-3.68631	-2.63417	-4.41422
TGGT1_237280	-5.49081	-4.23927	-6.98252	-6.90404	-5.58443	-5.19362	-7.34396	-4.21127	-5.97161	-6.13815
TGGT1_262760	-5.39264	-4.11312	-4.7347	-5.65951	-2.6288	-4.02739	-5.87263	-4.2305	-3.89752	-4.27785
TGGT1_318760	-5.13723	-3.20713	-4.02889	-4.93414	-4.9492	-4.95325	-5.47319	-4.67885	-5.20268	-4.02091
TGGT1_285730	-5.07827	-3.44734	-4.63626	-4.49653	-3.79487	-4.81255	-5.3377	-3.53425	-3.26747	-4.27504
TGGT1_227660	-5.00957	-1.88109	-2.93087	-4.10592	-3.22131	-3.79016	-5.32809	-2.66025	-3.74766	-3.17201
TGGT1_213060	-4.98164	-2.17534	-3.17206	-4.29901	-5.63081	-3.91615	-4.67452	-2.69455	-3.48368	-3.3164
TGGT1_306220	-4.96983	-1.92998	-3.27512	-5.24873	-6.41938	-5.55226	-5.17756	-4.15658	-2.84538	-3.91265
TGGT1_228150	-4.91456	-4.36559	-5.4029	-3.49591	-5.88986	-5.35	-6.20389	-5.74842	-4.08106	-5.0205
TGGT1_244380	-4.79979	-2.00233	-4.01701	-3.56523	-3.97705	-3.34403	-4.79433	-3.19839	-2.39316	-3.64695
TGGT1_312570	-4.76851	-2.92371	-3.36884	-4.35391	-3.64796	-4.37354	-4.36305	-2.94252	-4.96185	-3.61567
TGGT1_248680	-4.6323	-2.91591	-6.21617	-5.54529	-6.85294	-2.26589	-6.27167	-3.38578	-3.46951	-3.9011
TGGT1_278870	-4.61465	-3.80604	-2.84091	-3.25877	-4.70078	-4.35212	-4.78206	-2.80173	-4.1849	-3.72531
TGGT1_243250	-4.59128	-3.57045	-3.56752	-4.36189	-5.2404	-5.15931	-4.86581	-4.25678	-5.03421	-3.94063
TGGT1_207080	-4.58272	-3.78046	-4.66907	-4.21681	-5.59249	-4.6177	-2.50641	-3.81151	-4.96703	-3.91083
TGGT1_235470	-4.53667	-3.63568	-3.53773	-2.4625	-4.50721	-3.52433	-4.79343	-4.13537	-4.93143	-3.58524
TGGT1_319640	-4.50621	-2.94363	-4.41505	-5.08126	-5.08121	-2.55515	-3.10517	-2.60935	-2.32152	-3.53485
TGGT1_290160	-4.49643	-3.26869	-3.26434	-1.74763	-3.9788	-2.37847	-3.01759	-0.907211	-2.9058	-2.65525
TGGT1_255370	-4.48166	-3.57336	-3.10443	-3.15636	-3.73752	-3.55273	-4.2762	-3.77538	-3.21875	-3.34224
TGGT1_293690	-4.41449	-3.28485	-3.58373	-3.33593	-3.11965	-4.65871	-4.21423	-2.40706	-3.93255	-3.35685
TGGT1_250690	-4.37275	-3.12993	-4.99885	-5.30937	-6.18177	-5.25668	-5.56675	-1.87026	-2.57374	-4.67906
TGGT1_311470	-4.36488	-3.20741	-4.22601	-2.53792	-3.92965	-3.6284	-4.35668	-2.05889	-4.00264	-3.58164
TGGT1_203380	-4.34875	-5.34766	-4.95659	-5.37038	-6.29881	-5.59448	-5.374	-4.55056	-6.20138	-5.00579
TGGT1_301440	-4.34839	-3.39709	-3.75086	-2.17306	-4.7819	-2.81758	-2.76034	-2.60956	-2.91607	-3.25388
TGGT1_249260	-4.31974	-2.57863	-4.50699	-7.00235	-8.05074	-4.33584	-5.84254	-5.7507	-3.757	-4.61331
TGGT1_258360	-4.29347	-2.71263	-2.9643	-4.05741	-4.99249	-3.92138	-3.64734	-3.06991	-1.87567	-2.83152
TGGT1_209450	-4.28475	-0.613522	-1.34499	-3.56752	-3.46465	-2.79644	-4.06309	-2.63083	-1.96265	-2.08274
TGGT1_310170	-4.23033	-4.58168	-4.3989	-5.09011	-4.87336	-3.62829	-3.83033	-4.9746	-4.43801	-3.98213
TGGT1_209030	-4.22757	-1.69451	-3.6057	-4.39077	-4.3441	-3.85329	-4.13911	-4.17226	-4.67711	-3.42213
TGGT1_278130	-4.19998	-2.87406	-2.9179	-3.79237	-5.16364	-4.05074	-5.80661	-4.37187	-1.41528	-3.66367
TGGT1_201140	-4.10347	-1.86052	-1.89776	-3.51558	-3.45014	-3.13234	-4.81253	-3.60251	-2.78423	-2.71094
TGGT1_312520	-4.10277	-3.26965	-3.62887	-3.5377	-4.80958	-3.03679	-5.11035	-2.44655	-3.06472	-3.22683
TGGT1_297880	-4.08531	-4.06025	-5.11903	-4.99794	-7.47158	-5.63115	-5.47569	-2.3478	-4.31069	-4.33944
TGGT1_203690	-4.03575	-1.99029	-3.56976	-2.15853	-2.91781	-4.21309	-3.54439	-2.23218	-3.51133	-3.3095
TGGT1_305860	-4.00593	-2.96289	-3.80188	-2.77512	-5.64933	-2.704	-5.09156	-2.43228	-3.65342	-3.08486
TGGT1_205250	-3.98462	-6.2194	-6.04903	-4.13863	-9.01267	-6.42483	-4.86824	-4.08038	-4.82194	-5.29868
TGGT1_291820	-3.95933	-2.47738	-4.2	-2.46827	-7.14832	-4.85104	-5.95253	-4.63607	-2.86479	-4.15832
TGGT1_309190	-3.91473	-2.93438	-5.29705	-4.04775	-5.92001	-5.41717	-5.17439	-4.42516	-5.11473	-4.1611
TGGT1_297690	-3.914	-4.70509	-5.53984	-2.54764	-5.88636	-4.76685	-6.73405	-5.67599	-4.94991	-5.09547
TGGT1_462965	-3.89739	-3.6383	-4.02474	-4.2409	-4.20713	-3.42655	-5.57164	-3.70995	-3.55503	-4.30265
TGGT1_276140	-3.87473	-1.93289	-3.02565	-4.15631	-5.02351	-5.21785	-6.87601	-2.15279	-2.68414	-3.86801
TGGT1_314430	-3.84941	-1.14348	-3.07767	-4.13883	-5.08703	-2.31549	-5.03714	-3.19151	-2.92624	-3.06767
TGGT1_266760	-3.7652	-0.76965	-1.62344	-3.79133	-4.16702	-2.8815	-6.80919	-1.08427	-1.63691	-2.57913
TGGT1_315280	-3.75883	-1.00196	-0.55224	-2.08042	-4.12729	-3.74254	-1.65109	-2.38214	-2.12245	-1.80887
TGGT1_269740	-3.74936	-1.83685	-2.58358	-4.38004	-2.36938	-3.58335	-2.89192	-2.65941	-3.23727	-2.3505
TGGT1_240660	-3.70778	-2.37686	-4.16055	-6.28105	-5.69035	-6.34755	-4.9308	-5.05351	-5.41952	-4.91619
TGGT1_265310	-3.68657	-3.55343	-2.71654	-3.58581	-3.54337	-2.66867	-3.38292	-1.42941	-2.30184	-2.96373
TGGT1_203540	-3.56285	-0.807614	-1.08448	-3.51832	-5.8619	-1.28552	-3.67164	0.266553	-0.403402	-2.07389
TGGT1_254120	-3.55458	-3.40702	-3.67562	-2.25788	-4.448	-4.02899	-2.85143	-2.47101	-4.41729	-2.9421
TGGT1_253400	-3.55179	-0.098575	1.86651	1.58834	-2.07217	-1.32228	-3.15889	-3.15103	-0.22332	-0.890652
TGGT1_227970	-3.52339	-3.31514	-3.95178	-2.10911	-4.9957	-4.66898	-4.58713	-2.57981	-5.04324	-3.69706
TGGT1_274180	-3.47996	0.192966	-1.43456	-2.85614	-2.63241	-1.45525	-0.871575	0.0596724	-1.12105	-1.08957
TGGT1_271120	-3.45921	-3.51321	-3.974	-2.35348	-3.03467	-3.94055	-3.08862	-3.33751	-2.9491	-2.64075
TGGT1_203180	-3.39486	-4.67318	-4.58678	-3.61805	-5.32518	-4.86472	-5.58099	-5.07708	-4.71044	-4.40321
TGGT1_248110	-3.34651	-3.89537	-2.45489	-2.57461	-3.83068	-0.978955	-3.61053	-0.238739	-4.14706	-3.1023
TGGT1_227780	-3.26754	-3.501	-3.23581	-4.23203	-5.02551	-3.68551	-4.5688	-4.0195	-3.1891	-3.02745
TGGT1_311750	-3.25727	-3.25324	-2.5319	-3.1112	-3.72037	-4.2944	-1.97618	-1.42429	-3.06617	-2.32139
TGGT1_271910	-3.23928	-3.44518	-4.06038	-4.45267	-5.65429	-3.71494	-6.32249	-3.17455	-1.69881	-4.49279
TGGT1_314265	-3.2171	-1.75092	-2.57397	-4.31293	-3.13684	-3.32235	-4.42467	-1.44644	-2.50032	-1.88982
TGGT1_259840	-3.20431	-3.51486	-3.18625	-5.01909	-5.00339	-4.05606	-5.0066	-3.71905	-4.51543	-3.00953
TGGT1_305290	-3.17406	-2.46551	-2.3786	-2.52528	-2.3971	-2.91928	-4.49319	-2.47103	-2.32167	-2.23281
TGGT1_258740	-3.17182	-0.169962	-2.71363	-4.1964	-4.41078	-4.65026	-4.54323	-4.77044	-2.44716	-4.12507
TGGT1_211640	-3.08851	0.0702317	-3.544	-4.18163	-2.69713	-3.67263	-2.69405	-2.32742	-3.55113	-3.00604
TGGT1_304630	-3.08455	-3.27002	-2.9339	-2.32229	-4.36156	-3.51211	-5.29054	-3.45075	-4.32029	-3.23827
TGGT1_243610	-3.02416	-1.60386	-2.82744	-2.90962	-2.59483	-2.20099	-4.64849	-2.98652	-3.13558	-2.59079
TGGT1_312560	-2.98711	-1.82023	-2.52379	-3.32769	-4.05835	-3.01951	-3.92028	-2.50395	-3.14285	-2.74833
TGGT1_280700	-2.95198	-2.41513	0.0474083	-0.646104	-5.47387	-1.08719	-1.96756	-2.76049	-2.98386	-1.96122
TGGT1_274050	-2.93653	-3.99894	-5.30229	-5.94742	-4.09943	-4.83507	-5.08808	-5.63191	-5.03766	-4.42502
TGGT1_320120	-2.89872	-1.04517	-1.0843	-4.53159	-5.56484	-1.97424	-4.45668	-1.10138	-0.32089	-1.14016
TGGT1_312820	-2.89638	-2.21864	-3.34643	-3.531	-3.99784	-2.71273	-3.11918	-3.80809	-2.66946	-3.0104
TGGT1_264900	-2.88659	-1.58277	-3.00554	-2.55122	-5.39128	-3.45009	-3.05634	-2.63424	-1.28095	-2.33147
TGGT1_318525	-2.88279	-0.923556	-1.89535	-1.02187	-3.49302	-1.93515	-4.21986	-2.22551	-0.291534	-1.47762
TGGT1_294280	-2.85334	-0.722695	-0.820279	-3.31544	-1.7765	-1.12317	-3.63939	-1.94705	1.58704	-1.00293
TGGT1_220320	-2.84246	-1.37531	-2.17341	-3.07398	-3.72493	-2.68576	-3.56007	-2.85281	-0.56914	-1.89345
TGGT1_295450	-2.82352	-1.0337	-2.34436	-4.08951	-1.81155	-3.64909	-1.35117	-1.40603	-0.788562	-1.57178
TGGT1_274100	-2.79925	-0.306287	-0.989386	-2.51999	-2.70268	-0.128693	-2.97857	-2.33203	-2.12809	-1.75203
TGGT1_202760	-2.79199	-4.62462	-3.8954	-4.26308	-2.69915	-3.16057	-4.76029	-0.858021	-4.30507	-3.58989
TGGT1_249710	-2.7286	-2.72946	-2.15146	-3.80485	-3.9657	-3.34114	-3.80078	-4.13746	-3.5836	-3.01175
TGGT1_261660	-2.72809	-1.52724	-0.765482	-2.96713	-3.78561	-1.43525	-1.79497	-2.77916	-2.54123	-1.35491
TGGT1_203910	-2.66925	-2.29652	-2.41803	-3.41619	-6.01726	-0.905067	-2.34365	-3.52215	-3.3844	-2.56215
TGGT1_265390	-2.60927	-1.8543	-2.49278	-3.39552	-3.60738	-2.16144	-3.69337	-2.44192	-0.0430384	-2.19574
TGGT1_290640	-2.57735	0.246496	-2.05596	-2.38525	-2.77701	-2.38913	-1.81158	-2.38932	-2.09528	-1.52496
TGGT1_309590	-2.57397	-1.92997	-1.68217	-3.13585	-3.9435	-1.78055	-2.38471	-2.50582	0.0491816	-1.50502
TGGT1_214740	-2.54963	-2.33178	-2.46165	-3.22259	-2.37046	-2.03957	-2.82154	-3.30672	-3.70521	-2.02454
TGGT1_263085	-2.52388	-2.07646	-0.176449	-1.22225	-2.72186	0.432481	-2.8149	-1.42105	0.452176	-1.222
TGGT1_271178	-2.50652	-0.55108	-1.57187	-3.00251	-2.4802	-3.17725	-4.89195	-2.9493	-1.44237	-2.36661
TGGT1_216750	-2.50527	-0.160092	-0.812963	-3.01034	-3.7189	-1.16986	-2.03397	-0.137688	-3.05001	-1.51924
TGGT1_202420	-2.50163	-1.88989	-3.01852	-4.49221	-3.63724	-5.08216	-4.79397	-2.95864	-4.16716	-2.69099
TGGT1_203400	-2.49908	-1.47154	-2.12828	-5.33506	-4.47991	-2.47829	-5.03751	-0.818795	-1.06231	-2.42661
TGGT1_286680	-2.49191	-0.958407	-2.13536	-1.70681	-0.929069	-2.35105	-4.29049	-2.33464	-1.79788	-1.85414
TGGT1_246570	-2.48489	-3.10758	-1.7835	-4.58767	-5.28268	-2.8025	-3.05341	-2.1825	-1.45147	-3.19132
TGGT1_249740	-2.4283	0.811418	-0.898064	-3.55781	-3.80412	-0.166593	-2.05586	-1.46717	-3.00647	-1.29324
TGGT1_310802	-2.42342	-1.56885	-0.65314	-1.61157	-2.6567	-2.69306	-2.36631	-0.727307	-0.0579824	-0.971173
TGGT1_319560	-2.41483	-0.575519	-2.18967	-2.86024	-1.63832	-1.99467	-4.00385	-1.29108	-1.55721	-1.37636
TGGT1_226060	-2.38782	-2.15039	-1.63748	-3.14843	-2.62207	-1.15567	-3.08474	-3.37675	-2.03566	-1.45614
TGGT1_309870	-2.38274	-0.656765	0.301175	-0.632241	-0.751487	-1.39511	-1.3793	-1.65466	-2.30021	-0.395844
TGGT1_271610	-2.3811	-1.73189	-3.32918	-3.15966	-4.13676	-4.40914	-2.97239	-4.97624	-0.748897	-3.05267
TGGT1_290200	-2.36736	-4.48783	-4.31509	-4.87663	-4.77969	-4.20328	-5.12162	-4.59308	-7.16674	-4.23056
TGGT1_224210	-2.35821	-1.88751	-2.23977	-3.77887	-2.80092	-1.41642	-2.76988	-2.23204	-1.43592	-1.42041
TGGT1_261500	-2.31311	-0.293021	0.367369	-1.98508	-2.5463	-0.359644	-4.44045	0.651532	-0.966955	-0.601592
TGGT1_280660	-2.30729	-0.0925299	-2.58496	-4.84026	-3.64724	-2.06023	-4.39965	-1.48928	-2.75066	-1.59649
TGGT1_290960	-2.28882	-1.94487	-1.05638	-6.20839	-2.9088	-2.44315	-4.29106	-3.15569	-1.70837	-2.55902
TGGT1_312250	-2.15192	-2.71965	-0.869358	-1.32116	-4.57003	-3.689	-4.81305	-2.77204	-3.69229	-2.73571
TGGT1_319620	-2.15128	-1.87624	-2.33607	-4.06915	-3.03322	-1.55513	-6.34174	-2.54194	-2.17161	-2.28891
TGGT1_249350	-2.14037	-0.816045	-0.679587	-2.23137	-4.05443	-1.10034	-0.52891	-1.4094	-0.03585	-0.74876
TGGT1_246590	-2.12529	-0.352723	-0.962061	-1.8332	-2.59527	-2.04083	-3.16762	0.12372	-2.17681	-0.986925
TGGT1_216960	-2.08957	-2.48567	0.214481	-1.1976	-4.01069	-2.1703	-2.69776	-1.08372	-0.943961	-1.89903
TGGT1_209280	-2.0547	-1.27614	-0.280116	-3.51636	-2.74924	-2.82263	-3.50999	-1.81821	-1.04432	-1.41734
TGGT1_300010	-2.0182	-0.790785	-1.38003	-3.5716	-2.99913	-0.611375	-3.67765	-1.55249	-0.733456	-0.832074
TGGT1_263420	-2.00244	-0.538972	-1.411	-2.76283	-5.03237	-1.82878	-3.08162	-1.05185	-0.717474	-1.55087
TGGT1_272710	-1.96375	-3.31866	-0.977903	-1.54957	-4.50532	-2.13353	-5.00719	-2.73761	-0.302346	-2.24062
TGGT1_207430	-1.9631	-0.913367	-1.10527	-4.02618	-4.70316	-2.8267	-1.80165	-1.53583	-1.68042	-1.86269
TGGT1_210300	-1.94385	-2.0253	-1.20649	-2.5942	-3.72538	-1.35462	0.00216144	-2.32407	-1.36604	-1.30033
TGGT1_316220	-1.94088	0.203294	-1.54795	-3.53636	-5.55899	-1.08506	-5.78356	-1.4083	-0.641714	-1.16506
TGGT1_234490	-1.90797	-0.586489	0.721951	-2.3841	-2.20734	-1.36096	-3.90891	-1.99763	0.457207	-0.934682
TGGT1_239070	-1.90766	-0.264182	-0.757472	-2.26454	-0.970756	-1.89032	-3.84346	-1.40751	0.237441	-0.687192
TGGT1_246690	-1.90607	-3.99601	-1.92588	-4.58152	-4.4426	0.217214	-4.86598	-0.54003	-4.62271	-3.21117
TGGT1_237260	-1.87344	-0.528266	-3.12825	-3.63785	-4.65485	-5.10529	-3.94662	-1.00101	-0.750318	-2.54406
TGGT1_273905	-1.83898	-3.62515	-1.97964	-3.63957	-6.18619	-4.30139	-3.10311	-3.26348	-4.41584	-4.32448
TGGT1_244460	-1.8019	-2.40347	-2.98867	-3.78416	-2.54954	-2.31459	-5.4121	-4.09471	-3.94831	-3.36781
TGGT1_320690	-1.80184	-1.90844	-3.27478	-4.72954	-2.5926	-1.58976	-5.07134	-4.36511	-3.1591	-2.71648
TGGT1_272640	-1.79022	-0.907219	0.560764	-2.60685	-1.08161	0.300389	-2.39061	-1.27246	0.536919	-0.2458
TGGT1_233430	-1.77299	0.147405	-2.22771	-2.61937	-4.42737	-3.00983	-5.5135	-2.47397	-0.342283	-1.64086
TGGT1_249800	-1.76078	-0.681269	-1.1752	-1.27494	-6.38197	-1.49775	-4.43922	-1.44648	-1.58246	-1.22828
TGGT1_231210	-1.74891	-3.08779	-1.42861	-4.21293	-6.1701	-2.69495	-3.41987	-2.62192	-2.16279	-2.47335
TGGT1_301350	-1.74243	0.256999	-1.6944	-3.30752	-3.78938	-0.247869	-2.32985	-3.28683	-2.16334	-1.91211
TGGT1_286000	-1.7206	0.157966	-0.394477	-1.30411	-2.17548	0.543062	-5.13829	-1.53701	-0.992633	-0.446377
TGGT1_210781	-1.69628	-1.67779	-0.934709	-1.34527	-2.24683	-2.74886	-4.79181	-2.60567	-2.83443	-1.71678
TGGT1_235550	-1.68117	-1.30672	-2.2343	-1.8011	-3.09375	-1.25338	-3.37347	-1.48543	-2.12548	-1.52323
TGGT1_268280	-1.65486	-0.100129	-1.44123	-1.55951	1.21322	-1.43583	-2.2687	-1.31283	-1.15715	-0.575024
TGGT1_220160	-1.64277	0.260172	-0.940439	-2.26776	-2.92565	-0.730586	-0.79616	-0.636067	0.277272	-0.0824887
TGGT1_271600	-1.62669	-1.47304	0.246591	-2.00517	-0.442793	-3.28554	-2.20292	0.233953	-3.01681	-1.31638
TGGT1_259050	-1.62539	-2.12483	-2.40503	-2.62472	-3.08245	-3.32429	-5.28291	-2.31233	-1.28769	-2.65722
TGGT1_265020	-1.62335	-2.15414	-0.450758	-3.28295	-3.4616	-1.35033	-3.06419	-1.87061	-1.18427	-1.25092
TGGT1_254450	-1.56023	-0.657155	-1.4502	-1.62283	-3.23958	-0.793979	-3.35812	-0.784347	-2.01417	-0.300527
TGGT1_227020	-1.54612	-0.472047	1.01095	-2.16388	-4.18387	0.592775	-0.868982	-0.149214	-0.267588	0.178211
TGGT1_299030	-1.49152	-1.89252	-1.84515	-3.13564	-1.14611	-1.27963	-3.57812	-1.3376	-2.37305	-1.1558
TGGT1_286130	-1.48475	-1.94378	0.717754	-2.78629	-1.53282	-1.98396	-3.8636	-1.01631	0.524588	-1.91659
TGGT1_204410	-1.47249	-1.3395	-2.12826	-2.22493	-3.03615	-2.11345	-1.74709	-1.17055	-0.647687	-1.39439
TGGT1_217870	-1.46275	0.281737	-1.01474	-1.59637	-0.303122	-0.720369	-1.90254	-1.032	-0.970162	-0.91167
TGGT1_280560	-1.42473	-3.10779	-4.07543	-2.56908	-5.61078	-3.99241	-3.42815	-4.06037	-1.85212	-2.74745
TGGT1_272500	-1.42377	-1.23431	-0.119711	-2.42268	-2.13799	-1.18831	-3.95849	0.604401	-2.96762	-1.13277
TGGT1_263360	-1.41151	-2.68957	-1.55617	-6.04377	-8.85206	-3.85939	-3.47748	-2.20825	-2.84597	-2.31732
TGGT1_245720	-1.39601	-1.04506	-0.713334	-2.48859	-2.45108	-0.080755	-2.68521	-0.554469	-0.307216	-0.700673
TGGT1_229140	-1.38078	1.65862	-2.47764	-3.37077	-1.45021	-2.28116	-5.13844	0.221122	-0.746269	-1.37163
TGGT1_203610	-1.37376	-2.27632	-2.23648	-2.64286	-3.18451	-0.46065	-4.14055	-2.62834	-2.08715	-1.71848
TGGT1_257100	-1.36021	-1.36269	-3.51932	-3.58526	-0.0420956	-0.525492	-6.07965	-2.52321	-0.75922	-2.31112
TGGT1_218720	-1.34861	-0.527369	-0.434646	-1.65729	-3.09397	-0.00431971	-2.14807	-1.97114	-2.10558	-0.876138
TGGT1_222070	-1.33052	-0.212198	-1.74347	-2.64084	-3.35731	-1.23378	-3.81458	-1.27984	-1.70195	-1.50721
TGGT1_225490	-1.32775	1.3949	-2.20694	-1.09129	-2.28785	0.300727	-5.42041	-1.00096	-1.61947	-1.47321
TGGT1_201840	-1.32046	0.0123355	-1.82488	-1.04285	-2.47165	-0.867509	-1.79516	-0.149896	-2.03971	-0.813149
TGGT1_200430	-1.31792	-0.326186	-0.802066	-2.33962	-3.37333	-0.518861	-4.29366	-1.39484	-0.853299	-1.10918
TGGT1_232310	-1.26944	-1.32984	-2.52115	-2.74441	-4.30037	-3.47519	-1.78393	-3.56062	-2.52162	-2.09182
TGGT1_209250	-1.2341	-2.9225	-2.7029	-5.44064	-4.0293	-1.17109	-5.44024	-3.22473	-1.58877	-3.01975
TGGT1_281610	-1.22626	0.0181525	-0.610781	-1.63126	-3.29975	-0.88442	-2.42081	-1.61641	-0.672141	-1.53096
TGGT1_212250	-1.21365	-0.198026	0.433174	-2.87355	-0.246469	-2.66406	-3.28133	-3.00379	-2.35831	-0.952446
TGGT1_226470	-1.21327	0.739226	0.396139	0.711073	-2.15913	0.554414	-2.83658	0.318724	-1.02972	-0.160383
TGGT1_278830	-1.1973	-3.33192	-4.22722	-4.47921	-5.07257	-2.60163	-2.03714	-0.967385	-3.84456	-3.03525
TGGT1_266470	-1.18024	-0.94056	0.134047	-3.39693	-2.83801	-1.9939	-2.45655	-1.21479	-1.29709	-1.53733
TGGT1_271250	-1.16229	-2.02563	-2.01527	-3.29361	-4.4673	-3.42294	-2.23657	-1.01327	-3.56419	-2.19849
TGGT1_306620	-1.1355	-0.139659	0.303039	-0.510754	0.504841	0.491174	-2.3449	-0.471933	0.304355	-0.113715
TGGT1_310740	-1.12926	0.622579	-1.71423	-1.05855	-3.36644	0.859256	-2.14252	-1.88287	-0.420188	-0.159638
TGGT1_218580	-1.12563	-0.93553	-1.60392	0.953725	2.01963	-1.20006	-3.51763	-2.04398	-0.673315	-0.875915
TGGT1_225060	-1.12322	-0.381703	0.184779	-2.02591	-2.85883	-0.517439	-0.150453	-1.99871	1.50173	-0.507974
TGGT1_280780	-1.12198	-0.121215	-1.20895	-2.41401	-3.17133	-0.661465	-2.58948	-1.02973	-1.11721	-1.51323
TGGT1_244870A	-1.11355	-1.35255	-0.0255371	-2.04376	-5.29577	-1.41514	-5.22536	-2.28041	-0.919869	-1.25007
TGGT1_223685	-1.08435	0.734514	-0.52874	-1.62142	-1.18234	0.63672	-1.59573	-0.876571	-0.30709	-0.105003
TGGT1_294800A	-1.08017	0.561325	0.184275	-2.34753	-0.071808	0.0463849	-1.01322	0.929067	0.66318	0.819761
TGGT1_203820	-1.0489	-1.27769	0.363913	-2.55365	-1.47781	-0.709521	-1.89385	-1.2384	-0.0120216	-0.20084
TGGT1_210810	-1.04517	1.30247	0.310113	-2.04607	-1.08369	-1.44975	-0.539947	-2.72442	-1.64045	-0.408656
TGGT1_226780	-1.02934	0.17801	-1.30084	-2.05319	-3.31496	-1.16939	-3.69257	-0.833807	-0.159243	-1.2373
TGGT1_290920	-1.02798	-0.153828	0.497175	-2.89614	0.740981	-1.10345	-0.544739	0.000108109	-0.213686	0.0300397
TGGT1_227650	-1.01961	-3.21147	-3.51235	-4.74089	-5.20372	-4.97963	-5.47507	-3.90025	-4.82954	-4.28919
TGGT1_271740	-1.0049	-0.397843	-0.666344	-2.94244	-1.28709	0.146615	-2.15597	-1.50187	-0.927159	-0.17087
TGGT1_219300	-0.99171	0.255843	0.0820566	-0.68782	-1.69209	-0.443703	-0.407711	-0.261777	0.453607	0.555123
TGGT1_223940	-0.968373	-0.430741	-3.80868	-4.17414	-3.52303	-1.56509	-3.94538	-3.16181	-3.2548	-2.94336
TGGT1_235980	-0.964202	-0.306852	-0.671568	-0.785749	-2.85405	0.321123	-1.35875	-0.634456	-0.114846	-0.400593
TGGT1_286800	-0.942562	-0.571873	-0.482294	-1.65982	-2.84983	-1.24512	-2.06324	-0.876673	-0.363375	-0.587775
TGGT1_236070	-0.939028	-1.45295	-3.17837	-2.27326	-2.67773	-1.70026	-3.70825	-1.85667	-2.6698	-1.73971
TGGT1_234180	-0.912729	-0.143418	-1.13019	-2.40729	-2.87096	-0.0362822	-2.27976	0.104391	0.530407	0.137988
TGGT1_223640	-0.897289	-0.204806	-1.52832	-1.35132	-4.76644	-3.4147	-3.96372	-2.29087	-1.36244	-0.714712
TGGT1_310760	-0.894229	0.0769214	-0.76605	-2.29101	-1.7627	-2.03436	-2.95815	-1.56066	0.0981959	-1.09187
TGGT1_285290	-0.889795	-0.284372	-1.31516	-3.80264	-4.59805	-2.17239	-3.23333	-0.0396383	-0.582218	-1.45719
TGGT1_223855	-0.884797	-0.279093	-0.81191	-2.75958	-0.838517	-2.28487	-1.97141	-2.251	0.665192	-1.02519
TGGT1_253640	-0.873444	-0.127588	-2.02955	-2.6018	-2.88188	-1.03291	-1.99622	-2.16077	0.423853	-0.892212
TGGT1_260380	-0.870481	-0.0758736	-0.231377	-3.17696	-1.53384	-0.76433	-4.27037	-0.457704	-0.619256	-0.938237
TGGT1_201250	-0.866603	1.03875	-0.00874758	-1.17819	1.92869	-1.07677	-1.45729	-0.835445	0.435691	0.0138578
TGGT1_260600	-0.841429	-0.812543	-3.05091	-2.32182	-3.29657	-2.10469	-5.0577	-0.848152	-1.51627	-1.73623
TGGT1_299670	-0.836884	-0.904501	-0.794826	-4.65747	1.59224	1.08366	-3.31693	-2.45201	0.485466	-1.65168
TGGT1_284630	-0.83048	-0.254927	-0.91875	-3.60656	-3.19528	-1.83012	-1.2261	0.0208142	-1.15101	-0.676252
TGGT1_266920	-0.827151	-0.196809	0.316328	-3.17719	0.356535	0.0460251	-2.31443	-1.32936	-2.22031	-0.319189
TGGT1_205130	-0.810837	-0.258579	-1.53249	-2.27419	-2.6905	-1.89148	-3.50759	-1.3024	1.09649	-1.11606
TGGT1_220360	-0.804623	-1.51332	1.16819	-0.557809	-3.6155	-1.07379	-0.384765	-0.835966	-1.84734	-0.598988
TGGT1_244870B	-0.796021	0.602442	-0.927895	-2.39713	-1.42236	-0.303344	-1.99275	-0.148009	-1.1814	-0.206512
TGGT1_294690	-0.786472	0.23475	0.600943	-1.31659	-2.86279	1.46663	-1.19561	1.1833	0.331767	0.384321
TGGT1_278470	-0.782196	-0.123515	-1.44881	-0.509429	-2.91567	-1.33697	-2.69103	-2.07185	-0.484749	-0.717202
TGGT1_262960	-0.781617	-1.47552	-0.582858	-2.86927	-3.99786	0.439804	-3.24568	-0.234527	-1.73951	-1.24583
TGGT1_305790	-0.778329	-1.40388	-0.80481	-2.79071	-3.54063	0.174903	-3.71959	-1.05631	-1.55825	-1.37323
TGGT1_214980	-0.77627	-0.978222	-1.3737	-0.00657224	-3.09255	-1.02027	-3.47312	-2.51766	-0.307167	-1.22794
TGGT1_301400	-0.767473	-0.291719	-1.01455	-0.645837	-3.82948	-0.900576	-1.54676	-0.367549	-0.86099	-0.200455
TGGT1_206380	-0.765209	-0.0910057	0.313768	-2.48651	-1.99308	-1.48193	-1.64783	-0.510887	-0.869875	0.111207
TGGT1_318210	-0.761971	0.615559	-0.925522	-2.58615	-6.08361	-2.59304	-4.81551	-1.67191	-0.441514	-1.84255
TGGT1_205000	-0.725585	0.25687	-1.06563	-1.85802	-2.455	-1.33022	-3.0055	-0.348398	-1.42915	-0.69326
TGGT1_214800	-0.723344	-0.11872	-0.28717	-2.41007	-3.42817	-0.742236	-3.44675	-0.754151	-2.03307	-0.760831
TGGT1_265090	-0.723232	0.543458	-1.61982	-4.29266	-5.01096	-2.09736	-0.86014	-2.45214	-0.686429	-1.26585
TGGT1_205460	-0.720984	-1.72269	-1.87422	-2.8135	-1.83621	0.164583	-1.53414	-1.77343	-1.59569	-1.05164
TGGT1_315700	-0.704881	-0.895784	-1.80668	-2.4834	-0.268842	0.727793	-3.64028	-0.52104	-0.89706	-0.299597
TGGT1_290910	-0.693061	-2.11719	-0.850864	-3.20456	-3.28975	-0.384081	-3.54712	-2.76632	-0.775296	-1.28438
TGGT1_261980	-0.691247	-0.323389	0.0840922	-0.30725	-4.20376	-2.03183	-3.12481	-0.648223	-1.80293	-1.21151
TGGT1_297760	-0.687926	-2.13457	-1.15393	-1.42224	-2.32787	-0.372401	-2.68669	-0.123715	-0.971911	-0.885756
TGGT1_270060	-0.682413	0.695457	1.22946	-0.315849	-0.933029	-0.642027	-2.05334	1.0589	0.44411	0.251496
TGGT1_315885	-0.679529	-2.97077	-1.39947	-4.67375	-4.71171	-1.3443	-3.94766	-2.63026	-1.40154	-1.95011
TGGT1_244540	-0.659973	-0.349132	-0.312972	-2.76029	-2.83586	-0.812619	-2.39747	0.323084	0.255628	-1.41692
TGGT1_247300	-0.648372	-0.245939	-0.645563	-1.56029	-1.38165	-0.09703	-0.879513	-1.71485	-0.877286	-0.0952135
TGGT1_318480	-0.628941	0.155244	-1.58856	-2.39211	-0.907491	-2.0771	-0.879039	-0.4197	-0.443639	-0.650565
TGGT1_265990	-0.604382	-0.173936	0.694214	-3.13425	-0.431788	-1.04003	0.48853	-0.371431	-1.30255	-0.105714
TGGT1_224970	-0.587819	-0.114786	1.05255	0.791647	-1.31745	-0.118003	-3.6917	-0.132199	-0.922826	-0.274167
TGGT1_209440	-0.570906	-1.09106	-2.59264	-2.17677	-3.87312	-2.72058	-4.40123	-0.0440108	-2.0922	-1.25777
TGGT1_293710	-0.542619	-0.80243	-0.931496	-2.37564	-1.74293	-1.62924	-3.73905	-1.92957	0.575633	-1.09259
TGGT1_240250	-0.54089	0.682528	0.0255596	-2.6806	-5.4143	-0.344832	-3.89525	-2.9657	-0.326293	-1.42278
TGGT1_310420	-0.511199	0.126875	-0.502385	-0.198459	-1.19208	-0.924083	-0.953724	0.372706	-1.31849	-0.144339
TGGT1_262730	-0.477699	0.0387759	1.38766	-1.4911	-0.686377	0.498555	-0.199498	1.4251	0.0914809	0.752109
TGGT1_213740	-0.447688	1.74979	-1.6489	-1.84095	-1.7451	-0.557497	-1.24686	0.594643	0.505619	0.50704
TGGT1_220890	-0.408472	0.0475773	0.734204	-2.47446	-0.646096	0.365353	-1.16169	1.64844	-0.186124	0.596377
TGGT1_249650	-0.407041	-0.107935	-1.37884	-0.740368	-1.97531	-2.11798	-4.18021	-1.81883	-1.76249	-0.885227
TGGT1_312480	-0.374893	1.55191	0.510633	-2.18203	-1.46531	-0.71015	-1.21523	-1.26329	-0.61143	-0.407251
TGGT1_290300	-0.359646	0.521125	-0.0580033	-3.28339	-0.730528	-1.35868	-2.46657	-0.826666	-0.363449	-0.421872
TGGT1_206300	-0.350973	0.398916	-0.222124	-1.24742	-2.31841	-0.81486	-5.27659	-2.75708	-1.43374	-0.874408
TGGT1_311100	-0.348351	0.776967	-0.0929595	-1.52698	-1.41654	0.347369	-1.98337	-1.66148	-0.0582035	0.0188563
TGGT1_233695	-0.323633	0.362365	-0.943032	-0.612181	-3.60608	-0.54939	-1.80248	-0.792939	0.408448	0.00923028
TGGT1_253130	-0.292159	-0.641871	0.128813	-1.4844	-2.43215	-1.19636	-1.41123	-0.91171	-1.17572	-0.333657
TGGT1_289970	-0.288286	1.25728	-0.0221923	-1.26037	-0.406693	1.05486	-1.36504	0.0729807	-0.272862	0.746365
TGGT1_207450	-0.279762	1.11695	-0.260561	1.6526	0.857151	0.761336	-1.16918	-0.292558	-0.220623	0.907131
TGGT1_249550	-0.26794	-0.23881	-0.298893	-1.61583	-0.658224	-1.2464	-1.92791	-0.884464	0.125414	-0.912988
TGGT1_243430	-0.261079	-1.1825	-0.324029	-3.69588	-5.1313	-2.03797	-4.16865	-0.0134469	-0.238092	-1.05999
TGGT1_217640	-0.240089	0.605324	1.36669	0.587311	-2.49929	1.20045	-0.758936	1.02449	0.592071	0.755232
TGGT1_219120	-0.219855	0.584184	-0.169981	-0.993546	-2.8751	-2.21124	-2.00135	-0.982038	-0.794936	-0.471664
TGGT1_235635	-0.21014	-0.13137	-0.503398	-1.3937	-1.69621	-0.0231689	-0.117924	-1.40824	-0.361876	-0.203981
TGGT1_278530	-0.201917	-1.22607	-1.09493	-3.87008	-4.27989	-2.28296	-3.60879	0.399078	0.575384	-1.27729
TGGT1_300110	-0.158436	0.139175	-0.653158	-1.50606	-1.07175	1.16462	-1.02411	-0.22198	-0.274085	-0.142947
TGGT1_227620	-0.140051	0.717164	-0.237917	-1.99422	-0.633856	1.25	-2.17312	0.427005	0.177202	0.543037
TGGT1_217400	-0.137638	-1.17784	-0.199438	-0.153708	-2.09716	-2.93292	-1.96169	-1.27054	-2.15198	-1.15423
TGGT1_277080	-0.130188	0.513054	0.461718	-1.40658	-2.39911	-0.728193	-0.677141	-0.613037	-0.516392	0.456493
TGGT1_222240	-0.116504	0.29132	1.47125	-0.341979	-0.161717	-0.135259	-0.26673	-0.352118	0.213195	0.35231
TGGT1_321360	-0.103354	0.38963	0.264217	-4.05076	-2.44999	-1.4633	-1.82255	-1.38541	-1.50541	-0.875204
TGGT1_244250	-0.101423	-0.108575	0.344411	-2.12322	-0.641675	-0.115017	0.807731	0.261407	1.10082	0.630639
TGGT1_253770	-0.0963307	0.144003	0.165442	-1.22762	0.978465	-2.26649	-2.67236	0.391483	-0.474989	0.0127819
TGGT1_227948	-0.0847795	-0.638821	-1.12596	-0.419524	-3.28187	-0.547425	-2.66146	-0.981398	-1.20776	-0.774434
TGGT1_306330	-0.0699594	0.758867	0.106481	0.840995	-0.795609	0.516003	-3.74565	0.758652	-0.0495235	0.766982
TGGT1_215440	-0.0643513	-0.749825	0.418545	-1.00131	-2.48077	1.19992	0.337231	0.161034	1.66246	0.600761
TGGT1_216275	-0.0554283	-0.635597	-1.12112	-2.99299	-4.55468	-0.637613	-1.4604	-1.72951	-0.733457	-0.695083
TGGT1_208970	-0.0091749	-0.559555	0.899049	-1.66379	1.55413	0.997671	-1.74456	0.678667	-0.464819	0.428346
TGGT1_310610	0.0252616	0.98063	1.47566	-0.366146	-0.88263	1.50695	0.331165	1.2324	1.5771	0.916824
TGGT1_261740	0.0450181	-0.252169	-0.540884	-0.798179	0.0237377	0.334854	-1.68427	-1.13184	-1.37356	0.26325
TGGT1_257750	0.0458783	-1.98801	0.0311888	-3.25391	-0.835905	-2.04387	-3.53471	-0.0621026	-1.36589	-1.16262
TGGT1_259700	0.0562123	0.774167	-0.77543	-2.61404	-1.50737	-1.43308	-1.866	-0.0729631	-1.20381	-0.476319
TGGT1_315610	0.0861012	1.32429	0.445843	-1.30131	1.56434	0.535474	-2.2927	-0.348999	-0.127057	0.521929
TGGT1_242090	0.112194	-1.28549	-0.363659	-2.1995	-3.19662	-1.09841	-2.01193	-0.331951	0.138282	-0.538624
TGGT1_222800	0.118368	0.839353	-0.170352	2.55915	0.0427865	-0.149885	0.183637	-0.0110105	0.829656	0.780342
TGGT1_264030	0.138611	-0.26149	-0.434009	-3.6858	-2.7739	-0.597228	-4.12551	-1.10465	-2.91928	-1.15337
TGGT1_276930	0.142383	0.0219896	0.0758706	-1.90751	-3.30298	-0.509471	-4.14175	-2.00902	-0.66552	-0.505047
TGGT1_297710	0.143916	0.463063	-0.239317	-0.0812857	-1.67583	0.178075	-2.1923	0.337937	-0.905278	0.135128
TGGT1_236240	0.146979	-0.856756	-1.36602	-1.2845	-3.98821	-1.41042	-2.21005	-1.11425	-1.97586	-1.17046
TGGT1_278770	0.191581	0.649392	1.12587	-1.06405	-1.34576	1.08662	-1.12535	-0.0882864	0.6817	0.633114
TGGT1_313665	0.2219	0.706563	-0.191502	-1.0856	-2.03112	-0.168687	-1.05133	0.342153	0.932736	0.83137
TGGT1_207920	0.2542	-1.08798	0.134948	-3.58529	-3.80925	-2.339	-2.27033	-1.58664	-0.0536126	-0.998894
TGGT1_222710	0.2919	0.0928345	0.099923	-0.344215	0.238449	0.683028	-1.22717	0.0414729	0.322293	0.414327
TGGT1_292110	0.305209	0.381772	-2.12942	-0.067647	-3.35759	0.0299725	-1.9542	0.231544	-0.0887313	0.339038
TGGT1_281630	0.403819	0.110233	0.809985	0.0851494	-1.80752	-1.4762	-0.135263	0.128135	0.487719	-0.0991663
TGGT1_252510	0.506513	-1.64354	-1.25437	-0.935286	-2.97801	-2.75022	-2.66959	-1.5905	-2.5163	-1.08533
TGGT1_216190	0.50709	1.00474	0.0529819	0.416026	-0.701684	0.472415	-0.610913	0.128907	-0.616166	0.934238
TGGT1_240070	0.513393	0.948654	-0.0766834	-0.981038	-1.64786	0.447089	-1.10121	-0.391385	0.653923	0.642188
TGGT1_236660	0.517269	-0.318125	0.639283	-2.68057	-0.765657	-0.684676	-2.28417	-0.316098	-0.901056	0.0562351
TGGT1_286240	0.520861	-0.139417	-0.378143	-1.46518	-1.27639	0.0267778	-0.836823	-0.0448275	-0.997162	0.160732
TGGT1_288550	0.524963	-0.963512	-0.474592	-3.40602	-3.88775	-1.62547	-5.31443	-1.60601	0.751063	-1.82568
TGGT1_233870	0.579595	0.466409	0.436887	0.459186	0.2105	1.03738	-1.14265	0.288563	0.782202	1.10142
TGGT1_217890	0.60158	0.792171	-0.480351	-1.20895	-1.17509	-0.23683	-1.6015	0.78024	0.4636	0.15172
TGGT1_258780	0.765995	0.53832	-1.38885	1.52011	0.532079	0.0251912	-1.33321	0.457956	0.24583	0.68078
TGGT1_266830	0.769454	0.797275	-0.214664	-2.57988	1.34004	-1.48007	-2.83765	1.30943	-0.791426	-0.353447
TGGT1_214575	0.828387	0.183036	0.228285	-0.965827	-1.08788	0.981017	-0.953275	0.0882469	0.486029	0.900154
TGGT1_219640	0.956121	-0.816132	-1.38276	-1.63511	-2.67837	-1.20946	-3.03266	-1.83063	-0.810221	-0.450123
TGGT1_245610	1.07455	-0.461594	-0.230074	-1.33291	-0.490743	-0.137734	0.495885	-2.15238	-0.477435	-0.318117
TGGT1_234350	1.09477	-0.525653	0.0632314	-1.99751	-2.2113	-0.474271	-0.929122	-0.395073	0.243659	0.157777
TGGT1_268760	1.2327	-0.253647	-1.11724	-1.81472	-2.37928	1.15515	-1.81421	-0.246009	-0.249724	-0.261284
TGGT1_213730	1.69672	0.68363	-0.40461	0.615105	-1.27732	-0.615549	0.985803	1.15093	0.369524	0.972583
TGGT1_208350	2.46791	1.24604	1.39242	-0.247523	0.388567	0.412635	-2.8529	-0.484973	0.873066	1.30397
