# Supplementary material for: CRISPR screens identify genes essential for in vivo virulence among proteins of hyperLOPIT-unassigned subcellular localization in Toxoplasma
Source: mBio. 2024 Jul 31;15(9):e01728-24. doi: 10.1128/mbio.01728-24 (PMC11389413; doi:10.1128/mbio.01728-24)
Supplement: Table S3 — Primers used in this study. [file mbio.01728-24-s0004.xlsx]

## Sheet: Primers
Primers for qPCR
TGGT1_211850_qPCR_F	CAGGAGGATCCGGTTATTCAGGTTA
TGGT1_211850_qPCR_R	GACGGGTCATACAGGATTGGA
DDI1_qPCR_F	CCGACAGCAGAGTACAACCA
DDI1_qPCR_R	ACCGAGATCGACGAGTTGCT
TgGTPase_qPCR_F	TCGCTTATCAACGCTTTCGTG
TgGTPase_qPCR_R	CTTTGTAAAACAGCGTCGGC
AAMT_qPCR_F	CTCTTACGGCCAACCCAACT
AAMT_qPCR_R	TTTCGTCAATTGGAGCCTGC
GLT2_qPCR_F	ATTGCCGAACCTGAGGATGTT
GLT2_qPCR_R	TCTTAAGCAGCCTTACGCGG
Caax_qPCR_F	GACGCATTTGCTTGCGAACT
Caax_qPCR_R	CCAAAAGGAGAACCAGGGGT
mRNACF_qPCR_F	GGACAGACGGCAGTCACCC
mRNACF_qPCR_R	GCCTCCCGGAGACAGAAACT
Trx4_qPCR_F	ATCGCGAACCACGAAGACAT
Trx4_qPCR_R	GAGACTTGTCGCGGTCTAGG
Nudix_qPCR_F	TCTCGTCAAACAGTACCGGC
Nudix_qPCR_R	ACGACCGTTCCTACGAAACC
VIT_qPCR_F	AAACCACACCAACACCTCGT
VIT_qPCR_R	TTGTGACAATGCCGTCAAGG
TGGT1_300220_qPCR_F	CAGAACCCTTTTCGGCCTTC
TGGT1_300220_qPCR_R	GAGATAGTGCTACAAATCCGGGAA
TgRimM_qPCR_F	AGAATATCGGCGACAGAACCTC
TgRimM_qPCR_R	TCCGTGAACGGTGACAAAGA
EFG1_qPCR_F	TCAAGTTCTACGAGGGCCAG
EFG1_qPCR_R	TGCATTTGTTGCATCTCGGC
CPSF_qPCR_F	ATGCTGGACCCTAGCTGTCT
CPSF_qPCR_R	TCCAGCAGCCATATGTTCCG
TGGT1_277870_qPCR_F	CGTAGACGACGTCCAAATCCG
TGGT1_277870_qPCR_R	GCATCGAGTCTCTTCTTTGCCTCA
TGGT1_250790_qPCR_F	AGGAACCTTCTATCCCGGCT
TGGT1_250790_qPCR_R	CCGTAATCGGCACTTGAGGA
Dnaj_qPCR_F	TTGCATGTATCGAGACGCCA
Dnaj_qPCR_R	CTGACATGTCTCCGGACTCG
TGGT1_312840_qPCR_F	AAAGAGAACTACGGCTGGGC
TGGT1_312840_qPCR_R	CACGAACGAGTTGCGGAAAA
TGGT1_273905_qPCR_F	TCAGGAAGGACTTCTGGCCT
TGGT1_273905_qPCR_R	TCGCCGAACTGGATATTGGT
TBC6_qPCR_F	TCATCGGTGGAAATGACATCG
TBC6_qPCR_R	AAGAAGCGCACTGTTTGCTC
TGGT1_221640_qPCR_F	CAGGATGGCTGTTCCCAGTT
TGGT1_221640_qPCR_R	CCCGTGTTTTCCCCTACACA
Primers for gRNA
TGGT1_211850_gRNA1_F	AAGTTgACGTGTTCAGATCGCAATCAG
TGGT1_211850_gRNA1_R	AAAACTGATTGCGATCTGAACACGTcA
TGGT1_211850_gRNA2_F	AAGTTgGGTCCCTCTGTGCCGCTAGGG
TGGT1_211850_gRNA2_R	AAAACCCTAGCGGCACAGAGGGACCcA
DDI1_gRNA1_F	AAGTTgtgcaatggagatctgcatctG
DDI1_gRNA1_R	AAAACagatgcagatctccattgcacA
DDI1_gRNA2_F	AAGTTggacactggcgtactcaagagG
DDI1_gRNA2_R	AAAACctcttgagtacgccagtgtccA
TgGTPase_gRNA1_F	AAGTTgcgcgtatactcagagagggaG
TgGTPase_gRNA1_R	AAAACtccctctctgagtatacgcgcA
TgGTPase_gRNA2_F	AAGTTgctctgatgtaacagctcactG
TgGTPase_gRNA2_R	AAAACagtgagctgttacatcagagcA
AAMT_gRNA1_F	AAGTTgcttccgatgtcgattgaaagG
AAMT_gRNA1_R	AAAACctttcaatcgacatcggaagcA
AAMT_gRNA2_F	AAGTTgagcggcgcaagcccctgcacG
AAMT_gRNA2_R	AAAACgtgcaggggcttgcgccgctcA
GLT2_gRNA1_F	AAGTTgcttcaattttaagggggtcaG
GLT2_gRNA1_R	AAAACtgacccccttaaaattgaagcA
GLT2_gRNA2_F	AAGTTgcgcaaaaagaagactggagcG
GLT2_gRNA2_R	AAAACgctccagtcttctttttgcgcA
Caax_gRNA1_F	AAGTTggccttggctgcatgtgtatcG
Caax_gRNA1_R	AAAACgatacacatgcagccaaggccA
Caax_gRNA2_F	AAGTTgctacagccacccgccgctgcG
Caax_gRNA2_R	AAAACgcagcggcgggtggctgtagcA
mRNACF_gRNA1_F	AAGTTgctctttcttgactctccagaG
mRNACF_gRNA1_R	AAAACtctggagagtcaagaaagagcA
mRNACF_gRNA2_F	AAGTTgagaaaactagaaagtcgtcgG
mRNACF_gRNA2_R	AAAACcgacgactttctagttttctcA
Trx4_gRNA1_F	AAGTTgCGGTTCATTTCTTCGCAACAG
Trx4_gRNA1_R	AAAACTGTTGCGAAGAAATGAACCGcA
Trx4_gRNA2_F	AAGTTgAGCCGTCGGTAGTGTCCTGGG
Trx4_gRNA2_R	AAAACCCAGGACACTACCGACGGCTcA
Nudix_gRNA1_F	AAGTTgGACAGTCGGTTCAGGAGCTAG
Nudix_gRNA1_R	AAAACTAGCTCCTGAACCGACTGTCcA
Nudix_gRNA2_F	AAGTTgGCGTGGTCAGGTTTCGCATAG
Nudix_gRNA2_R	AAAACTATGCGAAACCTGACCACGCcA
VIT_gRNA1_F	AAGTTgggcgggagcattgttcccgaG
VIT_gRNA1_R	AAAACtcgggaacaatgctcccgcccA
VIT_gRNA2_F	AAGTTgcttagaaggtctctatgccaG
VIT_gRNA2_R	AAAACtggcatagagaccttctaagcA
TGGT1_300220_gRNA1_F	AAGTTgACGACGGTGTGCATTCCTCAG
TGGT1_300220_gRNA1_R	AAAACTGAGGAATGCACACCGTCGTcA
TGGT1_300220_gRNA2_F	AAGTTgCCGTTTCAGCTTATGACGATG
TGGT1_300220_gRNA2_R	AAAACATCGTCATAAGCTGAAACGGcA
TgRimM_gRNA1_F	AAGTTgGAATCATGGCTCTTCTGCTGG
TgRimM_gRNA1_R	AAAACCAGCAGAAGAGCCATGATTCcA
TgRimM_gRNA2_F	AAGTTgTAGTGCACCTCCCAGTCTCCG
TgRimM_gRNA2_R	AAAACGGAGACTGGGAGGTGCACTAcA
EFG1_gRNA1_F	AAGTTgaccccgagtctgcatgcacaG
EFG1_gRNA1_R	AAAACtgtgcatgcagactcggggtcA
EFG1_gRNA2_F	AAGTTggtctgactctgattagctcgG
EFG1_gRNA2_R	AAAACcgagctaatcagagtcagaccA
CPSF_gRNA1_F	AAGTTgcgtgctcgtccttgcaaaaaG
CPSF_gRNA1_R	AAAACtttttgcaaggacgagcacgcA
CPSF_gRNA2_F	AAGTTgaggaaatcgaggaactgcagG
CPSF_gRNA2_R	AAAACctgcagttcctcgatttcctcA
TGGT1_277870_gRNA1_F	AAGTTgtgaacttcctgcaatcacaaG
TGGT1_277870_gRNA1_R	AAAACttgtgattgcaggaagttcacA
TGGT1_277870_gRNA2_F	AAGTTgagagaatggcaacaactcccG
TGGT1_277870_gRNA2_R	AAAACgggagttgttgccattctctcA
TGGT1_250790_gRNA1_F	AAGTTggcttctctctggcgctgtgaG
TGGT1_250790_gRNA1_R	AAAACtcacagcgccagagagaagccA
TGGT1_250790_gRNA2_F	AAGTTgatcgcatgaacagaccaagaG
TGGT1_250790_gRNA2_R	AAAACatcgcatgaacagaccaagacA
Dnaj_gRNA1_F	AAGTTggcgcgacttccagcccactgG
Dnaj_gRNA1_R	AAAACcagtgggctggaagtcgcgccA
Dnaj_gRNA2_F	AAGTTgggctgctgcagacttcgtagG
Dnaj_gRNA2_R	AAAACctacgaagtctgcagcagcccA
TGGT1_312840_gRNA1_F	AAGTTGGAATTGTCCGTCTTTCTCGAG
TGGT1_312840_gRNA1_R	AAAACTCGAGAAAGACGGACAATTCcA
TGGT1_312840_gRNA2_F	AAGTTGGATTTCAAGAGAGAGGTAACG
TGGT1_312840_gRNA2_R	AAAACGTTACCTCTCTCTTGAAATCcA
TGGT1_273905_gRNA1_F	AAGTTgtccaaattccttctccactaG
TGGT1_273905_gRNA1_R	AAAACtagtggagaaggaatttggacA
TGGT1_273905_gRNA2_F	AAGTTggggacgaccgcggatcgacaG
TGGT1_273905_gRNA2_R	AAAACtgtcgatccgcggtcgtccccA
TBC6_gRNA1_F	AAGTTgaagttcttcaactcgccggcG
TBC6_gRNA1_R	AAAACgccggcgagttgaagaacttcA
TBC6_gRNA2_F	AAGTTggaaactggtggcggacgagaG
TBC6_gRNA2_R	AAAACtctcgtccgccaccagtttccA
TGGT1_221640_gRNA1_F	AAGTTgacgtggggcgagacatcgaaG
TGGT1_221640_gRNA1_R	AAAACttcgatgtctcgccccacgtcA
TGGT1_221640_gRNA2_F	AAGTTgggctagggtcgcggggccaaG
TGGT1_221640_gRNA2_R	AAAACttggccccgcgaccctagcccA
UPRT_gRNA_F	AAGTTgggcgtctcgattgtgagagcG
UPRT_gRNA_R	AAAACgctctcacaatcgagacgcccA
Primers for homology
TGGT1_211850_homology_F	TGGAGAAGGATGACGACTTGTATGTGCAATGCATTCCTTCACGTGTTCAGATCGCAATCAATAACTTCGTATAGCATACATTATACGAAGTTATagcttgatcagcacgaaaccttgca
TGGT1_211850_homology_R	TGAGACAGAGGGTTGACATTAAAACAACGGAGAAGTGGCAATAACATTTACTTGCGCCCAATAACTTCGTATAATGTATGCTATACGAAGTTATgatccccctccaccgcggtgtcact
DDI1_homology_F	TCCCCGTGACGCCTTTTCTTTTCCGCGAAGGCCTGAGAAATTTCGTCGCGGCGTTCTCCAATAACTTCGTATAGCATACATTATACGAAGTTATagcttgatcagcacgaaaccttgca
DDI1_homology_R	AGATACAGAAAGATACAGTGTGATAACGAGGATTTCCAGTgacactggcgtactcaagagATAACTTCGTATAATGTATGCTATACGAAGTTATgatccccctccaccgcggtgtcact
TgGTPase_homology_F	TGAAAATAGTTTATGTATATAAGTATGTCATATAGATACAcgcgtatactcagagagggaATAACTTCGTATAGCATACATTATACGAAGTTATagcttgatcagcacgaaaccttgca
TgGTPase_homology_R	TGCTTCCCTGCCGCTCTCGTCATCTGGGTCTCCTCCTCCGCTGTCAAACGGCTCTCACCGATAACTTCGTATAATGTATGCTATACGAAGTTATgatccccctccaccgcggtgtcact
AAMT_homology_F	TCTCACTCGCGACAATGACTGCTGTGAGTCCACGAAGCTGcttccgatgtcgattgaaagATAACTTCGTATAGCATACATTATACGAAGTTATagcttgatcagcacgaaaccttgca
AAMT_homology_R	CCAGTCTCCACACACCGGTTCAGTTCGTCGGGGCACCTTTGGCGGCATCCGAGGACACCTATAACTTCGTATAATGTATGCTATACGAAGTTATgatccccctccaccgcggtgtcact
GLT2_homology_F	GGTGTAGGAAACTGCCCTGCGATAAGTCCCAGCTGCTTCGcttcaattttaagggggtcaATAACTTCGTATAGCATACATTATACGAAGTTATagcttgatcagcacgaaaccttgca
GLT2_homology_R	CTTGCAGTCTAAGATCACATACAGATTAAGTGATTTTGATCAGAGCTCGTCGTGGAGCCAATAACTTCGTATAATGTATGCTATACGAAGTTATgatccccctccaccgcggtgtcact
Caax_homology_F	AAATGGGGCTCGAGGCTCTTCCTCACTGGTTCTCGAATGTgccttggctgcatgtgtatcATAACTTCGTATAGCATACATTATACGAAGTTATagcttgatcagcacgaaaccttgca
Caax_homology_R	GCAACTAATTCTTCTTCGATTGTTTCTCTTCGATTGCTTCGATCGCCCGCAGACGCTCCAATAACTTCGTATAATGTATGCTATACGAAGTTATgatccccctccaccgcggtgtcact
mRNACF_homology_F	ACTTCGCATCTGGCTTTTCCTTGTTTCCAGCGAAGCGCTTctctttcttgactctccagaATAACTTCGTATAGCATACATTATACGAAGTTATagcttgatcagcacgaaaccttgca
mRNACF_homology_R	TTCTGCTCCCGTTCTTCTTCTGCGTCTCCCGCTGTTTCAGACCTTTCTGTTCCTCTCCCTATAACTTCGTATAATGTATGCTATACGAAGTTATgatccccctccaccgcggtgtcact
Trx4_homology_F	CGCGACTGTCCCATCTTTGTTTCTTTCCGGACTTTACGCTCGGTTCATTTCTTCGCAACAATAACTTCGTATAGCATACATTATACGAAGTTATagcttgatcagcacgaaaccttgca
Trx4_homology_R	TTCGCATCCTTTCCTCGCGATCTGTTCTCCCTCGTTCTCTACGTCTGGTCTACAGTTCCTATAACTTCGTATAATGTATGCTATACGAAGTTATgatccccctccaccgcggtgtcact
Nudix_homology_F	AAGTTTGAGGCATCTGGTCCGATTGGACAAACCACTCGCAAACTAGAACAATGAACTCCGATAACTTCGTATAGCATACATTATACGAAGTTATagcttgatcagcacgaaaccttgca
Nudix_homology_R	TTGTTGAGGAGAGGGGGGTAAAATATTCTTCAGCAGTCCTGACTGCAAAAATGCAAGCCAATAACTTCGTATAATGTATGCTATACGAAGTTATgatccccctccaccgcggtgtcact
VIT_homology_F	GAAAAAAGGGACAATGCCAGCTAGCGGAGCAGGGTACGCCggcgggagcattgttcccgaATAACTTCGTATAGCATACATTATACGAAGTTATagcttgatcagcacgaaaccttgca
VIT_homology_R	GCTTGCAGCCACTCTAGGCGGCAGTCAAGTTTGCACCGACGACGAGCTGCGAGCACACCAATAACTTCGTATAATGTATGCTATACGAAGTTATgatccccctccaccgcggtgtcact
TGGT1_300220_homology_F	TTTGTCTGGTGCCGAAGGCCGGGCCACCAAAGTCACTCGGACGACGGTGTGCATTCCTCAATAACTTCGTATAGCATACATTATACGAAGTTATagcttgatcagcacgaaaccttgca
TGGT1_300220_homology_R	CTTCGAACCACACTGGCTCCTCGAACGCAGAATGGCTCTGCCGTTTCAGCTTATGACGATATAACTTCGTATAATGTATGCTATACGAAGTTATgatccccctccaccgcggtgtcact
TgRimM_homology_F	GTGTTTGTGATGGAAGTCGAAGGCTCTTTGCTCCCCTTCTGAATCATGGCTCTTCTGCTGATAACTTCGTATAGCATACATTATACGAAGTTATagcttgatcagcacgaaaccttgca
TgRimM_homology_R	CGGGCTGCAGGCCGCTTCGACATAAAAGGCGCTCAAGGGTTGTGTTTCGCTTTTAGTCCAATAACTTCGTATAATGTATGCTATACGAAGTTATgatccccctccaccgcggtgtcact
EFG1_homology_F	GTTGTTCACACGCCATTGCCTCTTCACATTTCTGCAACGAaccccgagtctgcatgcacaATAACTTCGTATAGCATACATTATACGAAGTTATagcttgatcagcacgaaaccttgca
EFG1_homology_R	AAATAGTTTCTTCTTCTCAAGCAAACTTCCAACAAGTTTGACACTGACTCCTGGCGTCCAATAACTTCGTATAATGTATGCTATACGAAGTTATgatccccctccaccgcggtgtcact
CPSF_homology_F	CCAACGGCCCTCTACGCTCGTTAAAGAAGTATTCTGCTCCcgtgctcgtccttgcaaaaaATAACTTCGTATAGCATACATTATACGAAGTTATagcttgatcagcacgaaaccttgca
CPSF_homology_R	AGCTCTCGGACTTAGCGTCTGTCGAGAGAAAGAAGGCGAAACGTCCTCTCAGTGCCGCCTATAACTTCGTATAATGTATGCTATACGAAGTTATgatccccctccaccgcggtgtcact
TGGT1_277870_homology_F	TTCTCTCTCTGTCGCCTGCGTTTTCGCTCTCCACCCTTCCtgaacttcctgcaatcacaaATAACTTCGTATAGCATACATTATACGAAGTTATagcttgatcagcacgaaaccttgca
TGGT1_277870_homology_R	CAGAAAAACCGAAGTTCACACGAGCTAAGTCAGGCGCTGAGGCGCATTCAGAATCGACCAATAACTTCGTATAATGTATGCTATACGAAGTTATgatccccctccaccgcggtgtcact
TGGT1_250790_homology_F	GCTCGCCGTCTGTCTCTCTCTTTTCTCCTTTGTGTCCGCTgcttctctctggcgctgtgaATAACTTCGTATAGCATACATTATACGAAGTTATagcttgatcagcacgaaaccttgca
TGGT1_250790_homology_R	CACCTGAGGGAATAATGGGTCTCTCGTGTTTTCGCTAGGAGAGGAGATCGGCAGGCTCCGATAACTTCGTATAATGTATGCTATACGAAGTTATgatccccctccaccgcggtgtcact
Dnaj_homology_F	CTTTCGTCCTCTTCCCTCCTTCCTTCTTCCTTCCGCGCCTgcgcgacttccagcccactgATAACTTCGTATAGCATACATTATACGAAGTTATagcttgatcagcacgaaaccttgca
Dnaj_homology_R	ACACAACATAGACACCATATTATTTAATTAGTTCGCTGCAGTGTAGTGTGTTGCAGTCCCATAACTTCGTATAATGTATGCTATACGAAGTTATgatccccctccaccgcggtgtcact
TGGT1_312840_homology_F	GGAGACAGAGCCGCCGGCTCTTCCCTCAGGACGCCTTCGGgaattgtccgtctttctcgaATAACTTCGTATAGCATACATTATACGAAGTTATagcttgatcagcacgaaaccttgca
TGGT1_312840_homology_R	TAAAAAAAAAGCTAGTTCCCGCGCGTGCACGGCTCTGTTTCCGCTGCTGGGACAGTCCCCATAACTTCGTATAATGTATGCTATACGAAGTTATgatccccctccaccgcggtgtcact
TGGT1_273905_homology_F	GGCTTCCTCTTCTTTCTTCTTTTCGTCTGCGGAGACGCCGTCTGtccaaattccttctccATAACTTCGTATAGCATACATTATACGAAGTTATaATCGATCGCAGGCGCAATCTTCGCA
TGGT1_273905_homology_R	TTTCGTCGAGAACGTCACATCGCCAGCATCTTGGCTTGCTGTGGCGCCTTCCCGCCGCCTATAACTTCGTATAATGTATGCTATACGAAGTTATgatccccctccaccgcggtgtcact
TBC6_homology_F	CCCTCTGGGGCCTCTCTGAGGGTCCAGGCGTTTCCGCAGAaagttcttcaactcgccggcATAACTTCGTATAGCATACATTATACGAAGTTATagcttgatcagcacgaaaccttgca
TBC6_homology_R	AGCGAATCTATTCCGTTTGCAAAATCCAGACTTCAATCAGAGAAATGAGAAAATCTCCCAATAACTTCGTATAATGTATGCTATACGAAGTTATgatccccctccaccgcggtgtcact
TGGT1_221640_homology_F	TTCTTTCCGTGTCCCTCTCCGTGCCTCCTCTTCGCCTGTGGAGAGCCTCGAGAAGAGCCTATAACTTCGTATAGCATACATTATACGAAGTTATagcttgatcagcacgaaaccttgca
TGGT1_221640_homology_F	TGTCTTCTAATTCACATGACTCGAGGACTGTATAAATGGAGTCGCTTCAACCTGTCTCCTATAACTTCGTATAATGTATGCTATACGAAGTTATgatccccctccaccgcggtgtcact
Primers for cDNA cloning
TgRimM_cDNA_F	gaattcaccATGGCTCTTCTGCTGCGGTCGCGGACCGCAGCCGTTCAGTTGTCGATTTTTCTCCTTTTTTCGTTCGTTTT
TgRimM_cDNA_R	ctcgagGTCCAGGAGACTGGGAGGTGCACTAATCGCAA
TgRimM_delZF_F	AGGTTTTGACTTTGGTGGCGGATTTC
TgRimM_delZF_R	CCAAAGTCAAAACCTCCAGGCCACA
TgGTPase_cDNA_F	gaattcaccATGGCGACCGGTGCAAACTTTCCAATCCTTA
TgGTPase_cDNA_R	ctcgagCATCAGAGCGCACCCACTCTCTTCCTCCTCTGAC
HA-TgGTPase_cDNA_F	gaattcaccATGtacccatacgatgttccagattacgctGCGACCGGTGCAAACTTTCCAATCCTTAGGATC
HA-TgGTPase_cDNA_R	ctcgagTTACATCAGAGCGCACCCACTCTCTTC
Primers for CRISPR screen
Primer 1	AATGATACGGCGACCACCGAGATCTACACgatgattcctgatcactccgctg
Primer 2	caagcagaagacggcatacgagatNNNNNNNNNNgattttcaaatggcgacctgc
Primer 3	CGGTGCCACTTTTTCAAGTTGATAACGGACTAGCCTTATTTTAACTTGCTATTTCTAGCTCTAAAAC
Primer 4	GCGCGACAGAAAGCCCCTTCGAAGAGCGCACAGGGAGGAAGCAGGCCTCTGCAGGTCGCCATTTGAAAATC
Barcodes for Primer 2
Primer2_bar01	TAGGTCCGAT
Primer2_bar02	GGACGGAATC
Primer2_bar03	CTTACTGCCG
Primer2_bar04	ACCTAATTGA
Primer2_bar05	CGGCAATCCG
Primer2_bar06	ATCAGGATTC
Primer2_bar07	TCATTCCAGA
Primer2_bar08	GATGCTGGAT
Primer2_bar09	TAGAGGACAA
Primer2_bar10	CCTAGCGAAT
Primer2_bar11	GCTGAGCTGT
Primer2_bar12	AACCTAGATA
Primer2_bar13	TTGCCATCTC
Primer2_bar14	CGCTATCGGC
Primer2_bar15	GCAACGATGG
Primer2_bar16	TAATCGTTCA
Primer2_bar17	GTTCGCTCTA
Primer2_bar18	TCTCACACAT
Primer2_bar19	CTGTTAGGAT
Primer2_bar20	CGCAGACGCG
Primer2_bar21	AAGGATCATC
Primer2_bar22	TTAGATGCAT
Primer2_bar23	GTCCAGAGCT
Primer2_bar24	CACGTGATAG
Primer2_bar25	CCACTAGTCC
Primer2_bar26	TGGACTTGGC
Primer2_bar27	GCTTGACAGG
Primer2_bar28	AAGACCTCTA
Primer2_bar29	AGTTGCCATA
Primer2_bar30	ATGTACGCAG
Primer2_bar31	TTAATGAGAT
Primer2_bar32	TGCGCCACTT
Primer2_bar33	CATTAAGGCC
Primer2_bar34	CCGCCTCAGA
Primer2_bar35	GCCGGTTATC
Primer2_bar36	GGAATATTGA
Primer2_bar37	ATTCAACGGA
Primer2_bar38	AACTGTACTG
Primer2_bar39	GTACCTCAAT
Primer2_bar40	GACTTCTAAT
Primer2_bar41	TGAAGCGTTG
Primer2_bar42	CGTGCGATCC
Primer2_bar43	TCGGAAGGCA
Primer2_bar44	CCGATGTCGC
Primer2_bar45	ACTTAGAATG
Primer2_bar46	TCCAAGCCTG
Primer2_bar47	AGACGATGAT
Primer2_bar48	CTCACAAGAC
Primer2_bar49	CGTTCCTACT
Primer2_bar50	GTGGTTGTGA
Primer2_bar51	GAAGGCCTGC
Primer2_bar52	TAGCTTGCCA
Primer2_bar53	GACAATGCTC
Primer2_bar54	GCTAATCACA
Primer2_bar55	AGTCCATAGG
Primer2_bar56	CTATCGCCTA
Primer2_bar57	ATCGTGGTCT
Primer2_bar58	TGGCTAATAC
Primer2_bar59	CAGTGCAGAG
Primer2_bar60	TCAGGCTGGT
Primer2_bar61	ATACTCACGC
Primer2_bar62	ATGCTCCGCG
Primer2_bar63	TGTGAACTTG
Primer2_bar64	GAGAGGTGCT
Primer2_bar65	TGCACTGTAA
Primer2_bar66	GCCTAGGCAA
Primer2_bar67	CCATCATAGC
Primer2_bar68	CATGGTAATT
Primer2_bar69	CACCATGTCT
Primer2_bar70	ATATGTCTGG
Primer2_bar71	AAGGAAGCGT
Primer2_bar72	TCAAGACGTC
Primer2_bar73	CCGCTCAGTA
Primer2_bar74	GGTGTGTACA
Primer2_bar75	TTCACGTAAG
Primer2_bar76	GGTTCCACAC
Primer2_bar77	AGGTATTCTT
Primer2_bar78	CGAATGCAAC
Primer2_bar79	TTCAACGGCG
Primer2_bar80	CTCGGCGGAA
Primer2_bar81	ACGGTAATGG
Primer2_bar82	GATCCGACGT
Primer2_bar83	TCACGATACA
Primer2_bar84	GATTCTCTTC
Primer2_bar85	CCAGAGTCAG
Primer2_bar86	AACAGGCAGT
Primer2_bar87	GCTCCATGAC
Primer2_bar88	ATGTCTATCC
Primer2_bar89	CCTTGATCAA
Primer2_bar90	GGAAGTGGCA
Primer2_bar91	AACATTCTAC
Primer2_bar92	GACGCGAGTC
Primer2_bar93	CTATAACACT
Primer2_bar94	AGTCTCGTGT
Primer2_bar95	TCGGCCTATG
Primer2_bar96	TTGCAGACGG
